# Supplementary material for: Integrated in vitro and multi-cohort cross-omics analysis of HTLV-1-associated lung pathology reveals a RelA-dependent mechanism for monocyte recruitment and differentiation
Source: Mol Med. 2026 Apr 23;32:85. doi: 10.1186/s10020-026-01482-9 (PMC13237950; doi:10.1186/s10020-026-01482-9)
Supplement: Supplementary file 2 — Supplementary Material 2. Supplementary Table 1. Overview raw counts RNAseq analysis. Supplementary Table 2. Transcriptome A549 Jurkat co-culture. Supplementary Table 3. Transcriptome A549 MT-4 co-culture. Supplementary Table 4. Transcriptome A549 MT-4 SN co-culture. Supplementary Table 5. Transcriptome A549 MT-2 co-culture. Supplementary Table 6. Transcriptome A549 MT-2 SN co-culture. Supplementary Table 7. Upstream Transcription Factor enrichment analysis performed on the 105 selected filtered KEGG genes. Supplementary Table 8. Upstream Transcription Factor enrichment analysis performed on the 105 selected filtered KEGG genes. Supplementary Table 9. Top 20 Most significant upregulated genes in A549 cell co-cultured with MT-2/MT-2 SN or MT-4/MT-4 SN. Supplementary Table 10. KEGG enrichment analysis performed on 830 upregulated genes in A549 MT-2 co-culture. Supplementary Table 11. Gene Ontology enrichment analysis performed on 830 upregulated genes in A549 MT-2 co-culture. [file 10020_2026_1482_MOESM2_ESM.xlsx]

## Sheet: 1_Raw counts
Supplementary Table 1 - Overview raw counts RNAseq analysis
	A549 control					A549 Jurkat					A549 MT-4						A549 MT-4 SN				A549 MT-2					A549 MT-2 SN
Gene	GC154241	GC154247	GC154259	GC154265	GC154271	GC154242	GC154248	GC154254	GC154260	GC154266	GC154243	GC154249	GC154255	GC154261	GC154267	GC154272	GC154244	GC154256	GC154262	GC154268	GC154245	GC154251	GC154257	GC154263	GC154269	GC154246	GC154252	GC154258	GC154264	GC154270
PRDM16	0	0	1	0	3	0	3	0	0	4	0	0	1	0	1	2	0	1	1	1	0	0	3	1	0	3	0	2	2	1
PEX10	47	73	99	59	104	53	91	123	90	58	54	78	51	68	107	111	34	110	96	78	89	87	96	149	57	42	62	89	105	69
PEX14	17	21	25	29	31	17	27	30	14	22	19	41	14	19	24	23	11	37	25	28	24	22	27	27	14	9	14	27	20	16
PLCH2	2	0	1	0	1	0	0	0	2	0	0	2	0	0	0	0	0	0	2	0	0	0	0	2	0	0	0	0	0	0
SPSB1	46	59	109	56	82	36	41	84	41	45	37	53	16	40	54	90	21	91	59	74	69	59	124	182	67	57	58	153	113	135
SLC2A5	0	0	0	0	0	0	0	0	0	0	0	0	0	0	0	0	0	2	0	0	0	0	0	0	0	0	1	0	0	0
NMNAT1	9	4	13	3	9	4	4	17	19	13	8	8	5	5	10	8	0	5	8	9	13	11	18	9	6	11	8	5	3	14
DISP3	0	0	0	0	0	0	0	0	0	0	0	0	3	0	0	0	0	0	0	0	0	0	0	5	0	0	0	0	0	2
TMEM51	107	121	129	169	193	151	100	117	115	114	101	148	76	91	158	117	74	160	122	152	134	164	222	287	147	90	139	232	237	160
FBXO42	8	18	20	12	18	6	27	24	18	15	19	21	8	11	24	17	15	34	17	18	19	6	20	27	20	14	19	12	23	17
ALDH4A1	82	95	122	99	161	98	124	217	132	125	93	152	47	95	106	186	47	136	145	123	87	45	93	150	86	43	31	90	105	62
RER1	115	199	150	200	171	126	111	95	115	197	99	129	164	99	141	145	71	151	103	147	130	215	137	162	105	126	134	144	151	115
PANK4	0	9	0	3	0	0	0	0	0	4	0	0	7	4	0	0	0	0	0	1	0	18	5	0	0	1	1	0	0	0
ERRFI1-DT	0	0	2	0	0	0	0	0	0	0	2	0	0	0	0	0	0	0	0	0	0	0	0	0	0	0	0	0	2	0
VPS13D	18	12	46	42	39	26	49	21	36	45	47	33	54	48	26	46	27	58	42	44	27	31	43	51	28	10	42	49	31	23
RPL10P17	0	2	0	0	0	0	0	0	0	0	0	0	0	0	0	0	0	0	0	0	0	0	0	0	0	0	0	0	0	0
RBP7	4	1	6	1	1	3	0	4	1	0	4	0	3	3	4	7	1	12	2	7	0	1	6	10	0	1	3	4	3	0
GPR157	17	18	9	12	9	8	10	4	10	13	17	19	10	18	7	17	5	16	13	22	24	33	37	42	19	41	25	42	44	31
ZBTB40	26	10	39	32	28	54	47	38	39	40	51	26	30	42	43	40	31	33	29	25	51	48	72	64	27	20	53	31	37	29
NPHP4	12	6	21	11	21	16	9	12	25	11	15	23	12	16	14	16	6	22	12	25	17	11	17	38	21	4	7	19	19	15
MT1XP1	1	1	0	1	1	3	2	2	2	3	2	2	3	2	3	3	1	2	2	6	0	0	2	4	0	2	3	3	2	1
SZRD1	158	216	208	186	246	207	204	171	208	163	149	232	120	137	248	238	85	201	171	173	209	191	268	225	198	110	106	136	149	117
PHACTR4	191	208	313	282	275	238	220	322	267	278	312	309	123	300	233	298	200	383	252	277	258	205	289	385	290	131	185	233	252	214
SLC9A1	24	18	26	26	40	43	41	47	34	19	37	38	7	23	45	41	7	37	41	30	28	22	35	26	15	17	11	34	29	22
LDLRAP1	32	32	50	54	92	92	84	93	89	44	39	61	23	52	79	104	35	100	78	76	70	42	92	65	68	41	72	65	99	41
PAFAH2	19	34	43	33	44	34	25	30	35	27	37	37	13	30	45	59	12	48	22	30	38	42	32	52	29	21	52	38	41	42
PTAFR	3	1	0	3	6	5	4	4	3	2	7	10	0	6	7	9	1	1	3	10	11	11	10	13	14	55	74	85	94	114
SLC25A33	26	18	42	29	26	13	22	6	16	23	10	24	20	21	26	22	12	13	21	13	21	28	24	23	15	20	14	12	26	13
GJB3	3	4	5	1	13	9	6	6	2	2	5	0	10	3	3	1	2	2	3	9	4	3	3	12	14	1	3	4	6	13
EYA3	24	51	48	34	45	38	39	24	45	55	41	27	32	23	37	51	32	43	36	51	42	40	42	55	56	36	58	36	40	35
EPHA2	154	136	122	219	223	184	28	12	193	203	199	171	125	237	175	115	86	65	50	197	228	287	181	254	161	158	201	144	133	249
ARHGEF19	6	19	21	21	23	16	29	26	29	12	29	22	11	17	13	29	7	29	18	20	16	23	42	38	22	14	39	36	36	38
KAZN	11	23	8	7	12	17	23	13	14	12	13	17	12	16	13	28	13	14	12	5	47	43	33	54	21	10	12	15	16	24
TNFRSF1B	0	0	0	0	0	0	3	0	0	2	11	8	2	3	11	8	0	4	1	3	22	25	11	17	16	5	4	6	4	5
UBE4B	52	57	104	65	96	75	38	42	71	73	62	86	33	46	57	54	36	121	42	71	55	64	79	83	62	62	53	77	71	61
TMEM51-AS1	1	0	0	1	1	2	1	5	3	0	0	2	3	0	1	1	0	7	2	5	0	0	2	2	0	0	0	3	1	5
PTPRU	11	13	25	21	24	25	46	43	56	23	23	62	17	22	32	33	11	44	25	25	23	35	44	60	15	12	21	33	32	10
ZMYM6	9	12	13	8	22	8	3	11	14	10	13	7	15	19	8	18	13	16	5	10	23	7	17	22	10	9	10	8	15	9
GJB5	0	0	0	0	0	0	1	0	0	0	1	0	0	0	0	0	0	0	0	0	0	0	0	0	0	0	0	0	0	0
AGO4	2	8	7	5	5	6	5	6	12	2	8	13	4	11	9	11	3	10	7	7	12	7	11	17	10	5	18	9	16	20
CPLANE2	0	0	3	0	5	0	1	4	2	2	0	2	1	3	9	0	0	1	0	0	1	4	1	3	2	0	0	2	4	1
FTH1P1	0	0	0	0	0	0	0	0	0	0	0	0	2	0	0	0	0	0	0	0	0	0	0	0	0	0	0	0	0	0
CASZ1	5	8	8	7	8	10	14	13	14	2	4	14	1	6	14	9	0	5	4	1	69	50	43	49	30	8	3	13	13	8
RRAGC	28	9	32	31	21	17	26	12	29	18	16	34	20	15	16	45	10	24	18	27	46	71	35	59	24	19	22	29	31	34
SPCS2P4	6	7	5	8	3	3	9	4	0	15	15	6	3	5	9	4	11	6	7	6	10	9	7	13	7	15	15	10	13	11
GUCA2B	0	1	0	0	1	0	0	0	0	0	0	0	0	0	0	2	1	0	0	0	0	0	0	1	1	2	0	0	0	0
RCC2	258	352	350	356	435	351	150	23	354	361	268	332	202	329	386	378	168	382	250	459	414	547	376	521	381	222	244	292	243	284
HSPA5P1	8	5	4	7	2	3	2	1	1	7	7	8	1	5	1	5	1	10	2	6	4	8	10	2	5	8	9	4	8	12
PSMB2	239	324	370	336	433	312	242	145	320	318	259	365	201	275	318	349	165	359	329	352	383	359	417	560	346	259	348	353	306	306
THRAP3	341	378	697	536	592	559	412	484	502	533	616	656	194	578	510	664	354	730	505	492	652	533	673	822	597	295	362	568	673	477
RPS27P9	0	0	0	0	0	0	0	0	0	0	0	0	0	2	0	0	0	0	0	2	1	0	0	2	0	0	0	1	1	0
RHBDL2	5	17	23	10	20	12	16	5	3	10	9	20	8	16	11	5	5	27	13	10	18	22	30	26	18	32	29	44	33	37
CFAP144	0	0	1	0	0	0	1	0	2	1	2	1	0	0	1	0	0	0	1	0	0	0	2	2	0	0	1	1	1	1
ZMYM4	81	54	93	89	72	89	42	65	68	76	88	101	51	72	52	76	56	86	62	79	63	60	81	89	62	54	90	61	85	74
C1orf216	15	25	30	21	33	17	22	28	33	23	12	21	12	11	36	35	7	30	22	14	17	21	48	38	29	10	32	32	38	32
ACTL8	6	8	4	9	14	5	4	2	5	1	2	9	6	3	3	3	1	5	2	5	2	2	1	1	0	3	0	0	1	0
RLF	46	40	78	57	80	94	75	79	77	65	75	97	52	54	89	131	36	102	80	59	107	68	137	130	78	59	70	80	79	59
CLSPN	219	211	268	281	341	311	204	151	249	317	328	301	41	270	295	281	225	318	219	261	352	323	308	302	274	113	102	118	156	112
GNL2	140	167	268	160	233	213	225	142	202	180	213	297	68	210	229	232	140	213	242	190	258	279	235	239	219	119	172	165	157	166
MORN1	7	15	9	9	14	9	15	3	11	13	12	11	8	10	14	6	3	10	10	9	8	7	6	13	8	3	2	6	7	6
RPL6P1	0	0	0	1	0	0	0	0	0	1	2	0	0	0	0	0	2	0	0	0	0	0	0	0	1	2	0	0	1	0
MYCBP	29	55	48	44	58	56	50	32	40	46	35	45	22	21	75	43	17	42	50	40	37	42	44	56	36	22	19	24	31	31
DLGAP3	0	0	0	0	1	0	1	0	0	0	0	0	0	0	1	0	0	0	1	0	0	0	0	0	0	0	0	3	0	0
RIMS3	5	15	3	9	13	7	11	22	21	11	3	11	3	0	10	14	3	7	10	14	14	4	7	10	4	7	13	21	8	8
SMIM12	75	72	66	77	105	65	72	33	71	71	59	81	50	49	73	90	48	86	69	77	49	51	103	115	73	42	44	82	86	56
CZIB	46	47	57	66	67	43	62	42	75	35	44	50	32	40	89	62	16	59	44	67	51	51	74	95	43	24	48	51	39	43
OSBPL9	110	147	165	145	167	116	110	103	122	140	141	156	106	130	143	152	107	188	131	176	119	152	160	193	114	117	152	160	166	157
PARS2	8	10	7	14	15	9	7	11	19	8	10	16	21	19	7	18	1	6	10	21	9	16	10	19	5	7	13	13	7	11
ZYG11B	42	35	92	67	80	60	60	32	66	48	59	82	33	42	67	47	36	50	36	65	49	64	56	70	53	37	68	82	80	64
CZIB-DT	0	2	0	0	1	0	0	0	0	0	0	1	0	0	0	0	0	0	0	0	0	1	0	0	2	0	0	0	0	0
L1TD1	0	0	0	0	0	0	0	0	0	2	0	0	0	0	0	0	0	0	0	0	0	0	0	0	0	0	0	0	0	0
FGGY-DT	5	1	3	0	5	5	2	0	2	3	1	1	4	0	1	7	0	5	1	4	1	1	1	3	2	2	2	0	3	2
TTC4	2	0	3	2	4	2	2	4	8	0	1	1	6	4	1	7	1	1	2	2	0	1	3	3	1	1	0	1	1	3
KLF17	0	0	1	1	0	1	0	0	0	1	1	0	0	1	3	1	1	4	0	1	0	1	3	1	0	1	3	7	1	2
PLPP3	26	32	48	40	42	38	56	57	43	30	23	41	25	30	32	54	18	56	43	45	68	91	213	191	85	88	143	250	257	193
SNIP1	29	19	19	16	18	9	13	8	15	21	15	18	3	20	12	28	15	18	6	21	14	15	24	28	17	27	11	17	16	19
RPS13P2	510	715	446	361	226	371	391	233	231	463	442	450	116	387	442	318	266	478	238	169	185	235	515	602	323	389	170	298	560	176
CPT2	10	11	19	25	21	16	20	16	23	30	25	34	10	23	33	29	15	33	23	15	36	36	29	42	21	6	19	25	23	31
FOXJ3	36	36	89	79	55	61	52	45	49	40	43	48	47	63	53	66	47	77	51	56	39	57	59	104	51	33	46	48	55	83
TUT4	44	39	65	54	38	61	54	54	50	66	57	95	28	68	48	48	40	59	43	36	68	62	55	63	34	30	50	50	44	63
MAGOH	72	105	92	89	112	90	70	55	95	111	90	72	27	80	87	99	31	115	95	62	98	94	122	131	101	63	43	70	105	97
DLEU2L	5	0	0	1	0	0	3	0	4	0	3	1	0	8	3	1	3	2	0	4	3	0	0	4	1	0	1	0	4	3
CDKN2C	38	72	28	49	41	24	14	18	26	37	39	39	21	15	35	47	22	71	25	40	5	17	21	27	19	7	11	13	19	17
LRP8-DT	0	1	0	0	1	0	0	0	1	0	1	1	0	0	0	2	0	0	1	1	7	0	1	1	2	0	0	0	0	0
ZSWIM5	1	4	6	5	2	1	3	1	6	3	2	6	7	4	1	4	1	8	4	1	4	6	7	5	4	4	5	6	4	6
OMA1	5	14	14	14	22	6	14	5	23	21	20	7	17	19	5	24	13	15	4	22	13	20	11	17	14	12	6	10	6	16
SLC35D1	21	19	20	28	28	23	20	12	27	24	37	29	22	26	31	31	16	38	13	28	40	49	49	59	29	12	26	24	42	31
LRP8	149	135	160	145	220	172	151	157	193	143	202	215	56	170	202	164	179	196	165	179	158	169	224	213	161	210	335	199	255	272
TCEANC2	10	19	16	9	23	22	13	15	23	9	26	22	5	24	26	12	14	29	17	18	18	26	25	41	20	13	12	14	25	8
KANK4	0	0	1	0	0	0	2	4	0	0	2	5	0	0	0	0	2	12	3	1	3	0	4	2	1	0	0	2	2	0
USP1	200	222	323	162	268	238	197	157	235	174	197	258	122	193	216	203	112	291	220	197	248	237	260	269	177	104	114	140	203	115
AK5	2	14	22	16	11	18	3	9	22	12	11	15	8	9	23	17	3	25	28	17	9	12	7	8	19	1	7	10	7	4
DNAJC6	8	3	2	17	9	9	7	7	10	7	14	12	5	11	8	8	10	6	4	2	19	8	15	19	19	10	7	18	13	14
AK4	33	52	55	57	27	31	41	30	38	28	40	43	40	49	47	54	38	62	47	43	44	55	55	54	55	54	51	87	48	68
LEPROT	193	266	220	265	258	245	222	220	238	294	244	265	191	277	252	264	126	292	256	297	230	333	342	407	187	267	295	423	342	382
CACHD1	2	0	6	1	2	4	2	2	1	1	3	0	2	3	3	2	0	0	0	1	5	3	5	4	3	4	3	5	1	1
RPL13AP9	0	0	1	0	0	0	0	0	2	0	0	0	0	0	0	0	0	0	0	0	0	0	0	0	0	0	0	0	0	1
EFCAB7	0	2	4	6	3	2	0	0	2	0	3	0	0	5	0	0	2	1	1	1	0	7	2	8	5	3	1	0	0	2
MCOLN2	3	1	6	10	8	5	2	2	2	9	10	14	3	10	12	10	5	4	3	7	56	54	20	38	54	3	7	0	8	7
ATG4C	24	39	21	38	34	50	29	21	40	42	37	43	26	20	32	42	23	28	15	45	31	22	36	41	18	22	17	27	36	25
TTLL7	14	8	10	22	15	11	15	23	12	14	28	23	11	14	21	11	17	28	18	16	16	14	23	17	25	11	8	12	7	8
KDM4A	64	38	208	85	132	142	124	184	164	90	130	141	102	132	132	138	46	145	87	88	145	95	192	211	108	41	105	136	107	84
ZNHIT6	69	87	67	78	39	74	55	40	51	97	62	64	41	62	62	59	47	45	33	40	50	80	62	59	59	41	38	28	58	44
LINC01763	0	0	0	0	0	0	0	0	0	0	0	0	0	0	0	0	0	0	0	2	0	0	0	0	0	0	0	0	0	0
PTGFR	1	0	0	0	0	1	0	0	0	0	0	0	0	0	0	0	0	0	0	0	0	0	0	0	0	1	0	0	0	0
LINC02801	0	0	0	0	0	0	0	0	0	0	2	0	0	1	0	0	0	0	0	0	0	0	0	0	0	0	0	0	0	0
EEF1GP7	0	0	0	0	0	0	0	0	1	0	1	0	0	0	0	0	0	0	0	0	0	0	0	0	0	0	0	0	0	0
LMO4	137	157	221	144	135	116	75	109	149	141	114	128	178	188	142	182	73	133	100	92	71	116	92	164	109	86	85	90	148	109
RPL17P6	376	445	429	318	81	336	59	215	400	316	253	518	150	60	79	432	59	512	77	428	392	153	513	385	339	73	249	415	429	269
PRPF38A	51	61	101	73	52	47	74	55	64	51	68	88	26	77	62	52	50	106	74	56	71	90	73	79	60	38	36	53	54	42
PIGK	34	35	42	37	48	44	25	23	59	29	29	33	18	43	50	78	25	53	45	42	37	40	40	66	20	22	38	43	47	28
PKN2-AS1	0	0	0	0	0	0	0	0	0	0	0	5	0	0	0	0	0	0	0	0	0	0	0	0	0	1	0	0	0	0
GUCA2A	0	0	0	0	0	0	0	0	0	0	0	0	0	0	0	0	0	0	0	0	2	0	0	0	0	0	0	0	0	0
DOCK7	18	4	19	18	22	30	17	24	21	16	26	25	27	24	17	21	13	21	14	18	15	10	29	23	8	17	33	21	28	23
KYAT3	19	31	37	39	27	43	14	10	19	23	30	30	17	35	26	48	11	36	31	25	26	21	39	51	30	20	29	20	9	14
SHISAL2A	0	0	0	0	0	0	0	0	0	0	2	0	0	0	0	0	0	2	0	0	0	0	0	0	0	0	0	0	0	0
DNTTIP2	201	222	258	238	197	239	234	141	160	202	248	282	111	174	197	215	145	259	171	166	207	204	215	284	200	179	210	247	239	226
PTPRF	254	225	467	438	567	504	392	245	542	427	363	461	267	432	473	507	246	648	499	538	560	457	888	800	496	436	571	853	841	695
COL24A1	1	0	1	0	0	0	0	0	0	0	0	0	0	0	0	0	0	0	0	0	0	0	0	0	0	0	0	0	0	0
GPX7	0	0	0	0	0	0	0	0	2	0	1	0	0	0	0	1	0	0	0	0	0	0	0	0	0	0	0	0	0	0
SLC44A3	2	5	7	9	5	6	2	1	3	10	1	5	7	1	2	5	1	5	8	13	2	3	5	6	5	7	3	4	4	6
PKN2	110	86	117	114	99	144	114	82	99	149	148	160	84	125	103	111	88	190	102	91	167	136	170	171	112	98	117	126	168	79
ABCD3	75	103	86	108	101	96	79	30	84	104	75	88	43	86	124	101	57	85	55	101	86	78	74	92	67	44	73	52	63	68
ZZZ3	68	66	56	78	54	77	63	70	78	75	67	72	57	85	53	66	41	63	76	47	57	46	89	83	46	57	71	82	62	41
GJB4	0	0	0	0	0	1	0	0	0	0	0	0	1	0	0	1	0	0	0	1	0	0	0	0	0	0	0	0	0	0
DMRTA2	3	0	1	0	3	5	2	1	3	4	7	5	0	4	1	5	1	1	1	0	8	6	12	3	2	3	1	3	2	2
HIVEP3	7	0	10	7	7	5	6	2	4	1	8	0	2	3	6	7	5	10	4	5	10	7	15	5	11	9	7	6	11	1
BCAR3	44	33	68	43	95	55	26	13	73	42	42	45	18	47	65	49	26	64	49	47	64	40	103	85	33	29	54	65	83	40
BARHL2	0	0	0	0	0	1	0	0	0	0	0	0	0	0	0	0	0	0	0	0	1	3	0	0	1	0	0	0	0	0
SNX7-DT	0	0	0	0	0	0	0	0	0	0	0	2	0	0	0	0	0	0	0	0	0	0	0	0	0	0	0	0	0	0
CNN3	109	188	92	141	103	96	53	33	87	97	137	99	173	83	132	85	65	110	68	124	65	114	112	127	97	61	90	88	55	82
VAV3	34	28	29	52	34	38	26	27	42	37	37	57	20	20	41	70	19	55	33	48	15	12	18	22	16	6	7	19	9	4
EEF1A1P11	10	7	1	4	4	4	5	4	1	9	2	10	0	6	1	2	2	6	5	4	4	3	7	10	4	4	5	10	1	2
DPYD	1	0	4	0	0	2	2	1	1	3	5	9	6	3	4	8	3	4	5	1	8	7	17	6	3	12	8	8	7	10
TLCD4	140	146	138	179	152	172	146	174	129	150	169	160	58	142	174	145	96	171	135	139	76	118	115	167	110	87	81	94	108	71
LRRC8D	49	27	82	57	63	56	43	36	71	52	32	46	31	57	92	45	36	74	57	52	48	44	72	61	32	65	52	70	68	81
S1PR1	0	0	0	0	0	0	0	0	0	0	6	1	2	3	6	2	0	0	0	0	4	16	3	1	8	0	0	0	0	0
ELAPOR1	0	2	10	1	8	5	19	7	4	7	14	8	5	5	14	18	5	5	6	9	16	14	9	11	8	5	2	1	1	3
ARHGAP29	250	210	372	260	202	326	311	297	269	235	287	312	132	222	225	244	165	311	203	205	236	213	352	309	181	113	160	186	196	155
PGM1	46	27	71	69	77	54	57	48	59	55	58	66	38	52	76	86	25	87	82	77	69	53	104	99	69	68	90	136	92	84
COA7	63	64	80	60	81	78	66	39	53	54	61	82	44	61	74	90	39	91	65	71	80	65	89	99	50	32	43	67	75	49
OLFML3	10	24	23	21	37	28	20	20	29	14	16	19	22	10	44	31	13	38	32	25	7	4	11	14	13	1	3	8	6	3
GCLM	474	733	878	757	801	526	510	636	449	724	574	759	369	554	673	775	436	843	653	739	405	510	485	748	503	570	662	692	666	700
TGFBR3	35	28	47	47	46	53	39	21	32	37	51	45	28	33	54	46	29	45	32	40	51	60	51	76	53	13	52	42	62	49
SZT2	5	10	30	33	36	32	41	52	48	29	24	38	6	25	45	42	4	21	17	26	39	11	57	40	25	11	36	26	27	37
PHTF1	22	16	29	25	22	8	19	9	30	35	39	29	18	38	21	42	29	33	33	30	27	18	55	50	16	34	34	29	29	42
RPSAP19	50	122	351	110	174	142	131	110	143	57	102	99	202	86	208	275	123	220	168	135	202	66	97	164	112	225	80	168	161	85
F3	7	4	1	11	6	1	2	0	4	1	7	2	1	4	1	7	0	3	1	6	7	5	9	6	0	7	5	3	14	14
VCAM1	0	0	0	0	0	0	0	0	0	0	0	0	0	0	0	0	0	0	0	1	3	5	3	0	4	0	0	3	6	0
HSP90B3P	0	1	1	0	1	0	2	1	1	3	0	3	0	0	0	0	1	3	2	0	3	2	2	1	0	0	0	3	3	1
SEC63P1	1	3	2	0	2	2	0	1	1	3	1	1	2	0	3	1	3	3	4	3	2	5	1	1	0	2	2	0	0	1
RWDD3	0	0	3	1	0	1	4	4	2	1	2	2	0	1	1	1	2	4	0	2	0	1	4	2	1	1	2	0	0	0
MAN1A2	395	490	461	498	457	498	346	373	374	426	457	529	165	347	513	532	314	516	364	457	475	428	519	509	418	377	404	476	458	388
LPAR3	0	0	0	0	0	2	0	0	0	0	0	0	0	0	0	0	0	0	0	0	10	5	2	7	8	0	0	0	0	0
CTTNBP2NL	66	64	101	63	65	110	107	83	85	79	77	116	40	89	83	83	56	107	74	71	134	86	119	149	95	84	106	126	151	104
RBMX2P3	0	0	0	1	0	0	0	0	1	0	0	2	1	1	0	1	0	0	0	1	1	0	0	0	2	0	0	0	0	0
CIMAP3	0	0	1	0	0	0	0	1	1	0	0	3	0	0	0	0	1	1	0	0	1	3	6	1	1	0	0	0	1	0
TSPAN2	0	5	0	0	0	2	2	2	0	0	1	0	0	1	2	3	1	4	1	3	15	7	5	2	1	4	4	3	15	1
LINC01776	0	0	0	0	0	0	0	0	1	2	0	2	0	0	0	0	0	0	0	1	0	0	0	1	0	0	0	0	0	0
SLC35A3	30	30	44	37	47	18	24	34	32	39	39	37	24	33	43	33	21	48	31	29	18	44	30	52	39	21	27	39	27	29
AGL	16	14	29	33	31	30	24	16	36	32	36	35	22	27	32	34	24	53	19	22	24	21	39	39	22	33	41	21	25	28
SLC6A17	5	4	1	6	6	1	1	6	4	1	6	4	1	0	4	4	0	7	1	1	4	5	10	10	4	2	2	11	5	8
CD101-AS1	1	0	2	0	0	0	0	0	5	0	0	0	2	0	0	0	0	0	0	0	0	0	0	0	0	0	1	2	0	0
RPS3AP12	0	0	1	0	2	0	0	0	2	1	6	1	1	0	0	0	3	0	3	0	0	0	4	0	0	0	2	0	0	0
RNPC3	20	11	21	28	21	13	17	19	23	25	34	37	8	18	34	39	23	20	19	22	34	12	29	24	19	18	34	21	15	26
SNX7	71	92	79	72	71	79	80	28	87	96	77	88	49	61	83	115	39	110	94	83	65	91	101	107	52	45	57	80	70	61
SLC30A7	15	43	33	49	34	31	15	17	29	34	34	35	30	32	27	28	15	35	23	33	52	25	41	31	27	48	44	25	24	35
SEC22B	8	48	38	32	45	22	29	14	37	32	36	35	21	36	40	34	17	46	20	36	23	50	47	62	25	33	35	29	52	56
PTGFRN	21	17	54	30	35	22	23	23	26	28	27	38	14	31	30	48	16	59	32	36	28	34	34	52	25	20	40	54	37	35
ZNF326	214	173	217	209	163	196	138	167	150	211	247	264	45	203	158	159	139	208	132	127	253	194	238	200	124	155	138	135	148	141
TRIM45	2	6	10	6	10	10	8	10	25	12	14	17	0	7	15	11	10	22	9	9	8	5	7	12	3	7	10	5	5	13
RPS26P15	10	12	5	5	10	1	8	2	3	12	6	8	1	5	4	6	2	171	2	5	3	0	1	3	77	10	6	8	2	4
TENT5C	1	4	2	0	0	5	0	0	2	1	1	1	0	0	3	1	0	0	0	1	0	4	5	2	0	0	0	0	0	0
PIP5K1A	127	116	229	156	227	201	214	178	227	144	164	171	126	171	217	213	80	170	177	142	252	193	299	326	158	132	130	179	251	173
GDAP2	8	16	17	20	17	13	12	10	21	18	14	14	13	17	25	45	4	12	21	12	12	13	15	31	14	10	20	14	24	7
WDR3	117	86	115	97	95	141	78	126	97	87	114	130	57	75	107	121	85	132	63	74	120	94	90	115	109	57	86	87	86	55
SCNM1	47	51	51	44	55	44	57	74	65	36	29	83	57	67	43	51	35	50	42	31	64	59	53	62	33	22	56	56	50	34
CDC14A	1	2	4	4	1	0	5	0	4	4	4	3	11	3	1	1	3	2	3	5	4	4	0	4	2	2	0	0	0	0
CD53	0	0	0	0	0	0	0	0	3	0	8	4	7	2	5	4	0	0	0	0	25	18	10	11	9	0	0	0	0	1
MTIF2P1	0	0	0	0	0	0	0	0	0	0	0	0	0	0	0	0	0	1	0	0	0	0	0	0	0	1	0	0	0	0
SRGAP2C	46	34	57	54	25	28	39	52	22	56	35	48	16	50	46	43	49	68	34	30	39	44	40	61	39	40	31	46	32	42
TTF2	58	49	75	70	88	62	80	103	95	62	93	97	29	87	73	82	53	105	66	71	131	97	77	118	97	37	41	47	69	31
MAGI3	40	40	51	71	52	70	43	43	64	110	61	59	29	76	53	67	48	96	41	51	66	41	67	74	50	29	45	59	54	42
KCNC4-DT	0	0	0	0	1	0	0	0	0	0	0	0	0	0	0	1	0	0	0	0	0	2	0	0	5	0	0	0	0	0
GABPB2	15	23	43	33	36	17	18	22	20	26	27	20	13	25	30	20	25	31	13	44	28	26	23	37	25	13	24	23	25	32
LYSMD1	1	14	14	17	16	18	11	12	9	11	6	19	1	8	13	5	6	24	10	10	12	24	14	9	13	7	13	12	19	8
ELOCP19	0	1	1	0	0	1	0	0	0	1	1	8	1	0	0	0	0	0	1	0	0	0	3	1	0	0	0	3	2	0
PNRC2P1	1	0	0	0	0	1	2	1	0	0	0	2	0	0	0	0	0	1	0	0	0	0	1	1	0	1	0	0	1	0
CD2	0	0	0	0	0	1	1	0	5	0	12	11	10	12	10	22	0	0	0	0	38	14	31	12	22	0	0	0	0	0
GPR89A	13	12	16	30	32	44	33	28	30	39	26	36	3	12	34	43	4	49	37	33	33	27	38	28	24	14	12	26	21	23
GTF2B	23	32	12	26	25	22	14	7	16	25	24	26	26	19	21	29	13	17	21	28	28	47	49	30	21	9	20	19	24	17
CSF1	22	22	29	27	35	30	14	7	43	28	37	38	16	22	31	35	17	24	17	26	75	94	103	120	51	88	134	114	108	143
NAP1L4P1	7	5	18	5	3	2	14	7	4	7	5	8	6	10	8	2	2	4	7	4	6	6	7	14	5	4	4	6	1	2
MPC2	169	255	182	221	233	214	170	90	196	221	158	182	216	143	260	219	72	235	217	199	157	144	158	193	103	96	147	138	167	121
TLCD4-RWDD3	0	2	2	0	0	1	3	0	3	2	0	2	0	2	3	2	0	1	1	1	1	0	0	1	0	2	1	2	0	0
FIRRM	5	16	12	13	17	16	19	16	31	28	13	27	15	14	39	35	12	29	33	18	21	35	31	38	24	6	9	12	14	11
LAMC1	162	147	353	277	295	488	312	373	335	370	407	431	169	350	269	335	221	488	296	322	502	410	580	666	350	340	418	602	652	403
MGST3	393	567	686	688	877	745	364	113	682	694	619	688	411	643	801	792	361	983	716	922	701	659	728	1109	728	468	592	778	732	687
ILF2	328	395	320	281	431	303	318	157	347	285	220	303	268	196	306	362	174	346	333	309	290	446	369	377	304	185	211	260	264	222
NME7	32	45	47	35	38	27	37	21	50	44	32	50	31	33	38	55	21	62	40	46	47	34	66	70	37	28	29	54	56	18
RCSD1	0	0	0	0	0	4	1	0	1	0	10	1	5	6	9	6	0	0	0	0	30	31	12	24	23	0	4	2	0	1
FDPSP1	0	0	0	0	0	0	0	0	0	0	0	0	0	0	0	0	0	0	0	0	2	0	0	0	0	0	0	0	0	0
SFT2D2	125	139	165	243	187	162	136	154	109	207	186	146	101	180	130	137	121	210	136	168	158	142	160	196	143	130	182	196	139	165
UCK2	107	145	150	140	167	129	121	90	165	102	98	149	84	123	142	151	87	111	125	133	99	101	137	149	93	76	116	111	125	128
LRRC8D-DT	8	15	34	17	30	14	12	23	19	5	8	7	0	9	12	11	8	18	32	20	7	5	16	13	5	25	17	24	28	39
POU2F1	48	54	93	113	119	100	108	83	114	128	143	136	66	142	93	131	80	146	85	122	101	111	142	189	140	89	174	127	116	154
TBX15	0	0	0	0	0	0	0	0	0	0	0	0	2	0	0	0	0	0	0	0	0	2	0	0	2	0	0	0	0	1
CD48	0	0	0	0	0	0	0	0	1	1	3	4	10	6	4	8	0	0	0	0	0	0	0	0	0	0	0	0	0	0
TPR	511	445	1019	915	618	1136	732	825	871	978	1234	1145	290	980	769	828	814	1227	684	791	1264	913	1207	1399	1003	620	888	960	1035	765
METTL18	8	16	20	12	10	19	14	13	15	4	12	17	7	5	16	19	3	18	13	9	13	5	25	21	15	8	12	15	10	13
CRYZL2P-SEC16B	0	0	0	0	0	0	0	0	0	0	1	0	0	0	0	0	0	0	0	0	0	0	0	2	0	0	0	0	0	0
EXTL2	30	23	39	47	34	29	25	24	35	37	32	41	21	28	30	31	12	53	39	36	35	46	32	47	34	19	16	37	30	21
DDX59	35	37	38	33	14	46	28	26	30	25	44	49	31	23	29	14	34	50	30	33	25	27	29	29	24	20	34	38	42	22
NIBAN1	15	9	61	33	25	35	25	20	21	21	58	55	61	43	39	47	16	30	22	36	380	382	238	267	173	35	84	61	81	61
RPL5P6	0	0	0	0	0	0	0	0	0	0	0	0	0	0	0	0	0	0	0	0	0	0	0	0	2	0	0	1	0	0
LAMC2	12	24	41	24	43	31	22	32	27	29	27	18	14	26	13	23	9	50	24	18	133	122	268	316	134	146	201	727	521	385
DDX59-AS1	0	1	0	1	0	0	0	0	0	1	0	0	4	0	0	0	0	0	0	0	0	0	0	0	0	0	0	0	0	1
CD58	35	31	38	18	45	31	39	36	43	28	30	61	46	28	41	35	17	51	36	41	79	61	75	93	47	20	40	64	50	39
HSPE1P6	1	0	0	0	0	0	0	0	0	0	0	0	0	0	0	0	0	0	0	0	0	0	0	0	0	1	0	0	0	0
XCL1	0	0	0	0	0	0	0	0	0	0	0	0	0	0	0	0	0	0	0	0	2	0	0	3	0	0	0	0	0	0
NUF2	134	124	79	101	104	118	81	35	105	113	86	114	51	87	120	115	90	137	85	128	110	108	137	120	78	75	53	53	81	61
TBX19	4	2	5	4	5	7	1	5	1	5	3	4	3	5	0	8	2	8	0	2	6	1	7	4	3	2	17	15	0	7
NR5A2	21	24	18	29	30	28	16	16	25	26	19	19	26	14	28	19	16	17	20	29	14	39	30	49	18	27	46	38	37	20
LINC02803	2	0	2	0	0	0	1	0	3	0	1	1	0	0	0	1	0	1	0	1	1	0	0	0	0	3	1	0	0	0
SCYL3	7	5	14	2	12	10	11	12	10	25	19	8	7	7	15	10	5	15	14	14	11	9	28	23	5	5	14	7	18	26
LINC02802	0	1	0	0	0	0	0	1	0	0	1	0	0	1	0	0	0	0	0	0	0	0	1	0	0	0	0	0	0	0
NMNAT2	3	3	2	6	5	5	7	2	2	9	4	3	1	8	3	2	2	3	1	5	6	5	7	12	4	10	8	7	10	7
LINC01139	0	0	0	1	0	0	0	0	0	0	0	0	0	0	0	0	1	0	0	0	2	0	0	0	0	0	5	0	0	1
TARBP1	35	19	16	23	37	19	20	21	30	22	35	45	22	23	37	24	24	26	13	24	40	34	19	33	17	24	44	29	28	40
LY9	0	0	0	0	0	0	1	2	0	1	0	1	0	1	1	2	0	0	0	1	0	0	0	0	0	0	0	0	0	0
TDRD5	0	0	0	3	0	2	1	0	0	1	0	1	0	4	2	0	0	0	0	1	0	1	0	0	1	0	0	3	2	0
SCCPDH	136	181	156	159	199	147	128	102	172	138	121	164	114	134	192	170	74	176	133	146	150	143	205	298	152	123	242	245	210	188
FTH1P2	8	18	5	8	5	8	0	2	1	26	8	6	6	12	2	2	4	7	2	5	2	7	1	2	1	33	9	7	6	8
TFB2M	33	40	19	32	21	21	5	3	23	45	17	22	31	24	24	25	13	10	6	18	9	31	25	24	14	24	21	19	15	13
LYPLAL1	30	36	45	40	38	38	18	13	38	35	39	43	20	23	43	55	23	52	33	56	38	42	58	55	21	37	66	64	57	43
MPZL1	162	169	207	190	232	177	125	66	162	169	177	216	160	134	215	210	103	233	163	199	159	184	229	276	176	173	256	384	289	261
INTS7	25	30	60	46	56	40	59	72	55	66	48	45	30	69	49	69	24	62	47	58	74	76	59	74	59	38	38	24	38	38
RPS29P5	0	0	0	0	1	0	0	0	0	0	0	0	0	0	0	0	0	1	0	0	0	0	0	1	0	0	0	0	0	1
CATSPERE	0	0	1	0	0	0	0	0	0	1	0	0	0	0	0	0	2	0	0	0	0	0	0	0	0	0	0	0	0	0
EDARADD	8	30	64	33	45	32	34	53	51	36	27	39	33	44	62	84	37	77	44	31	29	28	74	112	44	8	48	39	47	29
ADCY10	0	0	0	0	0	0	0	0	1	0	0	0	0	1	0	0	0	0	0	0	0	0	0	0	0	0	0	1	0	0
GPATCH2	65	104	70	91	88	74	66	96	98	99	92	112	46	97	90	70	71	119	103	67	92	91	106	120	68	57	80	80	58	66
SMYD2	67	75	72	65	60	76	56	59	75	58	64	64	29	52	72	96	37	79	50	67	60	44	102	52	77	43	61	59	70	56
SELL	0	0	0	0	1	1	2	0	4	1	6	30	17	21	36	47	0	0	0	0	2	1	0	0	1	3	1	0	0	0
CAPN8	0	1	0	0	0	0	0	2	0	1	0	1	9	2	0	0	1	0	1	0	0	0	0	0	2	0	0	0	0	0
RHOU	6	11	17	11	10	17	21	24	24	11	5	24	13	10	15	17	1	18	21	14	14	19	19	20	11	6	7	5	4	11
RGS5	1	1	1	1	2	0	6	0	3	2	3	0	0	2	2	1	0	2	0	1	2	1	5	3	4	1	1	0	0	0
SPATA17	9	20	23	21	11	14	15	15	8	21	14	19	14	33	17	25	10	32	15	19	8	7	10	15	7	5	4	2	8	10
PRRX1	0	0	1	1	0	0	0	0	0	0	1	0	0	0	0	0	0	0	0	0	0	0	0	0	0	0	0	0	0	0
IVNS1ABP	105	104	146	144	200	185	148	133	148	142	110	152	141	114	163	195	88	179	149	137	144	133	189	163	116	51	78	100	108	75
LYPLAL1-AS1	0	0	0	0	0	0	0	0	0	0	0	0	0	2	0	0	0	1	0	0	0	0	1	0	0	0	0	0	0	0
DTL	58	57	62	102	91	70	80	64	91	62	87	57	40	77	81	62	72	86	81	75	107	122	104	106	49	23	26	35	48	25
SOAT1	33	38	69	75	49	70	40	39	42	62	47	67	51	53	56	70	21	60	47	74	60	48	77	130	54	69	75	57	78	58
CNST	14	27	11	17	19	23	6	3	7	22	13	8	11	23	10	5	9	15	6	27	15	16	14	17	10	10	24	9	7	4
NID1	7	4	4	5	6	3	2	1	14	2	5	7	2	4	5	5	6	11	7	8	4	5	17	13	2	8	4	14	16	10
RPL21P28	22	34	8	18	13	16	2	11	7	14	8	14	16	17	4	13	10	9	11	11	12	34	13	7	8	20	10	4	11	7
ZNF678	1	10	9	9	9	9	12	5	5	12	5	7	3	14	4	5	8	9	11	11	31	15	6	20	6	6	7	3	9	6
LHX9	0	3	5	0	1	1	0	3	1	7	1	3	3	0	5	5	2	4	4	3	2	1	0	1	0	0	1	0	1	0
DESI2	79	98	123	99	86	108	73	73	74	96	88	120	92	104	84	91	42	125	84	92	105	102	121	128	96	82	65	99	87	84
SLC26A9	0	0	3	2	0	0	0	1	4	1	4	0	0	1	5	1	0	0	0	3	0	1	1	2	0	2	0	2	1	4
ILDR2	0	0	0	0	0	0	0	0	4	0	7	3	5	3	4	3	0	0	0	0	6	4	1	9	5	0	0	0	0	0
KIF26B	0	0	0	0	0	0	0	0	0	0	0	0	0	0	0	0	0	1	0	0	22	26	10	9	29	0	0	0	0	0
RRP15	292	245	248	219	216	306	174	150	189	203	306	303	64	214	196	195	180	243	183	148	294	259	215	286	202	175	152	218	208	158
DHX9-AS1	0	5	1	2	7	4	4	4	1	4	3	9	0	1	5	0	1	7	5	4	2	10	0	3	4	0	3	0	5	1
PTPN14	74	46	174	111	167	145	100	172	117	117	137	174	56	162	110	133	73	136	86	109	106	118	121	189	117	72	138	173	141	107
NEK2	81	102	80	86	49	50	40	31	62	55	49	69	73	73	41	54	65	86	47	53	53	69	55	72	65	33	24	28	38	36
C1orf53	22	15	16	17	11	12	4	1	8	19	7	6	9	11	8	16	9	8	7	17	5	15	11	12	10	5	7	7	4	5
RAB4A	70	89	90	73	87	110	75	46	104	91	81	109	36	51	95	136	35	121	93	109	84	63	123	143	74	51	67	97	98	69
TOMM20	274	307	322	331	407	271	191	122	229	284	232	272	257	228	268	298	157	382	279	295	279	294	293	383	236	220	262	307	283	307
TADA1	24	41	24	22	34	30	24	24	32	24	18	43	11	17	31	38	16	36	21	25	29	33	38	43	25	14	21	34	15	20
HMGB1P11	0	0	0	0	0	0	0	0	0	0	0	0	0	1	0	0	0	0	0	0	0	0	0	0	0	0	0	0	0	1
LINC01341	1	2	2	1	3	0	0	1	2	1	4	7	0	1	2	6	3	3	0	4	3	0	3	1	0	2	9	1	3	3
DHX9	441	367	370	551	441	510	345	227	358	508	532	551	308	395	353	473	341	451	279	364	493	509	466	510	385	330	327	302	317	360
BTF3L4	85	135	155	112	118	80	54	30	104	100	98	132	109	121	129	93	55	140	63	116	104	115	107	142	91	86	85	110	100	118
SWT1	4	4	6	3	8	9	7	2	10	5	9	5	21	6	9	9	7	6	3	8	8	13	9	14	5	7	9	5	12	5
RPL4P2	0	0	0	1	0	1	0	0	1	0	0	0	0	0	0	0	0	2	0	0	2	2	2	0	1	0	0	0	0	0
COP1	54	66	99	60	81	93	76	41	77	35	72	76	34	70	84	77	34	83	70	78	53	58	86	122	45	59	71	65	91	52
SLAMF7	0	0	10	0	0	1	2	2	6	0	3	3	0	10	2	9	0	1	0	2	2	1	2	0	0	2	1	1	1	0
GNPAT	74	100	98	105	125	115	92	74	122	98	97	130	37	87	100	167	61	142	114	111	132	78	137	172	82	59	76	82	82	108
TGFB2	33	17	43	33	36	45	40	30	50	42	49	31	17	59	34	37	37	66	35	45	43	23	41	54	24	24	31	40	47	33
ODR4	72	99	127	138	117	125	95	143	109	123	136	173	58	90	125	151	68	135	106	105	151	143	121	155	98	83	119	118	80	102
LINC01724	0	0	0	0	0	0	0	0	0	0	0	0	0	0	0	0	0	0	0	0	0	0	0	0	0	2	0	0	0	0
FMO4	0	0	0	0	0	0	0	1	1	0	0	4	1	3	4	0	0	0	0	2	4	0	0	2	3	0	0	0	1	1
NSL1	128	190	102	179	143	142	134	99	123	141	135	159	151	122	144	134	103	156	133	123	125	148	197	185	134	89	107	104	120	101
HFM1	0	0	0	0	1	0	0	1	1	0	0	0	1	0	0	0	0	0	0	0	0	0	0	0	1	0	0	0	0	0
GALNT2	156	143	143	172	169	164	86	76	107	208	196	171	122	177	143	154	92	144	91	141	156	207	195	242	131	212	150	197	196	254
LINC01132	0	0	0	0	0	0	0	0	1	0	0	0	0	1	0	0	0	0	0	0	0	0	0	0	0	0	0	0	0	0
SPRTN	30	28	41	40	61	25	28	36	32	40	43	35	20	23	37	42	17	51	32	27	29	58	60	55	34	27	39	50	39	53
EGLN1	7	1	0	1	2	1	0	0	0	2	4	0	3	4	0	0	2	0	0	2	1	3	0	0	1	0	1	0	1	4
RPL5P5	0	0	1	0	0	0	0	0	0	0	1	1	0	2	0	0	0	1	0	1	1	0	2	0	0	0	0	0	0	0
GNG4	23	21	25	39	39	28	23	32	27	22	12	16	15	22	24	33	8	57	41	36	78	62	90	87	29	32	47	70	71	35
LINC00184	0	2	0	0	0	0	1	0	0	0	1	2	0	1	1	1	1	0	0	0	5	8	4	2	5	0	1	0	0	0
PAPPA2	0	2	0	2	0	0	0	0	0	0	0	0	0	0	0	0	1	0	0	1	0	2	0	1	2	0	0	1	0	0
LRRN2	2	10	13	14	10	8	7	5	12	6	7	4	0	3	11	18	12	13	6	3	2	13	14	14	5	6	7	15	6	8
PPP2R5A	61	73	76	66	81	77	67	65	80	73	80	86	52	67	88	92	41	74	60	91	75	70	87	106	61	68	77	93	83	75
RNASEL	6	13	19	17	13	12	17	6	17	11	7	25	5	16	17	13	6	20	11	8	22	16	18	17	12	10	19	19	18	13
SPATA45	0	0	1	0	0	0	1	0	0	0	0	0	0	0	0	0	0	0	0	0	0	0	0	0	0	0	0	0	0	0
PLA2G4A	28	50	42	61	27	38	14	5	27	32	24	49	56	33	46	30	26	49	36	50	32	58	56	78	46	44	59	79	55	71
TOP1P1	0	0	0	0	0	0	0	0	0	0	0	0	0	0	0	0	0	0	0	0	0	0	0	3	0	0	0	0	0	0
LINC02869	0	4	0	0	1	0	0	1	0	1	0	0	6	3	0	1	0	0	0	0	0	0	0	1	0	0	0	0	0	0
LPGAT1	135	167	201	167	158	224	98	100	147	178	202	179	140	240	142	143	135	219	170	213	153	183	205	261	145	282	338	325	253	311
RPL23AP18	0	1	0	0	0	1	0	0	0	0	0	0	0	0	0	0	0	0	1	0	0	0	0	0	0	0	0	0	0	0
DUTP6	0	0	2	0	0	0	0	0	0	1	0	0	0	2	0	0	1	0	1	0	0	0	1	0	2	1	0	3	0	2
PFKFB2	17	14	39	20	37	49	24	46	44	24	36	43	12	30	26	33	17	38	39	25	36	28	43	69	33	8	22	26	39	34
TATDN3	28	13	21	14	13	18	17	6	16	19	11	21	24	12	12	13	10	30	20	13	22	12	38	23	21	9	22	16	8	17
HMGN1P4	1	0	0	0	0	1	0	0	0	1	1	0	4	0	0	0	0	1	1	0	0	0	0	0	0	1	1	0	1	0
SELP	0	0	0	0	0	0	0	0	0	0	0	0	0	0	0	0	0	0	0	0	2	1	0	0	0	0	0	0	0	0
CAMK1G	0	0	0	0	0	0	0	0	0	0	0	0	0	0	0	0	0	0	0	0	0	0	0	2	1	0	0	0	0	0
ZNF672	9	23	36	32	47	29	40	28	29	24	20	29	15	27	33	41	15	42	35	25	44	56	56	55	33	28	37	33	29	38
LAMB3	11	10	22	27	14	22	9	21	17	12	32	23	13	17	13	32	17	19	19	19	46	48	57	109	44	171	240	293	247	290
ARHGEF10L	18	36	75	46	66	52	69	60	70	52	51	59	22	61	77	74	46	114	67	76	41	50	92	95	52	59	78	111	110	99
NOS1AP	1	4	0	0	4	2	0	6	2	1	8	4	6	2	1	3	5	0	0	1	4	6	2	9	10	2	6	2	6	4
ANGEL2	60	47	94	65	61	85	87	105	80	53	89	78	18	63	98	87	42	87	66	72	94	70	105	116	55	33	64	69	76	63
EXOC8	19	26	56	42	57	55	49	34	42	42	34	52	24	36	47	37	22	43	34	43	34	47	47	86	27	20	32	32	54	49
BRINP2	0	1	0	0	1	0	0	0	0	0	0	0	0	0	0	0	0	1	0	0	27	33	9	16	14	0	0	0	0	0
NEK7	20	50	35	24	22	24	14	11	16	29	31	42	37	41	17	27	25	33	12	27	34	57	33	47	25	37	63	52	42	47
PGBD5	1	0	0	1	0	3	1	0	0	0	0	0	0	0	0	0	0	0	0	0	2	1	1	1	0	3	0	0	0	0
ZNF695	1	0	0	1	0	1	0	0	0	1	3	0	0	0	1	0	3	1	2	0	3	0	2	1	6	0	0	1	1	1
RPS6KC1	15	22	63	24	28	30	35	44	43	22	41	46	22	33	26	37	32	55	50	33	16	27	38	56	31	34	40	40	33	31
KRT18P28	0	0	0	0	0	0	0	0	0	0	1	0	0	1	0	0	0	0	0	0	0	0	0	0	0	0	0	1	0	0
NUP133	54	46	126	88	103	85	90	90	96	71	87	102	43	80	73	119	54	124	90	88	112	51	124	136	87	41	54	98	69	58
RGS1	0	0	0	0	0	0	0	0	0	0	9	7	6	15	8	10	0	0	0	0	10	11	6	4	3	0	0	0	0	0
PGBD2	9	7	7	5	4	3	2	2	4	5	16	8	3	12	5	2	1	9	6	3	12	18	8	6	3	0	5	3	2	3
FLVCR1	30	26	31	60	48	34	53	29	38	75	69	43	25	45	60	58	30	80	48	40	47	62	43	57	52	32	59	55	48	49
RPL23AP25	1	0	2	1	0	1	0	0	0	0	3	3	0	0	0	0	0	4	0	1	1	0	0	0	0	3	0	0	0	0
ZNF670	3	20	14	14	25	12	7	15	12	15	9	8	7	10	11	13	6	25	12	16	28	22	20	23	19	14	2	17	19	19
ADSS2	207	168	202	162	154	194	158	137	174	143	203	185	107	139	152	133	99	255	145	111	214	163	208	257	175	140	147	211	148	170
PLD5	12	8	28	13	13	21	7	16	19	17	29	34	10	26	21	20	7	30	18	16	21	10	24	22	17	9	16	23	10	9
ACBD6	92	114	120	111	123	116	106	71	105	94	112	116	75	103	125	163	66	136	131	106	184	145	183	196	74	82	104	138	112	118
ST7L	5	16	15	12	5	11	2	5	10	15	11	11	8	6	10	9	11	9	11	10	6	17	15	13	17	8	5	11	12	10
XPR1	42	30	73	74	57	59	56	51	72	66	45	68	68	56	62	71	37	80	53	52	68	71	79	117	41	63	78	100	61	82
KIF14	111	98	113	131	145	113	59	88	101	142	137	112	55	134	120	125	142	176	118	167	100	72	154	101	89	87	107	86	103	82
PM20D1-AS1	4	9	9	3	2	8	5	3	8	8	8	8	12	5	6	14	14	12	14	9	7	2	10	10	5	7	11	9	11	12
COLGALT2	0	4	0	1	0	0	3	0	0	0	4	2	0	1	1	0	0	1	0	0	2	3	1	0	1	0	0	0	1	0
SDCCAG8	140	175	226	166	202	206	221	184	176	212	232	225	192	189	190	223	94	215	200	219	208	181	218	261	196	132	160	207	202	154
SLC35F3	33	41	34	59	45	60	33	21	51	35	38	39	31	26	30	59	14	60	32	35	35	28	45	57	34	15	34	29	55	33
ZNF281	220	236	436	309	316	263	235	175	311	269	274	290	243	279	299	297	241	353	282	308	270	216	392	406	250	208	307	343	327	293
ARID4B	290	276	358	395	376	392	268	236	389	490	409	452	112	392	427	465	311	454	293	356	637	599	615	624	439	337	488	410	437	429
SH3BP5L	18	17	20	17	34	10	53	27	17	17	12	11	12	19	14	24	7	26	28	22	14	11	77	28	31	10	9	23	27	28
WNT2B	2	2	0	0	1	0	3	1	3	1	2	0	0	2	2	4	3	2	0	0	1	0	4	1	1	1	3	1	0	3
GEMIN8P4	0	0	0	0	0	2	0	0	0	0	1	0	0	1	0	2	0	0	0	1	0	0	0	0	1	0	0	0	0	1
FYB2	0	0	0	0	0	0	0	0	0	0	0	0	2	0	0	0	0	0	0	0	0	0	0	0	0	0	0	0	0	0
CDC7	15	22	14	8	13	11	8	3	20	16	23	15	12	16	11	7	15	6	11	10	13	23	13	27	23	6	8	12	5	10
SMYD3	32	40	78	32	57	55	49	72	83	56	33	52	34	51	49	80	23	90	80	56	61	46	64	78	59	31	59	62	59	43
HMGB3P6	0	0	1	1	2	0	0	0	0	0	0	0	0	0	0	0	0	2	0	1	0	0	0	0	0	2	0	0	0	0
KCTD3	146	187	151	183	171	139	82	57	149	198	158	172	59	133	142	142	94	195	143	152	132	202	161	174	142	98	132	123	119	104
ZC3H12A	40	33	78	36	59	39	62	91	91	27	40	61	25	77	68	66	43	125	62	88	169	141	250	259	109	463	602	769	757	843
HHAT	14	14	19	10	12	19	14	21	20	22	23	26	6	26	10	25	10	18	19	19	24	17	36	27	9	9	14	16	10	26
RBM34	3	8	5	7	8	5	4	9	6	8	5	4	1	4	2	4	0	8	5	5	2	11	3	8	6	6	5	8	4	4
GS1-204I12.4	1	0	0	0	0	1	0	0	0	0	0	0	0	0	0	0	0	0	1	0	0	0	0	0	0	0	0	0	0	0
HMCN1	0	0	0	0	0	0	0	0	0	0	0	0	0	0	0	0	0	0	0	0	1	1	1	6	2	0	0	0	0	0
PDC-AS1	0	0	0	4	2	0	0	1	2	1	2	2	0	2	1	1	4	1	0	2	3	0	0	2	0	0	5	0	0	3
Y_RNA	43	37	53	73	60	39	42	55	99	68	120	63	82	83	45	52	67	59	32	58	46	15	66	80	47	22	109	55	29	69
RNU6-1237P	0	0	0	0	0	0	0	0	0	0	0	0	0	0	0	0	0	0	0	0	0	0	0	0	4	0	0	0	1	0
RN7SL180P	0	3	0	3	0	0	0	0	2	1	1	0	0	3	0	0	1	0	0	0	0	0	0	0	0	0	0	0	0	0
RNU6-125P	0	0	0	0	0	0	0	0	0	0	1	0	0	1	0	0	0	0	0	0	0	0	0	0	0	1	0	0	0	0
RN7SL130P	0	1	0	0	0	0	0	1	0	2	0	0	0	1	0	0	0	0	0	0	0	0	1	0	0	0	1	0	0	0
Metazoa_SRP	4	10	3	11	1	0	4	4	2	13	9	13	1	6	5	6	14	2	6	2	8	7	5	7	9	7	1	6	1	8
U3	1	4	1	3	3	1	7	4	3	1	4	4	3	2	1	6	5	6	1	5	1	2	3	0	1	1	4	0	3	16
U7	0	0	1	0	0	1	1	0	1	1	0	0	0	0	0	0	1	1	0	0	2	0	3	2	0	0	5	0	1	0
SCARNA3	0	0	0	0	0	0	0	0	0	2	0	0	1	0	0	0	0	0	0	0	0	0	0	0	0	0	0	0	0	0
RNU6-609P	0	0	0	0	0	0	0	0	0	1	1	0	0	0	0	0	0	0	0	0	0	0	0	0	0	0	0	0	0	0
RNU6-570P	0	0	0	0	0	1	0	0	1	0	0	0	0	0	0	0	0	0	0	0	0	0	1	0	0	0	0	0	0	1
SNORA14B	0	0	0	0	0	0	0	0	0	0	0	0	0	2	0	0	0	0	0	0	0	0	0	0	0	0	0	0	0	0
RN7SL333P	0	0	0	0	0	0	0	0	0	0	0	0	0	0	0	0	2	0	0	0	0	0	0	0	0	0	0	0	0	0
RNA5SP73	0	0	0	0	0	0	0	0	0	1	0	0	0	0	0	0	0	0	0	0	0	0	0	0	1	0	0	0	0	0
TMCO1-AS1	0	0	0	1	0	1	0	0	0	0	0	0	0	0	0	0	0	1	0	1	0	2	0	0	0	0	0	0	0	0
CAMK2N1	272	479	324	385	266	220	206	288	239	321	258	323	203	274	263	291	285	450	299	318	185	238	201	349	210	182	173	333	223	213
MUL1	31	44	67	54	85	65	60	64	61	29	21	71	22	37	72	49	28	89	56	38	53	25	73	86	48	34	61	75	70	41
FAM43B	5	7	5	6	14	6	11	15	17	15	3	7	1	3	8	13	2	7	7	4	11	2	12	14	11	3	9	8	6	14
CDA	14	20	26	22	25	19	19	44	49	20	21	32	18	26	27	25	17	60	35	25	38	36	95	70	46	72	64	110	113	96
PINK1	53	106	114	88	153	95	100	147	153	109	103	137	68	97	139	163	45	162	120	118	151	122	249	261	137	89	212	210	202	181
PINK1-AS	1	0	4	6	10	8	6	2	11	3	0	4	2	3	5	11	1	7	5	8	4	4	5	5	4	0	3	5	6	7
SCARNA18B	1	0	1	2	3	2	4	1	1	1	5	0	0	0	1	0	2	4	1	0	0	2	1	0	0	1	3	0	0	5
LINC01031	0	0	0	0	0	0	0	0	0	0	0	0	0	0	0	0	0	0	0	0	2	1	0	1	0	0	0	0	0	0
LRRC40	14	27	21	22	15	33	17	12	20	19	15	27	12	32	22	13	9	15	20	19	19	27	22	19	13	17	17	20	8	5
ANKRD13C	25	15	17	13	17	26	19	3	26	23	36	23	6	32	14	11	7	24	8	6	16	21	10	17	12	12	16	13	6	19
CTH	3	3	12	2	9	4	3	2	4	3	5	9	5	8	6	13	5	19	7	2	14	18	14	15	19	5	8	12	12	15
CHORDC1P5	2	0	0	0	0	0	0	0	0	0	0	0	0	0	0	0	0	0	0	0	0	0	0	0	0	0	0	0	0	0
E2F2	7	31	26	26	40	18	29	28	33	28	19	36	16	19	34	39	25	30	25	40	20	21	8	20	12	5	15	5	20	11
ID3	499	655	1224	651	930	791	699	572	1367	632	590	976	845	863	841	1015	250	1168	951	605	1493	1588	2398	2622	966	844	1036	1366	1401	1114
RPL11	2280	2862	3058	2725	3946	3025	2858	2457	3251	2805	2402	3491	1450	2568	3667	4017	1406	3911	3112	3139	3253	3015	3973	4531	3061	1991	2789	3316	3211	2893
PITHD1	31	41	23	45	45	29	36	36	43	34	29	54	24	23	45	38	25	39	44	34	47	47	53	52	44	21	15	29	28	24
GALE	68	70	64	89	88	85	74	62	85	58	80	91	72	67	88	97	51	83	63	86	90	130	126	117	58	67	91	83	98	105
SEPTIN14P12	0	0	0	0	0	0	1	0	0	2	0	0	0	0	0	0	4	0	1	0	0	0	0	0	0	0	2	0	0	0
DUSP23	91	160	154	101	172	143	129	102	133	132	117	156	87	111	133	162	67	159	151	131	100	78	149	196	99	93	137	172	171	119
VSIG8	0	0	0	0	0	0	0	0	0	0	0	0	0	0	0	0	0	0	0	1	0	0	1	0	0	0	0	0	0	0
CFAP45	5	0	1	7	1	0	0	1	2	0	1	1	0	1	0	4	2	0	1	1	0	1	1	3	6	1	0	3	3	4
ATP1A1	132	158	306	225	359	296	325	189	348	262	254	330	137	208	307	364	102	417	275	296	294	239	445	468	288	176	269	388	371	335
LINC01762	0	0	0	0	1	0	0	0	0	0	0	0	0	0	0	0	0	0	0	0	0	1	0	0	1	0	1	0	0	0
ZBTB41	23	45	32	24	30	32	22	18	27	42	35	43	24	23	29	34	29	27	22	27	31	25	16	50	14	38	33	50	32	35
EFNA4	11	11	8	16	21	8	10	13	15	10	4	7	5	14	24	21	9	11	18	14	29	10	44	39	18	13	20	39	20	19
EFNA3	1	2	7	2	8	3	2	6	5	1	4	4	3	2	4	4	8	4	8	4	8	9	39	39	15	19	29	41	31	45
EFNA1	35	36	62	37	46	38	70	57	82	26	22	56	42	53	55	72	15	151	87	72	701	609	1721	1768	705	934	1391	3507	2462	2126
SLC50A1	12	22	46	42	39	23	31	34	38	40	25	40	13	35	35	35	22	43	33	38	49	54	54	121	67	14	29	60	51	39
KRTCAP2	0	1	0	3	1	0	0	0	0	1	4	2	0	2	0	2	1	1	1	1	2	1	2	2	0	0	1	1	3	6
THBS3	2	5	10	6	6	8	6	15	19	5	9	14	8	4	23	11	2	13	6	12	4	10	9	13	10	8	13	23	15	10
MTX1LP	0	0	0	0	0	0	0	0	0	0	0	0	0	0	0	0	2	0	1	0	0	0	0	0	0	0	0	0	0	0
GBA1	0	1	6	2	1	1	3	2	0	2	2	1	0	3	1	1	1	1	0	1	1	6	3	4	5	1	2	11	3	0
CLK2	15	37	38	36	43	33	26	62	51	32	40	51	28	34	56	51	17	73	49	46	45	53	86	71	41	17	45	51	54	59
HCN3	1	2	4	6	6	0	1	3	6	1	7	4	0	3	3	3	5	4	3	8	9	1	5	8	4	3	5	5	2	9
CR1L	0	0	0	0	0	0	0	0	0	0	0	0	0	0	0	0	0	0	0	0	1	1	1	0	0	1	0	0	0	0
CD34	0	0	0	0	0	0	0	0	0	0	0	0	0	0	0	0	0	0	0	0	1	0	0	0	2	0	5	3	2	0
LINC02767	0	0	0	1	1	0	1	0	0	0	0	0	0	1	0	0	0	1	0	0	0	0	2	0	0	0	0	0	0	0
RNU6-37P	0	2	1	1	0	2	1	1	8	1	3	0	2	0	1	0	6	0	2	0	0	4	2	2	1	1	0	0	3	0
PGD	705	1267	1920	1467	1991	1357	1727	2013	1801	1313	1262	1747	1053	1453	1892	2094	784	2524	2156	1979	1048	948	1779	2067	1194	1019	1716	1964	2017	1727
CENPS	79	104	73	66	104	63	50	24	65	57	52	62	46	53	74	58	42	62	67	70	67	57	43	72	46	21	29	53	32	43
DFFA	135	221	262	218	208	193	167	233	175	213	238	237	121	198	209	221	149	250	201	163	178	163	170	279	215	108	110	157	186	122
NSA2P1	22	32	23	30	32	18	26	16	29	13	17	29	6	13	30	35	6	17	21	25	13	20	44	43	20	16	25	27	25	13
LAX1	0	0	0	0	0	2	0	2	0	0	0	1	0	2	0	0	0	0	0	0	0	0	0	0	0	0	0	0	0	0
SNRPE	651	841	671	814	862	711	512	307	654	805	637	810	342	585	618	736	385	762	614	789	663	690	760	768	561	473	435	518	562	498
SMPDL3B	4	5	14	10	2	5	10	10	3	5	9	9	4	4	10	6	0	10	3	9	5	20	3	15	6	1	0	9	5	10
RN7SL559P	0	0	0	2	0	1	0	3	0	0	3	1	1	0	2	1	0	0	4	1	0	2	2	4	4	0	2	4	0	0
XKR8	4	8	11	10	13	5	16	10	9	6	10	18	6	4	17	13	2	12	6	15	6	11	18	19	10	8	10	19	18	22
FAM89A	101	130	91	96	104	108	105	36	81	90	92	110	49	69	106	106	55	95	116	104	91	110	130	97	82	40	84	106	92	93
C1orf131	200	216	153	129	156	131	127	117	130	128	154	196	108	112	197	194	115	161	140	105	198	243	175	207	161	109	111	119	146	121
LINC01144	1	0	1	1	0	1	0	2	1	0	1	1	0	0	1	0	2	0	0	1	0	1	0	1	0	0	0	0	1	1
TOE1	37	27	44	23	40	28	18	14	40	38	32	36	5	19	27	39	20	40	38	29	40	41	51	53	26	12	18	33	28	28
TESK2	0	0	0	3	1	0	0	0	2	0	1	0	0	0	0	1	0	1	0	0	0	2	4	3	3	0	1	2	2	0
CCDC163	1	3	4	4	6	1	1	2	9	1	7	4	3	5	4	13	7	6	6	5	0	11	5	9	3	1	7	2	10	5
MMACHC	10	16	7	10	14	15	12	17	18	12	12	13	4	4	20	11	3	7	9	7	17	11	10	6	13	4	4	4	7	9
CHRM3	0	3	1	3	2	0	0	1	2	0	1	1	3	0	0	3	0	0	0	1	5	5	0	10	5	1	0	0	0	0
EEIG2	3	5	3	5	2	1	0	1	1	2	1	1	2	5	1	2	0	2	1	2	0	0	6	1	0	6	4	1	1	0
HENMT1	20	15	13	11	15	13	10	16	14	3	11	17	8	3	20	13	3	14	9	7	6	7	18	14	13	9	9	8	15	7
PRPF38B	223	253	307	251	256	305	203	268	269	317	299	323	96	291	296	309	263	284	200	200	371	320	316	349	306	223	256	181	292	281
STXBP3	21	25	20	13	18	20	12	3	24	19	25	18	7	16	14	23	17	20	8	21	28	25	23	24	17	19	43	17	17	21
RPL17P7	3	4	1	9	4	76	2	5	8	3	4	5	0	8	0	5	6	3	2	8	2	9	1	2	0	6	3	2	1	3
RPS27P6	8	1	1	3	1	2	1	4	0	1	3	5	2	0	2	1	2	3	3	3	2	2	4	9	2	4	1	3	1	1
TMEM167B-DT	11	6	13	14	18	4	17	10	23	12	6	17	8	9	14	16	14	17	6	28	3	9	12	14	8	7	26	16	20	21
TMEM167B	16	9	32	30	34	21	21	18	34	17	9	21	22	23	17	23	11	30	29	17	30	22	35	40	12	13	30	26	18	33
DAP3	188	228	212	192	235	221	138	88	206	199	197	222	151	169	238	228	133	219	189	191	282	247	289	309	181	180	228	234	241	228
SYT11	0	4	10	8	6	9	8	7	9	10	11	12	5	20	16	10	0	11	7	7	42	24	26	40	24	4	13	13	14	7
KHDC4	26	37	18	32	50	30	10	14	56	41	39	24	22	20	63	41	43	33	18	39	38	45	55	55	42	33	58	35	38	63
SNORA80E	0	1	0	0	0	0	0	0	0	0	0	0	1	0	0	0	0	0	0	0	0	0	0	0	0	0	1	0	1	0
ARHGEF2-AS2	4	1	0	5	1	2	0	0	4	3	0	0	0	0	1	0	0	0	2	0	2	1	2	0	1	0	3	1	0	9
SSR2	194	291	273	228	300	235	214	171	269	254	168	276	168	187	285	337	133	323	280	252	282	228	527	491	305	216	348	484	417	415
UBQLN4	11	17	15	18	37	16	12	13	15	17	17	13	11	23	14	19	10	11	12	16	15	23	30	17	17	9	14	18	17	11
RAB25	0	1	0	0	0	0	0	1	0	0	1	0	3	0	0	0	0	0	0	0	0	0	0	0	0	0	0	0	0	0
SMG5	29	26	35	35	40	31	25	20	37	30	38	25	21	41	27	30	24	20	18	20	34	42	36	36	33	22	12	21	24	41
TMEM79	8	9	14	6	7	5	7	13	7	10	5	11	4	17	12	8	0	6	6	3	19	20	4	9	15	5	2	3	6	7
CCT3	990	1170	1132	1175	1348	1083	1073	902	1041	1185	1020	1169	719	899	1198	1371	642	1246	1047	1054	1112	1301	1322	1304	1084	776	835	918	918	852
RHBG	0	0	1	0	0	0	2	0	0	0	0	0	0	0	0	0	0	0	0	0	0	0	0	0	0	0	0	0	0	0
MEX3A	26	18	16	32	34	32	22	35	37	34	32	22	6	30	31	55	27	60	36	22	31	22	64	55	19	27	36	37	33	26
CYP4Z1	0	0	0	0	0	0	0	0	0	0	0	0	0	0	0	0	0	0	0	0	4	3	0	0	5	0	0	0	0	0
CYP4A22-AS1	0	0	4	1	1	0	1	1	0	0	1	1	0	2	0	0	2	0	1	2	9	0	0	3	1	0	3	2	0	4
LINC00853	1	7	0	0	1	2	0	5	0	0	3	2	1	3	1	0	0	3	4	6	1	8	5	2	1	0	5	6	5	3
PDZK1IP1	11	12	19	12	24	20	14	22	15	5	21	18	21	8	11	24	13	18	28	27	112	90	157	124	45	311	569	390	423	547
LINC01389	1	0	0	0	0	0	0	2	0	0	0	2	0	1	0	0	0	0	4	1	2	0	0	1	0	0	0	0	0	0
FOXD2-AS1	2	3	0	0	0	1	0	0	0	4	1	0	0	0	0	0	1	3	0	0	1	0	1	0	2	0	0	0	1	0
IGSF3	42	60	132	87	110	97	83	90	123	87	93	109	52	92	99	109	51	135	125	119	82	88	129	164	73	59	104	167	144	99
GLUL	20	33	66	36	33	23	47	40	28	27	34	65	21	41	50	41	18	64	45	58	32	47	43	67	38	32	48	58	49	30
COA6	127	157	97	92	103	101	44	31	63	100	74	128	80	112	86	88	55	90	53	82	106	154	117	138	48	109	76	96	101	95
AHCTF1	130	95	179	166	110	166	124	108	154	154	175	161	85	163	130	141	136	181	100	101	164	151	160	189	159	88	119	112	133	105
FRRS1	3	4	8	5	4	4	2	0	7	6	13	3	4	2	0	3	3	2	6	5	8	12	10	6	5	3	2	15	8	3
F13B	0	0	0	0	0	0	0	0	1	0	0	0	0	0	0	0	3	0	0	0	0	0	0	0	0	0	0	0	0	0
LEPR	8	7	13	8	16	7	14	4	3	12	12	12	1	2	8	9	15	22	13	10	7	6	9	9	6	8	12	7	20	12
PSMD4	264	374	525	370	484	397	415	571	514	350	308	470	159	273	498	585	278	544	438	463	483	372	647	641	462	287	343	560	525	395
TAGLN2	1210	1922	1045	1204	1189	854	796	933	893	1267	1059	954	1817	927	956	1161	693	1123	743	918	859	1718	1378	1289	1340	925	448	900	1350	900
H6PD	16	38	88	36	87	43	69	57	65	37	42	60	22	63	56	87	33	145	78	69	41	38	77	147	35	51	76	124	109	78
FOXD2	4	10	11	10	10	7	10	13	9	4	5	10	3	4	13	15	2	15	17	7	12	6	8	4	4	4	2	7	7	11
DDOST	45	52	92	76	110	65	59	75	79	76	88	93	38	79	89	94	39	126	97	79	93	88	85	146	67	42	62	139	97	111
PRG4	0	0	2	0	0	0	0	0	0	2	0	0	1	1	2	1	1	2	0	0	1	0	0	0	0	1	6	0	1	7
ST3GAL3	1	2	0	5	2	7	1	1	5	3	7	2	1	3	0	4	5	4	2	4	1	0	4	11	2	3	1	0	3	1
ZNF692	2	5	5	5	5	3	2	11	4	2	9	5	5	3	7	13	3	6	5	8	12	0	0	6	7	2	3	7	10	10
FGGY	3	1	3	16	6	8	3	6	4	11	12	19	15	6	19	7	5	14	7	11	12	5	18	10	8	4	10	13	11	16
PLA2G2F	0	0	0	0	0	0	0	0	0	0	0	0	0	0	0	0	0	0	0	0	3	0	3	0	3	0	0	0	0	0
OLFM3	0	0	0	0	0	0	0	0	0	0	0	0	0	0	0	0	0	0	0	0	1	0	0	0	2	0	0	0	0	0
PRXL2B	26	47	32	37	42	32	27	31	26	26	42	41	17	38	53	25	15	46	46	37	24	46	41	42	37	13	32	52	52	34
DPM3	157	203	210	193	224	189	198	177	207	186	147	195	197	171	215	257	87	243	258	228	182	177	266	354	232	144	142	284	195	164
RXFP4	0	0	0	0	1	0	0	0	0	1	2	0	0	0	0	0	0	0	0	0	0	0	0	0	0	0	0	0	0	0
NPPB	0	0	0	0	1	0	0	0	0	0	1	0	0	0	0	0	0	0	0	0	0	0	0	0	0	0	0	0	0	0
PLOD1	66	49	96	99	141	89	121	106	98	106	103	119	55	70	148	162	35	154	136	104	93	100	153	169	116	85	97	152	125	132
MIIP	3	3	5	12	22	8	4	10	8	7	1	2	0	2	12	10	1	8	10	7	8	9	6	12	5	9	3	4	9	4
TNFRSF8	1	1	0	0	0	1	1	0	0	0	1	3	0	2	7	2	0	0	0	0	32	40	14	7	38	0	0	0	1	0
RBBP4	149	171	171	146	211	154	154	161	182	147	182	220	107	155	185	189	118	192	201	153	153	218	199	230	147	108	167	200	194	118
SYNC	18	15	35	21	29	16	17	16	32	17	19	30	13	44	29	29	16	38	24	12	21	20	30	38	14	23	37	33	22	35
NHSL3	27	75	4	52	9	7	10	6	24	34	11	15	47	32	13	5	14	7	5	14	6	53	20	21	17	26	17	11	10	14
S100PBP	40	50	37	39	43	38	57	43	63	47	47	55	45	52	58	60	47	61	52	41	81	41	91	105	64	27	58	44	53	45
HPCA	0	0	0	0	0	0	0	0	1	0	0	0	0	0	0	0	0	0	0	0	0	0	0	1	0	0	0	0	0	0
TMEM54	28	37	27	24	19	24	24	13	27	16	20	27	13	24	36	31	14	31	28	25	20	39	42	49	19	18	14	29	19	26
UFC1	145	206	222	200	249	207	238	213	302	185	221	227	96	172	294	334	106	345	262	293	223	199	252	410	233	177	261	292	284	221
PPOX	9	14	21	15	26	12	18	27	38	14	22	23	34	23	20	40	7	38	18	27	13	14	29	34	16	8	29	15	22	23
B4GALT3	34	47	51	57	67	43	75	66	44	45	48	68	52	40	72	72	29	82	76	64	78	57	111	96	59	43	85	61	67	68
FCER1G	0	1	0	0	0	0	1	0	0	0	0	0	1	0	0	2	0	0	0	0	0	0	0	0	0	0	0	0	2	0
TOMM40L	18	13	21	23	17	19	15	9	24	14	15	18	13	21	25	36	12	17	24	22	19	23	31	32	21	18	18	8	24	10
PCP4L1	0	0	0	0	0	0	0	0	0	0	0	0	0	0	0	0	0	2	0	0	0	0	0	0	0	0	0	0	0	0
GPR89B	12	5	6	2	6	6	13	7	2	3	7	6	6	3	6	9	3	7	7	6	4	8	9	14	9	1	7	6	7	9
RNVU1-7	0	1	0	0	0	0	0	0	0	0	0	0	2	0	0	1	1	0	0	0	0	0	0	0	0	0	0	0	0	0
ABHD17AP1	0	0	0	0	0	0	0	0	0	0	0	0	0	0	0	0	0	0	0	0	1	0	0	0	0	0	0	0	1	1
ROR1-AS1	0	0	0	0	0	0	0	0	0	0	0	0	0	0	0	0	0	0	0	0	0	0	0	0	0	0	1	2	2	6
MFN2	60	52	103	95	90	89	113	81	78	68	68	117	45	74	118	105	42	133	92	72	99	71	96	148	71	54	71	72	85	58
ZMPSTE24	58	46	67	78	87	80	67	31	53	76	72	71	46	55	72	80	29	80	59	72	56	79	86	65	77	59	73	58	52	57
COL9A2	0	0	0	0	0	0	2	0	0	0	6	2	9	0	3	3	0	0	0	0	19	28	8	9	4	0	0	0	0	0
ZFP69B	3	2	5	0	4	4	0	0	7	4	5	2	0	2	5	4	2	2	3	0	2	2	2	0	4	1	2	0	1	1
MPZ	0	0	0	0	0	1	0	0	0	0	0	1	0	0	0	0	0	2	1	1	0	0	1	1	0	0	0	0	0	0
MTFR1L	17	29	23	29	19	26	10	30	38	28	23	17	31	19	27	21	14	31	27	27	27	16	20	27	28	13	17	29	18	25
AUNIP	14	6	17	4	6	23	4	7	9	5	11	13	7	9	8	16	1	9	11	21	2	11	11	19	6	4	9	6	9	7
PAQR7	1	3	6	1	11	0	2	8	2	6	2	3	0	6	4	9	3	13	8	9	2	2	1	10	6	0	5	6	2	1
STMN1	647	883	917	781	1118	829	881	828	978	751	731	1013	507	702	1112	1124	494	1406	1124	983	893	777	1269	1223	860	350	496	622	758	501
RNU6-369P	0	0	0	4	0	0	0	0	0	0	0	0	0	0	0	0	0	0	0	0	0	0	0	0	0	0	0	0	0	0
TMEM53	4	12	33	22	36	20	23	21	31	35	43	37	30	26	33	22	14	35	30	19	17	15	47	37	24	16	30	44	43	37
ARMH1	0	0	0	1	1	0	0	0	2	0	1	0	0	4	1	0	0	2	1	0	0	2	1	1	0	0	1	4	0	0
RNU5F-1	1	10	1	2	0	3	2	1	4	1	0	0	5	1	4	3	0	1	1	0	1	0	2	8	1	2	2	0	1	1
KIF2C	74	62	101	92	114	87	50	52	101	94	87	90	51	89	101	94	39	128	80	97	122	137	122	159	110	44	44	43	74	35
RPS8	4821	6529	6515	5419	6837	6276	6174	5330	6520	5226	5127	7211	3485	4771	7469	8092	3229	7409	5929	6142	7035	6377	8349	8937	5966	3819	5393	6259	6350	5164
SNORD46	1	0	0	0	0	0	0	0	2	0	0	0	0	0	0	0	0	0	0	0	0	0	0	0	0	0	0	0	0	0
RPS15AP11	2	3	1	1	2	0	2	1	1	0	3	7	0	1	2	3	2	2	3	2	1	2	5	5	2	0	2	1	2	5
BEST4	0	0	1	0	0	0	0	0	0	0	0	0	0	0	0	0	1	0	0	0	3	0	0	0	3	0	0	2	4	2
PLK3	4	16	10	4	23	31	33	36	47	14	39	52	22	38	39	39	10	26	17	12	98	91	79	83	20	17	28	37	24	23
PTCH2	0	0	0	0	1	5	0	0	0	0	2	1	0	5	1	1	0	0	0	1	3	1	2	1	1	0	1	0	0	0
EIF2B3	56	61	48	63	65	66	76	62	51	39	57	74	40	45	78	67	41	49	41	33	43	56	75	50	61	33	38	30	28	55
MRPS17P1	0	0	0	0	0	1	0	0	0	0	0	1	0	0	0	0	0	0	0	0	0	0	0	0	0	0	0	3	0	0
HECTD3	21	26	22	25	35	33	31	29	39	21	17	32	11	19	22	41	15	27	20	22	18	17	22	36	18	6	25	27	18	10
UROD	45	54	78	52	89	71	113	121	83	45	62	95	31	63	92	111	34	89	80	85	79	101	85	163	69	32	99	92	90	67
NOL9	74	70	98	85	112	94	113	96	117	135	105	102	72	104	142	115	72	91	64	94	106	85	134	123	116	46	71	71	75	75
ZBTB48	5	4	2	1	4	5	2	2	8	3	7	3	7	6	10	8	2	1	2	4	6	9	5	12	7	0	5	5	8	1
LRRC8C	12	18	39	16	32	29	22	10	13	32	20	25	20	27	30	17	9	29	23	35	34	27	29	59	53	17	20	47	52	43
LGALS8-AS1	2	2	1	1	1	2	0	0	4	0	0	2	0	0	2	0	0	0	0	2	0	0	0	2	4	0	1	1	1	0
HEATR1	68	74	151	148	197	173	151	152	143	137	173	172	86	139	150	173	73	164	106	134	145	108	172	180	146	62	93	105	87	106
RPSAP21	1	1	0	0	0	0	0	0	0	3	1	0	0	0	0	0	1	1	1	2	0	1	0	0	0	0	0	1	0	0
RPL35P1	1	0	1	0	1	2	1	0	3	1	0	0	0	0	3	1	0	2	1	0	2	5	0	1	0	0	3	0	1	3
STX12	47	43	43	36	54	58	47	34	32	39	45	55	16	35	63	61	18	62	46	40	73	70	56	75	56	39	59	57	52	60
PPP1R8	57	73	78	50	86	57	40	49	61	44	54	74	46	73	63	42	36	88	64	58	62	95	53	76	57	30	45	46	52	43
THEMIS2	0	2	0	2	0	0	0	0	0	1	0	1	0	0	2	0	0	1	2	0	33	47	18	18	13	2	5	4	0	6
RPA2	83	94	61	89	103	83	93	47	101	78	94	98	30	80	84	103	57	94	125	64	114	112	149	106	79	51	41	66	54	55
RNU1-2	0	1	0	0	0	0	0	0	0	0	0	0	0	0	0	0	0	0	0	0	0	0	0	0	0	0	0	0	0	1
ATP13A2	5	13	9	6	7	6	9	20	10	9	8	15	3	12	20	14	6	11	6	5	3	16	24	27	3	5	10	10	16	10
PADI2	6	2	0	2	4	5	2	6	10	7	8	10	7	4	3	12	7	12	9	6	2	4	2	5	1	1	1	6	2	1
LINC02783	0	0	0	0	0	0	1	0	0	0	0	3	2	1	0	1	0	0	0	0	0	0	0	0	0	0	0	0	0	0
PADI1	19	18	13	18	17	14	33	34	28	14	20	20	14	12	29	27	7	28	13	7	16	9	16	17	12	1	0	2	2	1
PADI3	15	8	15	4	11	6	16	31	18	16	10	8	16	15	19	20	2	14	19	9	7	8	12	8	4	2	5	4	3	4
CCN1	97	67	363	151	163	153	68	46	269	103	100	145	117	262	96	81	84	165	109	94	175	167	228	289	46	67	131	122	145	100
HHIPL2	5	14	36	17	29	14	36	34	25	16	38	23	14	21	34	39	9	45	39	29	34	33	40	51	37	39	77	71	50	93
TAF1A	5	12	19	5	9	18	7	17	14	8	18	24	13	8	13	19	18	3	5	2	31	27	21	15	14	6	16	10	6	12
TAF1A-AS1	0	10	11	11	5	2	7	2	7	1	11	3	12	10	1	10	2	4	0	1	7	5	3	2	7	4	4	3	5	10
MIA3	32	20	82	51	30	65	42	52	55	56	78	61	40	34	41	41	51	79	30	52	64	56	60	102	29	65	64	63	86	45
AIDA	24	26	34	23	41	33	18	10	24	29	36	55	25	25	30	44	30	39	24	36	44	31	46	51	20	31	29	44	31	29
BROX	97	90	131	106	118	100	88	66	134	121	93	111	75	116	103	142	78	154	84	112	116	119	152	153	106	67	82	145	100	102
NDUFB1P2	0	1	1	2	0	0	0	0	0	2	0	1	0	0	0	0	0	0	0	0	0	0	0	1	0	0	0	0	0	0
ERMAP	8	7	8	11	4	2	5	4	17	10	7	9	7	6	11	10	1	19	7	6	7	3	12	9	3	8	6	0	5	8
ZNF691	4	3	0	4	1	8	6	1	3	0	6	6	2	2	6	16	4	1	1	2	10	4	4	8	0	1	5	6	8	2
ATP6V1E1P1	0	0	0	0	0	0	0	0	0	0	1	1	0	0	0	0	0	0	0	0	0	0	0	0	0	0	1	0	0	0
DISP1	26	35	50	18	37	31	21	18	41	42	31	38	32	27	34	62	25	49	23	40	46	27	39	63	34	17	41	68	44	45
GORAB-AS1	0	0	0	0	0	0	0	0	0	0	0	0	0	0	0	0	0	0	0	0	0	0	0	0	0	0	0	0	0	2
ZNF697	1	6	11	10	4	3	12	3	8	3	2	5	4	5	6	9	1	7	5	5	13	8	16	18	14	8	9	29	15	15
HMGCS2	0	0	0	0	0	0	0	0	2	0	0	0	0	0	0	0	0	0	0	0	0	0	0	0	0	0	0	0	0	0
REG4	0	6	1	3	4	2	0	2	0	3	3	1	25	0	1	0	0	0	0	0	0	6	4	0	5	0	0	1	0	0
PHGDH	57	107	187	58	102	84	112	152	121	82	94	135	73	154	117	111	37	112	102	111	143	97	96	146	118	28	40	54	69	57
RPL7P9	567	682	769	587	853	629	988	956	793	555	482	847	487	434	868	745	329	1002	806	356	638	606	1164	996	638	387	626	840	857	535
LRRC47	203	229	391	245	386	255	331	489	360	205	212	305	121	200	298	461	113	375	310	262	328	244	340	377	224	143	286	296	263	220
RN7SL574P	0	0	1	2	0	0	3	1	0	0	0	0	0	0	0	0	0	0	1	0	0	0	0	0	0	0	1	3	0	3
TBCE	4	0	0	7	2	1	1	2	0	1	6	6	2	0	3	0	6	0	0	1	2	0	3	5	2	0	2	1	0	2
DENND4B	32	28	63	41	66	27	26	65	57	31	27	47	16	36	56	51	25	53	63	36	65	32	76	62	32	18	41	59	43	45
CRTC2	28	37	5	28	5	3	0	0	16	26	10	2	15	20	9	9	19	1	2	12	10	68	4	6	15	15	18	12	10	9
CREB3L4	10	23	30	17	24	28	23	28	38	12	29	26	18	27	35	26	9	44	49	40	32	63	27	41	42	29	30	75	28	29
JTB	95	169	243	168	316	167	197	112	280	191	152	179	257	164	304	324	70	145	155	149	102	140	263	283	151	82	182	130	217	91
RAB13	137	191	272	177	272	196	286	286	232	214	180	250	88	183	260	341	130	333	259	287	201	163	387	392	251	254	324	422	393	386
RPS27	2534	2981	2596	2867	2968	2719	2123	1669	2661	2621	2436	3093	2101	2212	2892	3306	1143	2911	2504	2836	2786	2707	3460	3841	2467	1931	2335	2985	2787	2770
C1orf52	30	24	20	23	36	25	24	25	25	22	15	34	24	21	51	38	17	53	23	29	36	43	35	38	23	17	20	41	39	24
BCL10-AS1	1	0	0	0	1	0	0	0	0	1	0	0	0	1	0	0	0	0	0	0	0	0	0	1	1	0	0	1	0	0
CEP104	68	76	100	86	106	138	85	128	76	88	74	111	43	101	97	79	63	124	80	106	105	90	114	154	99	58	94	99	87	79
DFFB	17	14	11	30	35	24	16	13	31	11	18	23	15	35	25	27	15	41	21	11	17	18	28	36	18	7	21	20	16	27
ACP6	34	28	62	37	49	37	34	38	60	29	27	50	16	40	59	65	11	66	48	46	67	39	84	82	49	35	43	70	39	59
C1orf21-DT	0	0	0	0	0	0	0	0	0	0	0	0	0	1	0	0	1	0	0	1	0	0	0	0	0	0	0	1	0	0
C1orf21	22	20	29	29	22	41	13	17	20	15	34	29	25	20	34	29	11	44	35	27	29	34	35	24	26	11	23	34	29	25
HSPA6	0	2	0	0	0	0	1	0	1	0	0	1	0	0	0	0	0	0	0	0	1	1	0	0	0	1	0	1	0	0
NRBF2P3	0	0	0	1	0	0	0	0	0	0	0	0	0	0	0	0	1	1	0	0	0	0	1	0	0	2	4	0	0	0
RUSC1-AS1	1	1	3	1	2	2	2	0	0	0	1	7	0	0	3	7	0	3	2	2	5	1	2	2	0	1	3	2	3	2
FDPS	207	234	327	256	333	321	258	274	319	218	269	306	165	286	378	329	139	339	307	279	316	295	648	553	270	245	377	429	382	321
GPSM2	37	37	32	45	43	16	13	10	23	46	27	20	37	54	33	32	29	35	28	35	21	31	24	35	34	25	16	17	12	21
DYNLT4	1	1	0	0	0	1	0	1	3	0	0	0	0	0	3	2	1	1	3	0	0	1	1	0	1	0	0	0	0	0
RNVU1-18	0	0	0	0	0	0	0	1	0	0	1	0	0	0	0	0	0	0	0	0	0	0	0	0	0	0	0	0	0	0
SRGAP2D	0	0	0	0	0	0	0	0	0	0	0	0	0	0	0	0	0	0	0	0	0	0	0	0	1	0	0	0	1	0
RO60	141	141	237	194	220	231	226	241	221	174	215	219	106	199	213	255	196	272	213	231	222	189	319	355	228	154	222	239	255	191
SYT6	4	7	9	7	11	2	10	3	6	8	3	7	0	3	2	2	3	16	9	14	0	1	1	4	2	2	2	1	2	6
TSACC	5	7	8	7	8	8	14	10	4	4	8	6	6	2	23	7	4	11	4	6	5	8	13	8	4	4	9	3	3	5
CFAP57	0	2	4	2	2	1	2	2	0	7	9	8	4	10	3	7	0	0	1	1	53	55	10	12	18	3	1	2	3	0
EBNA1BP2	512	544	469	541	580	609	327	217	406	475	443	468	166	355	547	578	305	414	380	451	464	495	361	434	447	336	324	277	340	292
WARS2	8	19	31	26	24	27	26	22	25	11	22	29	15	26	26	32	13	26	30	27	19	19	36	27	34	15	22	43	30	14
PACC1	21	14	43	20	24	23	21	15	26	5	26	24	8	14	24	25	4	34	27	27	22	29	47	45	20	18	29	24	47	36
FAM76A	7	24	31	17	13	20	12	13	20	24	14	27	20	24	15	14	14	26	12	12	20	29	28	40	26	14	16	17	21	31
GLRX2	144	195	155	123	185	162	137	141	151	140	152	211	92	114	173	214	91	143	144	120	228	184	262	252	149	132	149	150	154	132
TNFRSF25	4	5	3	1	1	2	2	7	7	3	4	4	2	3	2	1	2	4	2	3	4	1	5	3	4	1	5	7	10	12
RCOR3	12	35	52	41	36	36	26	35	41	27	45	41	37	40	45	31	34	45	49	41	28	23	59	55	21	24	32	63	37	22
POGK	61	80	131	104	105	99	99	120	113	90	70	121	47	70	104	77	58	119	115	110	118	84	116	181	93	63	83	120	98	90
PAQR6	3	4	6	5	13	6	2	13	19	4	9	17	8	9	10	16	18	21	7	15	14	3	31	17	6	5	22	18	14	36
RGL1	6	17	8	25	9	7	19	13	9	5	16	16	13	9	5	13	8	25	10	9	21	23	13	13	21	5	20	10	5	18
HAO2	0	0	0	0	0	0	0	0	0	0	0	0	0	0	0	0	0	0	0	0	0	0	0	0	0	0	0	2	0	1
ITGB3BP	305	249	193	238	174	342	299	249	260	187	320	320	149	170	190	180	213	347	223	194	329	239	250	272	204	95	116	119	192	97
KCNC4	9	4	11	8	11	12	10	11	4	5	7	14	3	10	2	7	4	10	11	2	21	6	18	28	11	9	17	14	13	24
MEAF6	67	74	63	70	65	65	40	35	68	71	74	65	68	57	78	62	45	107	59	51	79	62	93	88	74	62	65	47	70	55
PPT1	52	62	81	71	103	72	73	52	91	80	53	70	56	64	80	117	36	112	103	85	79	69	117	125	64	36	51	80	79	62
PLEKHG5	2	4	6	2	0	3	1	5	1	3	1	2	0	5	2	3	1	4	3	2	0	7	6	10	3	2	4	11	4	8
LGALS8	65	73	109	108	115	89	123	94	106	67	67	118	64	89	88	126	59	141	126	111	145	99	183	165	78	104	180	217	187	179
SZT2-AS1	1	0	0	0	0	0	0	0	0	0	0	0	0	0	0	0	0	0	0	0	0	0	0	2	0	0	0	0	0	0
MRPL20	339	433	479	408	566	446	497	355	472	361	352	507	183	275	505	613	202	511	438	376	390	331	454	487	442	235	289	347	354	313
MRPL20-DT	0	1	3	1	4	2	2	1	1	0	2	2	0	1	1	2	0	2	1	0	0	1	1	1	0	2	2	0	1	0
VWA1	18	19	20	15	24	14	16	21	14	25	14	20	13	15	26	22	5	26	27	13	29	34	14	16	20	8	8	22	16	14
ATAD3C	0	0	0	1	0	0	0	0	1	0	0	0	0	0	0	0	0	0	1	0	0	1	0	4	1	0	0	0	0	0
NUP133-DT	0	0	1	0	0	0	0	0	0	2	0	0	0	0	4	0	0	1	0	0	0	0	0	2	0	0	0	0	0	0
ABCB10	20	25	12	30	22	14	4	8	8	17	29	17	24	11	17	27	17	16	9	14	10	17	8	23	9	9	13	18	8	7
URB2	52	33	38	40	40	49	40	20	46	57	63	57	37	47	38	60	17	33	33	38	37	42	35	49	29	17	27	28	15	14
OTUD3	11	22	11	7	9	17	9	6	11	14	14	13	11	7	12	8	13	21	20	13	10	8	22	20	11	8	12	10	8	12
MKNK1	41	53	35	56	63	60	56	49	50	43	58	54	50	38	56	84	28	61	43	47	69	34	76	93	60	29	60	71	62	60
ARTN	1	2	0	0	0	1	0	0	0	0	1	0	5	0	1	1	0	2	0	0	0	1	1	0	0	0	0	1	0	1
LINC02918	0	3	0	0	2	3	1	0	3	2	1	1	0	0	3	2	1	2	2	0	0	0	1	0	0	0	4	5	0	0
IPO13	8	15	25	25	18	22	25	38	25	15	35	30	20	16	26	24	8	7	12	9	26	38	31	23	10	10	23	23	21	13
ATP6V0B	135	193	177	138	169	180	188	201	166	128	125	162	158	138	200	219	89	158	142	138	183	284	255	333	201	193	194	183	212	182
CCDC24	9	7	13	12	14	11	13	17	11	9	6	14	7	6	7	23	8	16	12	7	18	12	29	20	12	8	10	22	13	19
SLC6A9	12	14	18	15	35	14	19	41	17	16	10	17	9	11	15	24	8	17	11	21	28	34	33	37	25	12	12	18	25	15
LCE3A	0	0	0	0	0	0	0	0	2	0	0	0	0	0	0	0	0	0	0	0	0	0	0	0	0	0	0	0	0	0
EPHX4	0	0	0	0	2	0	0	0	1	0	3	0	5	0	0	0	2	0	0	0	0	0	0	0	0	1	2	0	0	0
FNDC10	5	1	8	5	4	9	7	5	6	2	1	10	1	5	6	4	1	9	9	2	7	0	8	11	11	2	5	1	4	4
SLC35E2B	6	3	3	4	1	11	3	3	4	2	0	9	2	8	9	12	6	1	3	4	12	7	16	3	10	2	7	3	3	9
CDK11A	1	1	0	0	1	1	0	0	0	2	5	0	0	0	3	0	1	1	1	0	0	1	3	0	1	1	0	0	0	4
NADK	22	31	13	25	12	27	29	19	16	16	13	26	26	8	28	31	14	26	26	21	14	36	36	27	12	20	10	24	23	15
TMEM52	0	0	4	0	0	3	1	0	0	1	3	0	0	0	1	1	0	0	1	0	0	0	1	0	0	0	0	0	0	1
CD1A	0	0	0	0	0	2	4	2	2	1	0	0	0	0	0	0	0	0	0	0	0	0	0	0	0	0	0	0	0	0
CD1C	0	0	0	0	0	0	1	0	3	2	0	0	0	0	0	0	0	0	0	0	0	0	0	0	0	0	0	0	0	0
CD1E	0	0	0	0	0	1	2	0	1	0	0	0	0	0	0	0	0	0	0	0	0	0	0	0	0	0	0	0	0	0
HSP90AA3P	0	0	0	0	0	0	1	0	0	0	0	0	0	0	0	0	0	0	0	0	0	0	0	0	0	0	0	1	0	0
DR1	54	56	80	73	68	69	66	83	65	68	68	88	36	66	55	61	31	82	71	65	97	66	67	116	67	53	64	91	55	69
MAPKAPK2	294	410	458	361	611	501	947	533	768	352	311	496	265	309	744	673	184	713	638	563	485	497	792	716	536	250	637	696	525	449
IL24	0	0	0	0	0	0	0	0	0	0	0	0	0	0	0	0	0	0	0	0	0	0	0	0	0	5	4	5	0	4
FCMR	2	1	2	5	9	1	4	9	6	1	0	7	0	4	6	7	1	2	2	3	7	2	9	9	2	12	19	16	12	23
RPL13AP8	1	0	0	0	2	0	0	1	1	1	1	0	0	3	0	1	0	2	2	0	0	2	0	1	0	0	0	1	1	0
PIGR	2	4	1	0	0	0	1	0	0	2	0	0	14	2	0	0	0	1	0	0	0	1	0	0	0	0	3	1	5	2
FCAMR	0	0	0	0	0	0	0	0	0	0	0	0	0	0	0	0	0	0	0	0	2	0	0	0	0	0	0	0	0	0
C1orf116	14	15	11	15	14	11	18	9	10	13	12	13	2	7	16	19	5	11	12	9	3	8	6	8	7	0	1	3	2	0
PRMT6	0	0	0	0	1	0	0	0	0	0	0	0	0	0	2	0	0	0	0	0	1	1	2	0	0	0	0	0	0	0
NDUFA4P1	0	3	2	3	2	2	0	0	1	11	1	0	3	1	4	9	3	1	0	6	3	1	0	2	2	3	1	0	2	1
SH3BGRL3	116	166	124	122	165	171	159	130	147	116	146	184	129	122	174	196	91	144	132	126	153	166	211	199	171	117	203	162	191	218
CD52	0	0	0	0	0	0	0	0	1	1	1	0	0	0	0	0	0	0	0	0	0	0	0	0	0	0	0	0	0	0
TINAGL1	2	2	6	0	6	1	3	10	9	3	2	10	5	0	2	8	0	4	2	4	3	1	17	13	5	4	4	5	12	4
PEF1	67	104	128	97	136	112	138	89	113	73	92	108	87	89	132	146	51	142	144	107	92	88	165	164	122	62	106	108	137	85
PEF1-AS1	0	0	0	0	0	0	0	0	0	0	0	0	0	0	1	0	0	0	0	0	0	1	0	0	0	0	0	0	0	0
ANAPC10P1	0	0	0	2	0	0	1	0	1	1	0	1	1	0	2	0	2	0	2	0	0	1	0	0	0	1	2	0	1	0
PLA2G12AP1	0	0	0	0	0	0	0	0	1	0	0	0	4	1	0	0	1	0	0	0	1	1	4	0	0	1	0	1	0	1
ORC1	16	34	32	29	49	33	24	17	31	24	35	40	13	23	49	42	25	48	46	44	24	33	36	30	17	7	11	13	24	18
SDE2	27	40	36	48	18	38	15	21	31	50	40	49	22	48	28	15	23	30	22	27	55	59	30	35	24	32	21	26	24	24
H3-3A-DT	3	3	2	4	5	2	3	1	4	3	0	2	5	5	3	8	0	13	9	4	3	1	5	5	3	3	0	3	0	2
H3-3A	834	1042	848	897	904	815	906	809	941	731	745	861	803	611	1050	1218	585	1064	1062	871	716	695	1207	1219	845	635	834	984	980	645
LINC01703	0	1	2	1	4	4	3	1	4	1	2	5	4	4	6	2	2	3	2	5	5	2	1	3	1	5	1	1	1	1
ACBD3	329	359	442	407	329	398	301	395	363	391	501	376	222	380	379	384	276	485	307	348	598	694	529	536	471	369	361	438	437	365
MIXL1	0	0	1	0	0	0	0	0	0	0	0	0	0	0	0	0	0	0	0	0	0	0	0	0	1	0	0	1	0	0
SNORA72	2	1	0	1	0	0	1	0	0	1	2	1	4	5	0	0	9	1	0	1	0	0	2	1	1	0	1	1	0	4
NVL	57	34	61	37	43	52	26	25	45	23	49	48	43	41	53	34	31	35	30	21	55	59	59	69	34	22	25	41	51	16
CNIH4	239	286	281	253	334	296	237	115	273	226	246	348	235	223	308	380	139	315	312	332	297	301	393	396	335	239	305	377	296	290
CNIH3-AS2	1	0	0	1	1	1	0	0	0	0	0	0	0	0	1	1	0	1	8	0	0	0	1	3	0	0	5	2	2	4
BMP8A	1	0	0	0	0	1	1	0	0	0	0	0	0	1	1	4	0	0	0	0	2	0	2	0	0	0	0	0	0	0
HEYL	13	6	24	15	15	13	18	14	19	17	3	15	9	13	25	21	10	24	14	19	13	10	15	33	12	1	8	16	11	8
HPCAL4	0	0	0	0	2	0	0	0	0	0	0	0	0	0	0	0	0	0	1	0	0	0	0	0	11	0	0	0	0	0
PABPC4	501	679	422	565	534	557	314	246	377	442	522	476	416	455	408	503	426	492	414	428	431	567	399	507	533	285	278	309	372	301
CDKN2AIPNLP1	0	0	0	0	0	0	1	0	0	0	0	0	1	0	0	2	0	0	0	0	0	0	0	0	0	0	0	0	0	0
ECM1	0	0	0	0	0	0	1	0	0	2	0	0	0	0	1	0	0	3	2	3	0	1	1	4	0	0	1	0	1	1
FALEC	0	0	1	0	0	0	0	0	0	0	1	0	0	0	0	0	0	0	0	0	0	0	1	0	1	0	0	0	1	0
ADAMTSL4-AS2	0	0	0	0	0	0	0	1	0	0	0	1	0	0	0	0	0	0	0	0	0	0	0	0	0	0	0	0	0	0
RN7SL600P	0	0	0	0	0	0	0	0	1	0	1	0	0	0	0	0	0	1	0	0	0	0	0	0	1	0	0	0	0	0
ENSA	215	419	250	302	300	210	134	78	183	262	223	231	148	251	233	297	131	252	205	236	286	431	305	298	208	167	196	196	239	249
GOLPH3L	55	82	128	98	105	77	93	90	90	93	123	107	74	79	125	105	74	135	85	100	90	82	106	181	78	76	76	97	92	94
HORMAD1	4	3	12	7	8	4	11	3	8	10	10	10	14	20	7	5	7	10	12	9	9	17	15	24	12	7	14	20	26	16
MCL1	290	275	568	449	434	549	343	213	716	472	510	573	371	593	503	560	327	548	379	491	818	701	1075	1184	601	607	825	763	787	850
WNT3A	0	0	0	0	0	1	0	1	0	0	0	0	0	0	0	1	0	0	0	1	1	0	0	0	0	0	0	0	0	0
C1orf35	68	97	105	84	106	82	67	96	165	77	59	99	77	90	135	107	33	91	118	105	72	119	157	134	134	41	66	77	60	72
MRPL55	110	114	112	78	132	125	172	182	152	93	74	114	61	82	121	172	66	150	121	91	82	102	143	141	101	57	93	128	141	94
GJC2	1	3	2	1	0	0	1	2	1	4	2	2	3	1	1	3	2	0	1	1	0	1	6	4	1	0	2	6	1	0
IBA57-DT	0	0	0	0	0	0	0	0	0	0	1	0	2	0	0	0	0	0	0	2	0	0	0	3	0	0	0	0	0	0
IBA57	6	8	11	13	15	10	16	10	16	9	10	11	7	14	13	13	8	9	4	12	19	11	8	14	14	5	7	8	11	13
OBSCN-AS1	4	0	1	0	1	1	1	1	5	2	2	4	2	0	7	2	0	0	4	5	3	2	3	7	0	0	5	3	2	0
TRIM11	117	197	296	219	323	240	309	419	296	185	217	294	120	202	265	305	103	365	228	232	338	337	284	414	371	140	225	280	270	247
RPL23AP15	0	0	0	1	0	0	0	0	0	0	0	0	0	0	0	0	0	0	0	0	2	0	0	0	0	0	0	0	0	0
PPIH	104	101	148	106	138	112	109	136	130	121	84	125	65	72	115	141	63	129	145	88	110	142	119	156	122	48	69	86	84	91
YBX1	2305	2681	1415	1950	1098	1837	886	1409	887	2013	2109	1816	1044	1560	1161	1567	1478	1652	1058	1144	1636	2105	1275	1414	1671	1466	749	909	1207	906
CLDN19	0	0	0	0	0	0	0	0	0	0	0	0	0	0	0	0	0	0	1	0	0	0	0	0	0	0	0	0	0	1
P3H1	12	16	29	18	16	33	30	22	21	26	20	21	16	18	28	33	10	44	14	35	31	33	44	52	31	20	32	60	42	51
STPG1	14	4	12	12	9	9	7	3	10	9	9	9	8	12	2	5	3	6	16	9	10	12	4	27	5	3	3	9	5	11
NIPAL3	30	43	58	44	50	35	46	31	54	51	46	67	30	52	49	60	40	68	43	45	39	56	45	74	57	43	78	74	68	58
RCAN3	43	36	55	42	34	28	22	38	37	51	43	68	53	26	39	48	28	56	32	33	27	37	49	45	40	28	39	56	45	34
NCMAP	2	1	5	4	4	2	2	6	4	1	2	3	1	3	5	4	1	16	4	5	2	0	0	8	0	1	0	3	2	1
ASH1L	108	106	198	214	171	211	150	147	153	219	300	213	131	197	158	128	161	224	175	179	205	146	210	274	197	155	213	185	193	167
TXLNA	66	86	122	81	105	106	135	81	126	64	102	110	101	92	104	115	77	90	97	89	149	135	176	150	140	90	83	70	107	96
IQCC	0	0	3	8	7	1	0	3	3	1	4	3	0	4	3	1	0	1	0	4	9	4	0	4	3	0	1	0	1	0
FAM167B	1	1	1	0	1	0	2	3	1	0	3	1	0	0	0	0	0	4	0	0	3	2	5	3	0	1	0	1	2	3
HDAC1	100	156	117	107	148	105	104	119	85	112	116	136	106	125	150	138	55	205	139	137	78	100	121	170	111	114	131	177	145	160
MARCKSL1	64	72	42	53	75	66	37	25	54	62	38	61	58	65	83	58	37	74	73	73	27	43	59	67	35	33	68	62	64	51
TSSK3	0	0	1	2	0	0	0	0	0	0	0	2	0	0	0	0	0	0	0	0	0	0	0	0	0	0	0	1	0	0
SLC16A4	57	71	76	58	46	49	27	25	49	75	67	64	70	58	61	60	41	93	72	66	57	46	84	83	43	64	97	85	78	99
LAMTOR5	149	259	121	164	187	155	113	103	169	198	144	169	153	170	177	184	105	207	159	181	159	178	177	215	121	195	188	218	170	185
YTHDF2	196	199	261	221	288	201	201	165	268	181	189	272	129	138	212	280	112	260	247	206	232	201	269	260	189	97	176	239	219	171
TMEM200B	0	0	1	0	0	0	0	0	0	0	0	0	0	0	0	1	0	2	0	1	0	0	1	0	0	0	0	0	3	4
MECR	24	25	38	33	55	48	68	51	41	30	28	43	34	46	82	65	8	52	48	35	34	37	49	63	43	14	51	43	31	32
HLX-AS1	0	0	0	1	2	0	2	0	0	3	1	2	0	1	7	0	0	0	5	0	2	0	4	0	0	1	2	0	1	0
HLX	10	0	20	5	17	6	15	8	19	6	8	2	1	15	14	8	1	12	10	6	13	6	16	8	18	12	14	9	8	12
MARK1	0	0	1	0	0	0	0	0	0	1	1	0	1	0	0	5	1	0	0	0	25	22	7	6	12	0	0	0	0	0
C1orf115	7	15	14	7	14	12	11	11	15	12	10	14	7	8	11	11	3	22	13	19	21	16	30	21	27	5	18	12	19	19
DARS2	39	62	78	70	85	70	50	59	83	79	52	88	37	63	86	100	44	100	84	76	57	40	95	106	59	51	55	74	84	43
GAS5-AS1	0	0	2	3	3	4	1	0	0	2	4	0	2	1	0	2	0	5	1	2	1	1	2	6	2	1	1	1	4	2
RC3H1-IT1	0	0	0	0	0	2	0	0	0	0	1	0	0	0	0	0	0	0	0	0	0	0	0	0	0	0	0	0	0	0
INKA2	4	12	16	17	21	48	40	41	22	20	34	47	13	19	31	39	4	26	13	14	125	133	53	79	28	1	1	5	7	4
INKA2-AS1	6	0	6	4	2	1	3	0	2	1	0	4	4	6	6	3	1	7	6	8	2	0	10	2	5	1	0	0	1	0
RAB7B	0	0	0	0	0	0	2	0	0	0	0	0	0	0	0	0	1	0	0	0	9	11	5	12	11	0	0	0	0	0
TSTD1	0	1	0	0	1	2	3	0	3	2	1	5	8	4	16	6	0	3	1	0	4	5	6	3	6	0	0	1	0	0
USF1	0	5	0	0	0	0	0	0	0	0	0	0	1	0	0	0	0	3	0	0	0	3	0	1	0	0	1	0	0	0
ARHGAP30	0	0	0	0	0	3	3	3	6	2	14	9	2	12	5	13	0	1	1	0	12	26	10	9	14	0	0	1	2	0
NECTIN4	0	5	0	4	5	18	22	8	15	16	24	30	29	16	8	11	2	1	4	12	59	49	11	19	10	3	4	1	2	2
NECTIN4-AS1	0	0	0	0	0	0	0	0	0	0	0	0	0	0	0	0	0	0	0	2	1	0	0	0	0	0	0	0	0	0
KLHDC9	1	6	9	5	8	7	10	5	10	7	9	8	2	6	10	12	5	11	7	11	9	9	7	15	8	3	4	14	8	8
PFDN2	319	418	312	293	277	247	141	109	218	248	295	247	224	285	247	259	148	235	177	236	299	356	267	388	255	259	240	208	260	271
NIT1	37	40	67	45	61	52	51	47	65	42	38	63	24	50	77	73	24	54	50	43	53	62	71	75	40	24	73	64	59	39
DEDD	36	72	78	49	88	66	39	36	67	56	41	67	55	53	54	74	20	77	63	58	56	54	81	92	44	36	65	78	71	46
CTSE	2	0	0	2	0	1	0	0	0	3	0	0	2	0	0	0	3	0	0	0	0	0	5	0	2	0	0	0	1	0
AKIRIN1	115	170	193	152	190	105	148	145	86	144	115	164	100	117	128	156	76	183	150	119	124	162	148	206	163	107	130	194	174	124
NDUFS5	835	1157	1272	1089	1423	1359	1231	1058	1233	1265	1190	1464	497	989	1548	1603	592	1544	1358	1299	1209	975	1318	1712	1171	874	1135	1407	1370	1160
LRIF1	113	89	182	131	117	131	98	131	125	123	124	119	36	93	160	115	79	121	109	101	188	136	180	173	154	105	149	154	118	106
DENND2D	3	1	4	1	3	3	7	2	8	6	2	7	1	1	10	2	1	12	10	2	9	7	4	6	4	2	13	5	7	7
CHI3L2	0	0	0	0	0	1	1	8	6	8	0	0	1	2	0	0	0	0	0	1	1	0	2	2	4	46	67	14	19	52
DRAM2	20	30	49	50	38	31	16	8	25	23	16	30	22	16	29	23	18	41	36	38	21	39	29	45	12	42	47	42	37	59
RNU7-57P	2	0	0	0	0	0	0	0	0	0	0	1	0	0	1	0	1	0	1	0	0	0	1	0	0	0	0	0	0	0
RPSAP17	1	0	0	0	0	0	1	1	1	0	0	0	0	1	0	1	0	0	0	0	0	0	0	0	1	0	0	0	0	0
IL6R-AS1	0	0	0	2	0	0	0	0	1	0	0	0	0	0	0	2	1	3	0	0	0	0	0	0	0	0	0	0	1	0
SHE	0	0	0	0	0	0	0	0	0	0	2	5	0	1	3	1	0	0	0	0	13	10	2	7	8	0	0	0	0	0
PLA2G2C	0	0	0	0	0	0	0	0	0	0	1	6	0	1	3	0	0	0	0	0	0	0	0	0	0	0	0	0	0	0
ARNT	29	32	68	31	37	47	35	46	24	24	39	53	21	47	38	48	31	54	43	43	53	48	63	67	57	24	64	64	51	71
RNU6-1309P	0	0	0	2	0	0	0	0	0	0	0	0	0	0	0	0	0	1	0	0	0	0	0	0	0	0	0	0	0	0
RPS27AP6	0	0	0	0	0	0	0	0	0	0	0	0	0	0	0	0	0	0	0	0	1	0	1	0	0	0	1	0	0	1
PARP1	384	610	505	623	526	532	281	389	339	627	573	563	183	623	458	435	481	646	383	501	561	643	401	605	648	444	355	356	494	426
NDUFS2	136	320	546	423	557	269	242	534	201	455	356	426	111	379	397	405	176	663	429	446	320	458	284	679	494	262	312	530	491	448
PRDX1	2287	5250	5410	3016	6246	4738	5943	5546	5611	3999	3364	5278	3223	3612	6162	6514	2025	6347	6382	5105	3726	3461	6408	6108	4014	3161	5329	5766	5884	4239
NASP	538	607	724	595	740	617	576	568	636	544	588	651	248	583	671	709	535	908	701	598	693	580	714	827	648	386	444	542	657	480
CCDC17	1	0	1	0	0	0	0	0	0	0	1	1	6	0	0	1	0	0	2	0	0	0	2	2	1	0	1	1	1	2
GPBP1L1	50	61	90	87	78	72	47	45	91	66	58	65	34	52	95	123	31	100	70	79	82	63	105	140	83	40	89	109	99	72
RPS15AP10	2	0	0	3	2	1	0	0	3	2	0	0	1	2	1	0	0	1	0	3	1	0	4	3	4	0	5	3	0	5
TMEM69	34	32	37	34	36	26	35	35	30	21	29	31	39	24	34	43	11	42	31	23	34	43	35	59	26	21	37	44	29	36
SLC39A1	0	0	0	0	0	0	0	0	0	0	0	0	0	0	0	1	0	0	1	0	0	0	0	1	0	0	1	0	0	0
SERBP1	1363	1519	1461	1277	1347	1542	1303	1617	1189	1259	1251	1575	843	1117	1342	1515	858	1601	1249	1147	1477	1420	1580	1720	1488	721	744	1020	1098	766
MIER1	113	135	160	131	101	156	142	166	160	142	200	169	114	154	148	175	116	177	96	127	254	249	215	261	161	121	127	178	176	135
SLC45A1	5	4	6	6	3	3	8	9	9	5	3	12	7	4	20	7	3	3	12	5	12	10	5	11	2	4	2	7	6	11
KIF17	1	1	2	1	1	3	0	3	2	1	2	0	5	1	3	1	0	0	0	1	1	0	0	0	0	0	0	0	0	0
UCHL5	146	118	142	143	129	150	109	61	115	108	138	168	81	103	95	130	109	178	101	137	116	103	108	115	106	96	81	60	71	61
SMIM1	2	1	1	0	4	2	7	7	8	1	2	2	0	2	0	1	0	4	3	4	4	2	0	8	2	5	2	7	2	2
RNF19B	5	6	18	14	5	12	14	13	18	6	9	15	8	9	14	21	1	10	4	10	19	15	32	21	14	25	21	32	19	21
GMEB1	43	43	73	44	53	43	42	43	49	47	46	38	44	58	60	57	32	83	57	43	49	100	63	67	58	40	56	88	31	49
CC2D1B	15	28	31	20	20	14	11	5	15	27	26	14	10	18	29	16	17	27	18	24	32	26	24	31	18	9	25	21	28	23
DAB1	0	0	0	0	0	0	0	0	0	0	0	0	0	0	0	0	0	0	0	0	7	7	2	4	5	0	0	0	0	0
LRRC8B	28	29	40	37	27	12	15	28	20	26	40	26	10	24	29	32	33	50	19	26	22	36	28	34	56	11	15	37	31	28
BTBD8	2	1	7	3	2	14	10	5	10	12	8	13	2	6	10	13	10	10	13	4	5	14	6	17	2	6	20	16	11	10
ZC3H11A	0	0	0	0	0	0	0	1	0	0	3	0	0	0	1	0	1	1	3	0	1	0	0	1	0	2	3	1	0	3
CAP1	417	550	400	400	490	441	297	262	347	427	443	407	391	326	421	531	301	418	408	358	443	580	560	592	440	436	434	473	444	405
EPHB2	71	50	155	119	211	120	61	137	110	135	130	95	78	144	116	147	71	192	108	120	157	170	207	271	169	177	220	320	262	294
TMCO1	406	568	546	522	576	484	472	374	423	549	492	542	304	475	562	610	357	662	537	493	498	595	517	781	652	433	558	615	525	485
CDK11B	76	80	119	119	77	68	54	72	76	151	93	103	20	116	71	93	63	59	80	74	113	127	82	76	107	65	44	51	100	85
ACOT11	2	12	15	10	14	9	7	6	12	8	7	16	4	8	9	9	3	10	6	12	18	9	11	19	12	4	6	9	8	4
AKR1A1	107	109	153	132	177	117	129	211	161	114	114	154	107	109	196	195	66	172	156	130	159	147	229	239	130	96	175	214	186	132
KCNT2	0	1	1	1	0	0	0	0	0	0	0	2	1	0	1	0	0	1	0	1	0	0	0	0	0	0	0	0	0	1
CTSK	1	0	2	1	0	3	0	0	2	1	0	7	0	3	0	2	3	0	0	0	4	3	4	4	4	4	9	5	1	7
TRIM62	1	3	4	5	4	1	0	0	5	5	3	4	0	1	1	2	0	4	4	1	3	2	8	2	2	0	0	2	3	0
CTSS	29	18	39	32	25	30	28	27	32	41	24	38	68	27	46	26	31	73	34	48	170	129	212	251	130	205	307	269	246	291
LIN9	24	21	19	13	25	17	11	9	20	21	9	20	30	19	16	13	8	25	21	8	11	37	18	29	8	9	11	14	5	11
RBMXL1	21	31	42	28	34	42	24	23	24	40	19	46	21	19	29	35	25	38	32	27	24	34	43	42	33	18	25	33	42	34
GBP3	3	11	5	6	0	4	2	1	6	5	2	7	1	1	1	3	2	3	0	3	32	32	20	31	11	24	25	16	25	30
GBP1	1	1	1	0	1	0	0	1	2	5	0	1	3	1	1	2	1	0	2	0	130	113	142	110	31	12	27	32	24	56
PTGES3P1	1	0	0	0	0	2	1	1	0	1	0	4	1	1	3	0	4	2	1	0	2	2	1	0	0	4	1	0	0	1
GBP2	4	7	9	6	4	3	5	12	5	7	3	13	1	6	10	3	3	13	2	5	49	40	36	39	20	37	37	94	52	60
GBP4	0	0	0	0	0	0	0	0	0	0	0	0	0	0	0	0	0	0	0	0	7	4	11	6	2	0	6	3	1	1
AHDC1	15	18	22	27	33	20	35	23	36	25	21	19	9	19	34	23	28	31	30	39	17	16	29	24	24	11	20	18	24	30
FGR	0	0	0	0	0	0	0	0	1	0	0	0	0	0	1	0	0	0	0	0	0	0	0	0	0	0	0	0	0	1
IFI6	1	1	1	1	1	0	0	0	0	1	2	2	0	0	0	0	3	0	0	0	1	6	0	0	0	2	2	5	0	2
IFI44L	0	0	0	0	0	0	0	0	0	0	0	0	0	0	0	0	0	0	0	0	0	0	1	2	0	2	1	2	1	1
CYB561D1	8	10	23	23	20	8	17	17	13	15	16	17	6	9	19	9	8	25	19	15	21	23	30	23	14	7	14	18	23	10
AMIGO1	0	2	4	1	2	0	1	0	3	1	0	0	0	2	0	4	2	7	2	2	1	0	3	5	0	0	1	2	5	0
RPL7P8	0	0	1	0	2	0	1	0	1	0	0	0	0	1	0	0	0	0	2	0	0	0	0	2	0	0	0	0	0	0
PTGS2	38	84	251	184	97	98	158	161	197	76	110	184	173	198	93	112	69	263	146	133	462	626	616	1000	272	1046	1182	1698	1383	1859
DDAH1	22	33	42	29	44	30	36	37	30	18	30	47	18	13	52	42	32	44	29	37	40	21	44	25	23	26	43	41	50	19
NGF	0	1	2	1	0	2	0	0	0	1	0	0	0	2	0	1	0	0	0	0	1	0	3	4	1	3	2	0	0	1
NOC2L	65	93	107	91	150	114	130	103	90	102	79	103	52	89	108	143	46	109	92	119	99	108	92	120	88	43	67	63	89	81
PLEKHN1	16	16	15	16	14	14	16	23	25	12	18	21	8	23	27	25	10	16	22	20	39	25	33	41	24	13	16	32	33	38
HES4	2	4	3	1	5	6	6	17	13	4	3	9	12	6	6	11	0	4	7	9	2	2	12	9	5	2	0	3	5	5
ISG15	4	5	4	6	14	7	12	7	37	11	11	5	15	9	18	19	2	3	17	12	77	76	89	78	57	14	51	97	31	43
AGRN	1	1	0	4	0	2	0	0	1	0	1	0	0	0	1	0	2	2	0	0	0	0	0	1	0	1	2	4	1	0
MRPL37	135	174	183	167	201	164	209	164	202	123	158	206	131	126	217	231	89	217	204	160	228	209	240	232	208	62	89	136	175	125
SERPINC1	0	0	1	0	0	0	0	0	0	1	0	0	0	0	0	0	0	0	0	0	0	0	1	1	0	0	0	0	0	0
COG2	18	39	26	29	28	34	24	31	33	24	29	39	28	24	38	39	21	26	30	29	37	29	31	41	30	21	35	45	24	37
C1orf198	24	42	80	36	92	48	41	30	82	31	40	48	32	41	51	55	18	70	51	36	58	45	82	76	29	41	47	69	59	48
IFI44	0	0	0	0	0	1	0	0	0	0	0	0	0	0	0	0	0	0	0	0	3	2	0	0	2	3	2	1	1	1
TDRD10	0	0	0	0	0	1	0	0	0	0	0	0	0	0	1	0	0	0	0	0	0	4	0	0	0	0	0	0	0	0
UBE2Q1	124	164	227	189	209	220	142	127	224	154	171	228	127	151	231	224	95	212	157	211	220	202	227	282	156	154	195	228	201	217
EFCAB14	82	115	119	141	112	131	113	66	114	133	114	150	81	101	145	147	88	147	93	124	143	129	155	192	111	75	131	196	151	165
PSEN2	0	0	1	0	2	0	2	4	4	2	2	0	0	0	1	0	1	1	1	2	3	0	4	0	1	1	2	1	1	3
FCRLA	0	0	0	0	0	0	0	0	0	0	0	0	0	2	0	0	0	0	0	0	1	0	2	0	0	0	2	1	1	0
DUSP12	29	44	48	62	50	33	25	33	45	51	37	27	40	37	44	44	16	43	37	35	45	56	66	43	34	32	23	29	52	42
TRAF5	20	11	24	20	26	20	23	25	51	22	25	27	16	23	37	36	26	26	31	12	38	15	58	48	23	10	43	28	32	18
SNX25P1	5	4	4	2	4	2	3	1	3	3	2	2	1	2	2	2	2	1	2	11	9	6	6	2	0	0	8	3	2	6
ARPC3P2	0	0	0	0	0	0	0	0	0	0	0	0	0	0	0	1	0	0	0	0	0	0	0	0	0	0	0	2	0	0
SLC30A1	56	64	125	93	117	101	83	53	80	103	110	137	53	72	122	115	16	130	73	104	156	147	132	153	89	58	98	111	107	93
NTRAS	0	0	0	0	0	0	0	0	0	0	0	0	0	0	0	2	0	0	0	0	0	0	0	0	0	0	2	1	0	0
ATF6	50	47	122	76	64	84	64	55	66	61	63	91	69	84	75	77	43	126	54	84	85	72	93	110	75	79	68	131	91	102
RABGGTB	34	39	12	41	18	19	10	4	15	44	19	11	24	18	12	11	23	18	9	26	23	58	18	13	10	24	10	11	20	28
DENND1B	5	10	11	11	8	15	7	10	15	9	16	20	15	22	14	13	7	27	13	23	12	17	18	31	8	17	11	14	14	18
FAM204BP	1	0	1	0	0	2	0	0	0	0	1	1	0	0	0	0	0	0	0	0	0	0	0	1	2	1	2	0	0	0
MPL	0	0	1	0	0	0	0	0	1	0	1	3	0	0	1	0	0	0	1	1	0	0	0	3	0	0	0	1	0	0
CDC20	121	215	185	143	247	140	96	124	137	132	108	97	102	108	119	138	79	171	208	142	76	81	165	130	149	60	66	70	93	91
ELOVL1	13	27	13	17	11	10	13	3	12	23	9	13	7	8	30	13	5	13	9	17	7	26	19	17	9	7	7	6	17	13
MED8	37	60	107	63	93	67	74	77	72	57	35	52	42	63	71	60	35	77	67	58	76	82	85	111	56	34	57	72	81	55
MED8-AS1	0	0	0	0	0	0	1	0	0	0	0	0	0	0	0	0	0	0	0	1	0	0	0	0	1	0	0	0	0	0
AMPD2	40	49	68	35	82	58	91	70	82	45	62	78	40	41	70	87	24	95	50	43	66	51	95	89	39	35	51	80	52	45
ASPM	246	185	401	444	353	406	343	315	402	481	514	463	201	406	387	312	425	696	447	500	350	208	531	519	369	193	288	242	341	248
AKT3-IT1	0	0	0	0	0	0	0	0	0	1	0	0	0	0	0	0	1	0	0	0	0	0	0	0	0	0	0	0	0	0
AKT3	94	88	140	90	117	121	103	93	124	87	120	110	74	105	95	120	84	126	105	104	124	142	204	214	105	126	193	192	196	206
C1orf174	34	50	53	57	86	56	26	7	58	47	44	93	31	79	58	57	33	61	37	54	47	90	69	62	43	14	44	35	22	37
IQGAP3	15	21	25	33	22	15	13	31	22	57	22	40	12	26	31	21	15	33	24	37	18	26	18	33	30	11	21	27	33	21
NAXE	216	295	324	300	405	328	354	387	349	250	251	371	259	227	357	419	169	400	312	317	293	243	381	444	270	148	205	262	289	229
HAPLN2	0	0	0	0	0	0	0	1	0	0	0	0	0	0	0	0	0	0	0	0	0	0	0	0	0	0	0	0	0	1
BCAN-AS1	24	39	44	57	53	31	40	28	69	47	49	52	30	48	49	28	55	65	47	75	42	30	59	101	52	51	68	72	61	69
BCAN	0	0	0	0	0	0	0	0	0	0	0	2	0	0	1	1	0	0	0	0	0	0	0	0	0	0	0	0	1	0
BCAN-AS2	1	0	0	0	0	0	0	0	0	0	0	0	0	0	0	0	0	0	0	1	0	0	0	1	0	0	0	0	0	0
NES	5	6	5	8	5	6	5	8	2	3	13	6	9	8	5	8	6	9	9	3	1	2	3	1	4	4	3	1	2	5
CRABP2	10	6	1	8	7	3	7	2	4	0	7	2	5	0	10	7	6	4	2	4	3	6	5	5	5	2	1	2	1	7
ISG20L2	141	241	216	204	185	187	133	222	115	209	193	209	101	201	136	176	144	190	167	149	196	224	130	219	220	147	137	194	167	156
METTL25B	10	26	43	37	35	18	28	20	30	15	20	36	30	23	22	30	15	46	37	47	29	42	45	45	17	15	19	39	33	33
MRPL24	379	438	456	356	429	468	481	385	510	383	333	471	321	299	472	563	208	431	507	368	319	352	448	438	327	153	182	247	283	218
PRCC	55	66	51	51	53	51	35	25	36	33	36	48	59	43	23	57	33	48	37	25	45	88	48	41	62	21	50	26	55	29
SH2D2A	8	7	7	6	14	13	12	20	14	4	10	19	8	12	11	15	10	23	8	6	122	136	78	110	64	5	5	8	7	8
LINC01562	0	0	0	0	0	0	2	0	0	0	0	0	0	1	0	0	0	0	0	0	0	0	0	0	0	0	0	0	0	0
RNF11	42	57	50	52	43	37	51	32	65	44	53	49	35	42	48	51	21	65	49	40	38	41	69	71	45	39	64	66	62	51
LINC01409	0	0	1	0	0	1	0	1	1	1	0	0	0	0	0	0	0	0	0	1	0	0	0	0	0	1	0	0	0	0
RNF223	0	0	0	0	0	0	0	0	0	0	0	0	3	0	0	0	0	0	0	0	0	0	0	0	0	0	0	0	0	0
C1orf159	9	10	8	11	12	6	9	13	19	14	4	6	11	4	13	11	6	13	22	10	18	11	16	25	18	3	4	8	9	4
TTC39A	3	13	11	13	14	6	14	13	10	11	6	6	14	15	21	23	0	27	18	14	15	29	24	27	15	10	29	24	5	24
SAMD11	59	119	203	105	140	60	100	164	193	81	53	72	190	130	161	131	55	274	185	158	35	82	110	199	63	50	114	158	81	103
MFSD14A	0	0	0	1	0	0	0	0	0	2	0	0	0	0	1	0	0	0	0	3	0	0	0	1	0	1	1	0	0	0
SASS6	52	46	90	56	50	76	57	72	86	69	70	99	32	77	66	85	53	62	63	60	94	54	91	84	57	40	39	16	41	36
DBT	29	24	25	36	33	39	28	36	46	38	28	44	11	35	54	43	29	40	41	40	28	54	44	59	37	15	38	23	34	33
RTCA	46	40	68	41	44	50	48	26	60	41	36	45	51	47	80	64	23	57	55	38	58	66	45	88	60	47	33	52	45	57
KHDRBS1	525	617	523	609	554	504	427	288	540	580	597	638	473	445	581	654	365	638	555	501	547	569	765	724	427	457	401	558	609	432
TMEM39B	13	29	22	20	33	16	19	18	27	25	16	22	20	18	28	38	17	18	22	29	16	26	52	37	23	8	20	29	30	40
KPNA6	208	275	397	379	368	355	355	400	304	393	319	420	181	314	320	358	222	493	370	343	327	370	356	557	453	256	302	462	499	328
CCDC28B	4	3	4	3	5	4	2	1	4	1	3	10	0	5	4	12	0	1	5	5	15	7	21	20	14	1	2	9	3	2
LINC01160	0	0	0	0	0	0	2	0	0	0	0	0	0	0	0	0	0	0	0	0	1	0	0	0	0	0	0	0	0	0
DDX20	32	37	33	32	29	45	49	20	27	24	39	51	22	23	40	25	22	37	24	30	38	43	59	34	18	11	29	17	27	20
RPL5	2973	3459	4016	3142	4707	3753	3510	3163	4038	3136	2969	4452	1665	2993	4501	4949	2047	4649	3874	3604	4243	3370	5239	5749	3478	2257	3406	4273	4179	3254
DIPK1A	8	15	25	14	10	19	15	18	12	18	22	15	13	11	23	18	10	31	18	27	13	6	20	22	13	15	12	21	26	20
MTF2	57	81	69	74	84	67	64	61	78	60	98	115	56	83	81	92	55	108	83	72	112	79	103	123	64	62	84	84	51	39
SH2D5	15	5	24	11	20	20	19	12	21	4	11	19	9	8	24	30	10	13	6	22	12	15	11	18	6	3	5	9	8	6
RPS15AP6	0	0	0	0	0	0	0	0	0	0	1	0	0	0	0	0	0	0	0	0	0	0	0	2	0	0	0	0	0	0
ECE1	119	155	565	266	357	271	268	705	413	262	296	348	191	348	354	393	148	693	419	329	567	439	894	1118	468	275	368	1054	902	592
ECE1-AS1	0	0	1	0	0	0	1	0	2	0	1	1	2	0	1	0	2	0	0	0	4	0	2	4	0	0	2	3	0	2
SUSD4	0	1	0	0	3	1	2	1	1	1	0	2	0	1	3	3	0	3	3	2	0	3	1	0	0	0	0	4	2	1
LRRIQ3	3	6	8	4	6	6	2	3	9	4	7	9	7	6	0	5	5	7	9	8	15	8	8	10	4	0	3	11	3	3
LRRC53	0	0	0	0	0	0	0	0	0	0	0	0	0	0	0	0	0	0	0	0	2	0	0	0	0	0	0	0	0	0
CRYZ	205	296	250	237	304	201	170	75	228	236	175	239	158	189	308	266	138	253	218	283	177	196	246	278	197	120	152	207	187	184
TYW3	152	166	149	163	122	197	134	124	115	136	184	177	77	158	152	111	106	195	141	169	173	120	198	198	151	104	150	143	133	148
FPGT-TNNI3K	0	0	0	2	0	3	0	0	0	1	0	0	0	0	0	0	0	0	0	0	0	0	0	1	0	0	4	0	0	0
OBSCN	3	1	8	4	5	7	5	8	4	15	4	5	8	8	1	5	4	7	8	5	3	3	11	11	7	6	8	11	8	12
RNVU1-30	4	3	0	0	0	2	1	1	1	1	1	0	0	1	2	0	2	0	1	2	6	2	0	6	1	1	0	4	0	5
H3C13	0	0	0	0	4	0	0	1	0	0	0	0	0	0	1	1	0	1	1	0	0	0	0	0	0	0	0	0	1	0
H2AC20	50	35	17	13	16	20	23	27	18	20	44	24	34	29	12	19	39	13	26	12	27	24	25	23	22	22	26	12	24	7
H2AC21	24	13	10	3	1	19	5	18	5	11	22	8	6	6	5	9	15	21	6	3	13	15	6	8	17	6	1	4	5	0
BOLA1	26	34	41	27	37	35	50	32	48	33	26	47	45	24	31	46	14	34	36	40	38	30	53	37	36	25	28	32	28	35
SV2A	0	1	0	0	3	3	0	0	0	2	0	4	0	1	0	1	0	0	0	0	1	9	8	3	4	1	1	0	0	0
SF3B4	210	279	335	310	382	221	187	120	235	321	209	289	143	242	258	326	145	288	277	258	240	296	280	336	233	167	159	244	273	269
RPL34P6	1	0	2	1	0	2	0	1	1	0	4	0	0	0	3	2	0	0	0	1	2	0	1	3	3	0	0	3	3	1
KIF21B	1	5	12	5	6	8	2	13	11	1	3	13	11	7	9	17	1	12	5	7	3	8	5	21	8	16	15	19	25	36
TMEM9	109	155	165	164	208	179	208	199	165	111	119	177	155	108	216	213	70	254	179	186	128	126	216	285	149	135	223	258	243	201
IGFN1	2	0	2	0	0	1	1	1	1	1	0	0	0	0	0	6	1	0	0	0	2	2	2	6	1	3	16	7	2	17
NEDD8P1	0	2	0	1	2	0	0	0	0	1	1	2	2	0	1	1	1	0	0	0	1	0	1	0	1	1	1	0	0	1
SAMD13	5	5	9	3	7	6	10	7	10	3	3	7	7	9	5	5	5	15	15	13	8	4	9	9	7	7	3	8	12	1
TMEM81	6	2	8	8	15	6	2	6	10	10	6	5	10	9	6	7	3	18	8	12	14	8	10	9	10	1	6	14	11	4
MTR	49	49	88	99	82	85	56	47	72	84	105	76	47	95	81	75	74	82	60	89	106	115	129	112	93	47	66	48	67	56
SRP9	125	179	186	196	151	111	70	36	150	185	121	167	116	137	161	193	101	175	110	165	158	192	153	162	107	103	104	140	132	114
TMEM63A	2	1	11	3	7	7	8	15	18	4	9	15	7	12	11	10	18	8	12	13	19	14	27	27	10	5	8	10	6	15
LEFTY1	0	0	0	1	0	0	0	0	0	0	0	0	0	0	0	0	0	0	0	0	0	0	0	0	0	0	0	0	1	0
EPHX1	54	59	74	76	96	65	85	76	79	75	77	73	33	62	90	104	25	128	107	100	26	45	54	67	20	23	30	58	46	35
SRM	127	223	223	229	373	223	268	244	164	186	177	265	123	169	322	308	90	240	168	204	191	214	124	222	226	112	94	129	157	132
EXOSC10	73	74	104	87	107	99	65	54	85	105	87	100	41	94	118	144	50	118	94	93	91	94	128	129	81	46	51	79	91	84
SYF2	182	255	269	250	181	172	128	164	155	242	236	173	114	271	153	209	159	235	210	172	234	354	243	318	378	246	189	293	240	261
RSRP1	27	41	27	41	45	48	49	27	94	62	60	86	35	77	68	63	62	39	33	26	93	35	97	89	50	37	97	63	54	65
TMEM50A	116	193	136	209	143	125	55	29	100	174	128	148	116	145	141	151	105	159	94	176	169	209	158	203	123	173	195	230	189	219
MACO1	51	43	78	40	53	45	42	48	50	36	44	50	40	55	62	56	30	81	57	63	103	128	102	132	51	66	91	87	70	83
TSEN15	85	146	153	119	126	105	74	61	97	96	114	110	107	117	129	134	84	143	120	136	99	116	103	139	93	58	105	101	110	84
LRRC71	0	0	0	0	0	1	0	0	0	0	0	0	0	0	0	0	0	0	0	0	0	0	1	0	0	0	0	0	1	0
RN7SL612P	0	0	0	0	0	0	1	0	1	0	1	0	3	1	1	0	0	0	0	3	0	0	2	1	0	1	0	0	3	1
FMN2	6	4	8	9	11	10	4	5	9	4	14	5	5	10	2	11	13	5	9	10	8	9	6	5	10	13	9	8	13	12
GREM2	0	0	0	0	0	0	2	0	1	1	0	2	4	0	1	0	0	0	1	0	0	0	0	0	1	1	2	2	5	0
ADAMTSL4	4	0	2	0	0	0	1	1	0	1	0	0	0	0	1	0	0	2	1	0	0	0	0	0	2	1	1	1	0	4
PTP4A2	812	1101	1015	1020	1072	956	781	739	833	992	893	990	579	885	912	967	626	1167	887	1005	829	906	1077	1318	877	1023	1296	1152	1232	1314
ZFYVE9	20	20	47	38	29	38	26	18	28	30	38	26	23	25	30	28	17	40	25	30	39	27	31	51	19	23	27	24	31	28
TMCO4	9	6	17	13	13	14	16	13	24	18	11	17	7	9	21	12	5	12	12	7	19	14	19	19	15	6	13	11	14	8
HYI	23	19	39	34	40	38	22	52	58	25	27	32	21	20	23	38	12	25	19	12	65	51	89	53	59	11	18	24	20	20
ADGRB2	0	6	5	1	4	1	6	0	5	6	0	3	2	7	2	3	0	2	4	10	3	7	2	3	0	1	2	4	3	8
ANKRD65	0	0	0	0	0	1	0	1	0	0	0	0	0	0	0	0	0	2	0	1	6	11	3	0	1	0	0	0	0	0
SNAP47	59	64	117	84	118	108	93	53	89	90	64	96	79	78	104	120	25	103	80	93	135	105	96	134	101	47	51	83	79	56
B4GALT2	170	240	288	248	368	280	355	346	330	172	162	259	119	156	339	344	75	298	292	220	214	214	419	356	278	130	213	312	219	178
OLFML2B	1	0	2	0	1	3	0	0	0	0	0	0	0	0	0	0	1	0	0	0	0	3	0	1	4	0	1	1	1	0
IL20	0	0	3	0	0	0	0	0	0	0	0	0	0	0	0	0	0	0	0	0	0	0	0	0	0	0	0	0	0	0
TNFRSF14	0	0	0	0	0	2	2	0	0	0	0	0	7	0	0	4	0	0	0	4	18	28	5	14	17	1	0	0	1	0
PRAMEF9	0	0	0	0	0	0	0	0	0	0	0	0	0	0	0	0	0	0	0	0	1	2	0	0	0	0	0	0	0	0
OR10K2	1	0	0	0	0	0	0	0	0	0	0	0	0	0	6	0	0	0	0	0	0	0	0	0	0	0	2	0	0	0
IRF2BP2	318	407	566	438	392	352	364	383	532	316	343	475	420	359	436	413	265	511	420	442	529	659	680	789	332	509	619	651	691	699
RBM15	46	49	88	50	100	77	58	44	64	78	60	76	48	53	65	88	57	102	74	84	92	69	99	90	45	39	61	70	71	45
JMJD4	47	38	43	26	40	56	52	37	40	36	33	48	39	29	51	46	33	65	38	35	57	71	64	64	51	24	38	40	29	39
KLHDC7A	13	8	25	13	9	25	14	12	21	10	16	29	9	12	22	35	6	11	7	17	14	25	7	10	4	2	4	1	2	6
MTX1	1	0	0	0	0	1	0	0	1	1	0	0	0	0	0	0	0	0	0	0	0	2	0	0	0	0	0	0	0	0
ARL8A	216	248	370	342	401	384	353	287	283	307	320	374	210	268	386	377	150	548	290	339	378	306	423	555	345	282	378	575	521	524
GPR37L1	0	0	10	1	2	2	0	2	2	1	3	2	3	2	1	0	0	1	2	0	3	11	3	15	5	1	4	8	1	8
SNX27	109	119	129	160	157	153	73	81	129	185	177	129	99	152	111	120	94	137	120	161	135	151	126	169	148	132	138	152	161	186
CELF3	0	0	0	0	0	0	0	0	1	0	0	0	0	0	1	0	0	0	0	0	0	0	0	0	0	0	0	0	0	0
RIIAD1	0	0	0	1	0	0	0	0	0	0	0	0	0	0	0	0	0	0	0	2	0	0	0	0	1	0	0	0	0	0
MRPL9	175	168	222	173	222	202	225	246	210	174	120	203	123	137	245	231	115	236	207	147	142	215	239	296	195	119	117	203	192	157
OAZ3	1	0	4	2	0	1	1	1	1	0	4	1	0	3	1	2	0	1	0	1	2	2	3	1	2	2	2	1	3	1
C2CD4D-AS1	0	0	0	0	0	0	0	0	0	0	0	0	0	0	0	0	0	0	0	0	2	0	1	0	0	0	0	0	0	0
THEM4	28	54	60	57	41	44	43	72	61	80	46	52	22	56	70	48	32	86	86	57	34	37	44	95	55	31	39	67	53	41
S100A10	1870	2481	2199	2046	2655	2290	1803	1049	2028	2260	1890	2342	1491	1504	2281	2314	1055	2492	2058	2067	1560	1559	1612	1923	1336	838	885	1344	1295	1094
STIL	41	40	77	60	78	79	63	18	92	71	60	77	16	58	66	68	43	93	62	58	65	59	79	96	40	46	33	44	50	47
KPLCE	0	0	0	0	0	0	0	0	0	0	0	0	0	0	0	0	0	0	0	0	6	3	0	0	1	0	0	0	0	0
LCE1F	0	3	0	0	0	3	1	0	0	0	1	0	2	0	0	1	0	0	0	0	48	58	42	51	2	0	1	0	0	0
LCE1E	0	0	0	0	0	0	0	0	0	0	1	2	0	0	1	1	0	0	0	0	19	17	4	10	0	0	0	0	0	0
NCDN	19	46	80	81	82	29	51	64	19	86	67	66	17	57	55	41	25	69	42	43	35	79	24	81	78	35	34	72	49	60
TFAP2E	0	0	0	0	1	0	0	0	0	1	0	0	0	0	0	0	0	0	0	0	0	0	1	0	0	0	0	0	0	0
HPDL	11	12	5	4	12	2	2	0	6	4	6	6	0	8	3	4	4	3	3	6	4	2	3	5	7	2	3	1	0	4
SELENON	33	34	15	34	19	22	17	23	28	22	23	24	18	21	28	15	9	29	40	33	18	35	22	26	31	18	26	27	16	39
MAB21L3	0	0	0	0	0	0	1	0	0	0	0	1	0	0	0	1	0	0	0	0	0	1	0	0	1	2	0	2	0	0
NFASC	0	0	0	1	2	1	1	3	0	0	1	0	0	0	0	1	0	3	1	2	0	0	2	0	0	2	2	0	2	1
CNTN2	0	0	0	0	0	0	0	0	0	0	0	0	0	0	0	0	0	1	0	0	0	0	0	0	1	0	0	0	0	0
SYPL2	0	0	0	0	0	1	0	0	0	0	0	0	0	0	1	0	0	1	0	0	1	0	1	0	0	0	0	0	0	0
CCSAP	50	31	36	52	49	66	29	40	42	44	32	45	32	41	53	58	30	79	41	39	36	34	61	59	48	25	40	26	43	25
ACTA1	0	0	0	0	0	0	0	0	2	0	0	0	0	0	0	0	0	0	0	0	0	0	0	0	0	0	1	0	1	2
EXO5-DT	0	3	9	3	2	2	2	0	6	1	1	4	0	0	1	9	0	7	4	4	5	2	5	2	3	3	2	2	3	1
ZNF684	5	4	3	5	6	2	1	7	7	3	5	4	5	10	10	5	2	6	4	7	9	5	5	7	10	2	3	4	1	2
DNAJC8P4	1	0	0	0	0	0	1	0	0	2	5	2	0	0	0	0	0	2	1	0	0	0	1	2	3	0	2	0	0	0
RNU6ATAC27P	0	2	1	4	1	1	0	6	1	0	5	1	2	4	2	3	0	0	1	0	0	0	1	3	3	0	1	0	1	2
SNHG3	108	191	268	251	321	150	139	139	226	175	177	201	87	154	241	193	118	318	243	212	148	135	225	273	133	96	161	163	208	200
SNORA73B	0	0	0	1	0	0	0	0	1	0	1	0	0	0	0	0	0	2	0	0	1	0	0	0	0	0	0	0	0	1
TRNAU1AP	13	31	35	30	41	42	51	36	62	30	25	41	21	23	37	51	11	35	38	37	39	36	60	45	40	29	34	36	45	20
SNORD99	1	0	0	0	2	0	0	0	0	0	0	0	0	2	0	3	3	0	0	0	0	0	0	2	0	0	0	0	0	0
RAB42	3	3	5	1	6	3	6	2	6	2	3	3	2	1	3	5	0	8	3	8	6	7	8	12	9	5	6	9	11	10
TAF12-DT	2	2	1	3	3	3	1	2	2	0	3	2	0	2	0	3	0	2	4	2	0	2	5	1	2	1	2	1	2	0
CDK18	0	0	0	1	1	0	0	0	0	0	1	0	0	0	1	0	0	2	0	1	1	0	0	2	0	0	0	1	0	0
GOLT1A	1	2	17	1	13	2	11	20	10	6	3	15	6	8	5	8	4	8	4	11	3	6	16	32	0	6	17	16	19	12
RPL21P19	25	27	10	24	6	14	20	9	13	10	33	8	21	17	14	10	15	9	10	17	5	11	19	11	9	11	15	11	21	11
LINC00628	0	0	1	0	3	0	2	0	0	0	4	0	1	3	1	3	0	0	1	2	0	1	2	4	1	0	0	0	0	1
PPP1R15B-AS1	0	0	0	3	0	2	0	0	0	0	4	0	0	1	0	0	1	1	2	0	0	0	0	2	0	0	2	0	2	0
UBA5P1	0	0	0	0	0	0	0	0	0	0	3	0	0	0	0	0	0	0	0	0	0	0	0	0	0	4	0	0	0	0
ZMYM1	15	17	9	5	13	25	10	9	16	15	13	10	9	7	4	22	10	26	12	13	13	9	11	17	6	9	7	7	5	8
EFCAB14P1	0	0	3	0	0	0	0	0	1	0	1	3	0	0	0	1	0	0	0	2	2	0	0	0	1	0	0	2	0	0
SNORA62	0	0	0	2	0	0	0	0	0	0	1	0	0	0	0	0	0	0	0	0	0	0	0	0	1	0	0	0	0	0
GLMN	24	36	6	21	20	29	18	9	11	25	17	17	12	21	16	11	27	24	20	12	19	13	9	17	10	11	17	6	11	16
RPAP2	48	27	79	97	79	80	61	92	60	98	93	111	30	103	74	90	75	109	51	72	114	86	80	137	89	50	70	55	57	97
OR10AA1P	0	0	0	0	0	0	4	0	0	0	0	0	0	0	0	0	0	0	0	0	0	0	0	0	0	0	0	0	0	0
TRIM58	0	0	0	0	0	0	0	0	0	2	0	0	0	0	0	0	0	0	0	0	1	0	0	2	1	0	0	0	0	0
ZSCAN20	1	9	0	1	2	3	2	10	3	2	2	5	1	3	5	6	0	1	0	2	3	5	5	6	4	2	1	1	8	2
GABRD	0	2	0	2	2	1	0	2	2	0	2	2	0	4	2	2	1	2	0	2	1	0	0	2	3	0	1	0	0	0
ZBTB17	6	11	20	10	15	16	21	19	21	8	11	12	21	23	21	25	6	12	14	12	33	29	25	28	29	17	10	12	9	17
SRARP	0	0	0	0	0	0	0	0	0	0	0	0	0	0	3	0	0	0	0	0	0	0	0	0	0	0	0	0	0	0
CLCNKA	0	0	1	0	0	0	0	0	0	0	0	0	0	0	1	0	0	0	0	0	0	0	0	2	0	0	0	0	0	0
FAM131C	5	13	7	3	4	8	6	9	4	7	6	7	6	8	6	5	1	2	7	9	2	10	6	7	14	1	1	6	4	2
EFHD2-AS1	0	0	1	0	0	0	1	0	0	0	0	0	0	0	0	0	0	0	0	0	0	0	0	1	0	0	0	0	1	2
EFHD2	85	137	95	124	118	107	68	42	99	120	86	93	66	94	96	112	70	99	74	103	144	133	216	200	123	128	139	182	175	131
CTRC	0	0	0	0	1	0	0	0	0	0	0	0	1	0	0	0	0	0	0	0	0	0	0	0	0	0	0	0	0	0
ZBTB8A	7	10	29	23	27	9	16	33	16	20	16	27	5	24	15	17	14	20	20	32	29	30	24	28	16	19	12	39	36	18
ZBTB8OS	53	91	60	75	71	67	41	7	63	91	48	73	36	51	81	83	55	67	46	88	60	76	72	89	55	58	77	77	76	66
NRAS	93	114	100	136	150	93	41	24	94	101	119	76	56	118	101	112	59	98	84	93	119	120	128	157	115	77	89	91	98	142
SIKE1	29	21	24	40	32	21	19	23	18	24	26	36	19	14	14	28	20	36	26	44	33	32	42	35	27	22	19	31	27	25
SPTA1	0	0	0	0	0	0	0	0	0	0	1	0	0	0	1	0	0	0	1	0	0	0	0	0	0	0	0	0	0	0
ZRANB2	199	265	224	198	200	221	160	188	203	300	314	294	146	284	204	239	218	291	131	189	227	263	209	215	255	177	140	160	179	129
ZRANB2-DT	0	0	0	0	0	1	0	0	0	1	1	1	0	0	1	0	1	0	0	0	0	0	0	0	0	0	0	2	0	0
CERS2	170	215	78	244	75	54	3	18	49	276	109	76	136	153	107	67	93	92	38	147	50	223	68	95	58	136	89	55	73	90
ANXA9	0	4	2	2	4	0	9	9	5	2	5	1	3	1	2	5	4	6	5	3	2	0	1	10	0	0	1	3	1	2
PRUNE1	33	45	55	44	59	47	46	22	52	39	60	67	30	43	43	62	15	77	36	36	54	80	59	75	55	26	42	58	68	48
BNIPL	1	3	1	0	0	4	2	2	0	0	3	0	0	0	0	0	0	0	1	0	0	3	0	0	1	1	1	3	0	1
C1orf56	6	18	25	15	21	16	30	7	23	27	29	27	11	12	18	18	15	20	20	23	12	15	19	31	8	3	25	29	9	21
CDC42SE1	88	135	147	107	137	134	83	36	171	155	114	131	127	149	169	141	57	137	127	122	223	223	203	269	195	97	131	190	177	173
MLLT11	109	129	103	110	151	116	137	125	153	110	94	209	55	91	164	229	68	204	182	163	117	153	243	232	127	192	292	303	322	283
IER5	295	259	241	290	428	537	567	525	541	388	471	552	366	425	625	650	223	333	257	327	697	727	759	766	502	333	447	357	359	398
SLC25A44	111	137	132	149	187	153	94	63	107	120	124	160	45	122	178	178	66	153	125	171	151	123	169	154	156	68	147	129	134	157
FH	128	151	179	165	205	192	88	39	175	207	150	187	77	113	183	224	79	195	165	196	159	188	229	203	167	97	123	146	137	130
KMO	0	0	4	0	0	1	0	0	1	4	4	1	0	0	0	0	0	1	2	0	0	0	7	0	3	2	4	2	0	4
OPN3	182	203	257	221	307	212	225	190	244	227	151	214	111	168	338	282	119	434	287	294	123	126	186	257	114	102	207	235	253	220
CHML	59	63	88	66	82	35	49	30	66	48	62	46	26	39	53	47	65	72	55	45	33	44	69	61	34	30	37	54	46	21
ATAD3A	53	40	47	26	59	37	32	40	22	24	30	28	24	28	29	55	16	27	41	37	27	42	32	27	22	5	18	27	24	22
SSU72	125	213	209	184	225	161	155	198	186	168	165	229	66	159	233	262	119	245	179	150	160	225	241	294	185	105	177	219	209	190
MIB2	7	9	8	13	8	21	24	16	41	16	13	18	14	1	23	23	5	32	13	14	16	20	28	17	11	5	7	19	15	11
BCL9	17	14	12	24	17	14	29	23	26	19	5	16	29	22	42	33	14	26	22	32	17	15	39	60	27	21	23	29	41	29
EXO1	32	29	37	49	36	44	35	21	39	39	42	45	19	48	32	39	36	56	38	41	80	39	52	42	38	13	14	28	21	7
WDR64	2	0	0	0	0	0	0	0	0	0	0	0	0	0	0	0	0	0	1	0	4	0	0	0	0	0	0	1	0	0
DNAI4	1	8	11	12	7	5	4	4	4	7	1	7	15	6	2	1	5	3	3	4	4	4	11	3	6	0	2	2	4	1
LBR	209	184	209	248	274	259	146	135	221	199	187	219	103	186	240	249	157	350	215	230	225	210	252	305	235	147	146	190	204	137
DNAH14	46	60	63	51	39	48	31	39	58	50	45	68	60	41	34	47	42	49	42	55	44	48	56	61	34	24	59	35	49	36
DYRK3	14	7	18	30	24	16	19	17	24	34	34	31	15	23	16	13	16	34	12	20	46	35	38	33	21	18	18	24	27	23
MAP10	8	7	6	6	13	23	5	5	12	9	13	28	2	6	10	9	8	21	11	17	22	23	9	16	7	6	16	32	18	14
TRIM67	1	1	7	2	8	2	6	3	2	4	2	7	2	2	2	4	1	2	0	5	17	2	13	7	6	0	6	3	3	3
FPGT	10	12	14	15	10	21	20	14	23	19	9	11	6	15	18	24	4	14	16	10	11	12	18	18	25	5	20	13	16	16
RPRD2	45	55	66	70	84	58	66	59	63	82	84	83	57	66	83	63	52	78	72	76	65	68	69	81	56	39	68	52	84	64
ZNF124	16	9	18	12	12	14	12	10	12	21	15	19	18	9	16	15	7	21	10	9	5	8	9	9	10	11	8	14	8	5
FAM72C	9	9	5	2	9	8	3	0	6	13	3	6	1	4	14	5	5	6	0	0	4	6	1	9	6	3	2	2	3	4
SLC2A7	0	0	0	0	0	1	2	0	1	0	0	1	0	1	0	7	0	3	0	0	0	0	1	0	2	1	0	0	0	0
LINC01772	0	2	0	0	2	0	1	2	2	2	1	1	1	1	2	2	1	2	1	0	5	0	3	0	0	0	0	2	2	3
RNU1-1	0	1	0	1	0	0	0	0	0	0	0	0	0	0	0	1	0	2	0	0	0	0	1	0	0	0	0	0	2	0
LINC01783	0	0	1	0	0	0	0	0	0	0	0	0	0	0	0	0	0	0	3	0	0	0	0	0	0	0	0	0	0	0
MST1P2	0	0	0	0	0	2	0	0	2	0	2	0	0	0	0	0	0	3	0	0	1	0	1	0	0	1	4	2	1	1
RNU1-3	0	1	0	0	1	0	0	0	0	0	0	0	2	0	0	0	0	0	0	0	0	0	0	4	0	0	0	0	1	0
HSPG2	28	36	111	78	154	108	150	172	118	64	72	87	53	69	82	116	23	104	93	97	94	51	173	135	80	41	100	115	123	89
LINC01635	0	0	0	0	0	0	1	0	0	1	0	0	0	0	0	1	0	0	0	0	2	0	0	0	0	0	0	0	2	0
LINC00339	3	12	17	6	2	1	3	6	11	9	3	11	7	8	4	4	10	11	5	2	3	13	12	3	6	8	7	2	8	9
CDC42-AS1	0	0	0	0	0	0	0	0	0	0	0	0	0	0	0	0	0	0	0	0	1	0	0	0	0	1	0	0	0	0
CDC42-IT1	0	0	0	3	0	2	0	0	4	0	2	0	0	1	0	0	0	0	0	0	0	0	1	0	1	1	0	0	0	0
WNT4	0	3	5	3	0	1	2	1	0	0	1	2	0	1	1	0	0	0	0	1	1	3	0	2	1	3	4	5	3	4
FAM72A	3	0	1	3	3	2	2	2	2	0	4	0	0	0	2	2	1	4	5	2	8	0	3	0	3	0	0	0	3	2
SRGAP2	16	37	52	40	64	36	48	46	57	27	31	55	21	40	49	73	32	86	56	78	57	37	82	79	43	29	61	82	62	51
IKBKE	21	23	20	6	17	7	33	35	22	6	16	20	15	19	21	34	12	28	28	14	64	64	107	98	76	48	66	104	73	91
RASSF5	8	5	11	26	20	10	10	17	23	23	23	43	10	20	30	49	10	27	26	11	65	81	37	60	80	10	2	9	17	7
RPL7AP20	0	0	0	0	0	0	0	0	0	0	0	0	0	0	0	0	0	0	0	0	1	0	0	0	0	1	1	0	1	0
EIF2D	53	81	63	64	82	56	43	14	87	65	41	60	63	41	60	91	37	76	48	66	71	73	81	103	42	32	42	55	73	46
EIF1AXP1	106	92	63	79	78	73	46	48	45	79	90	79	57	71	61	71	70	59	41	48	60	94	70	59	60	66	63	50	50	45
CROCC	5	7	15	16	25	10	14	36	36	17	11	12	14	14	19	16	7	16	25	13	10	12	33	28	11	6	10	21	22	17
VASH2	8	12	15	11	16	10	8	14	19	11	11	22	12	14	15	23	21	27	19	21	18	20	24	25	9	10	6	17	27	15
CYB5RL	4	10	28	15	13	18	8	12	13	24	20	11	8	17	15	28	11	22	19	15	18	10	15	28	23	7	6	9	14	3
ATXN7L2	3	2	6	0	4	6	2	0	1	1	5	1	1	1	5	3	6	0	5	3	4	1	9	3	1	2	2	6	1	1
CENPL	23	17	34	39	26	17	11	29	21	24	19	26	15	31	14	20	20	29	21	20	25	19	30	19	16	12	5	21	31	15
ZNF496	14	23	63	30	36	27	19	15	32	22	32	23	20	21	27	23	26	40	37	24	46	28	32	43	33	17	28	35	19	24
RABGAP1L	13	11	26	27	25	13	26	13	28	16	23	37	11	26	26	31	22	27	13	16	65	53	31	61	42	18	20	32	22	12
CD101	0	0	0	2	0	0	0	1	1	0	0	0	0	0	0	0	0	0	1	3	0	0	0	1	0	0	0	0	1	0
LCE1C	0	0	0	0	0	0	0	0	0	0	0	0	0	0	0	0	0	0	0	0	80	63	47	85	5	0	0	0	0	0
NPL	1	1	0	2	1	0	1	0	0	6	0	3	0	2	0	2	0	1	1	0	1	0	1	0	0	1	1	3	3	3
RCC1	193	189	222	132	247	198	65	32	169	161	152	193	144	140	175	198	103	185	112	187	180	157	199	237	164	106	126	135	145	151
LCE5A	0	0	0	0	0	0	1	0	0	0	0	0	0	0	0	0	0	0	0	0	0	0	0	0	2	1	0	0	0	0
CRCT1	0	0	0	0	2	2	4	1	0	1	1	1	0	0	2	0	0	1	3	0	3	0	0	1	0	0	0	0	0	0
LCE3E	0	0	0	0	0	0	0	0	0	0	0	2	0	0	0	2	0	0	0	0	0	0	1	0	0	0	0	1	1	0
LCE3D	0	0	0	0	0	0	0	0	0	0	0	0	0	0	0	0	1	0	0	0	0	0	4	5	1	0	1	8	4	1
ADPRS	41	46	67	48	82	58	66	69	63	49	64	60	36	48	77	80	27	104	69	54	85	68	88	92	59	50	58	106	83	48
COL8A2	0	0	0	0	0	0	0	0	0	0	0	0	1	0	0	0	0	0	0	0	0	0	2	1	0	0	0	0	0	0
TRAPPC3	306	236	312	278	460	446	535	466	476	256	263	446	212	228	438	499	125	485	470	333	413	262	697	658	349	170	332	516	463	297
MAP7D1	87	124	132	91	124	122	160	98	166	97	83	134	86	78	157	165	54	127	115	141	103	164	244	212	146	132	112	140	159	131
ZNF362	13	39	50	37	42	36	27	54	33	35	26	64	28	35	25	34	18	71	48	32	25	24	40	54	22	16	21	40	35	21
RN7SKP16	0	0	0	0	0	0	0	0	0	0	0	0	0	0	0	0	4	0	0	0	0	0	0	0	0	0	0	0	0	0
PHC2-AS1	0	1	0	3	5	0	0	1	1	1	0	0	0	0	0	1	0	4	0	0	0	0	1	0	0	0	1	0	0	0
S100A6	5994	7334	5732	6640	7385	7254	3996	1275	6996	6648	6285	6784	4828	5725	6846	7309	3171	6415	5221	6404	5708	6486	7137	7931	6220	5194	5553	5906	6321	6122
S100A4	2175	2906	1796	2249	2775	2457	2760	1923	2211	2255	1980	2408	2072	1565	2966	2890	1005	2436	2087	1956	1499	1816	1902	2261	2364	891	1172	1287	1371	1072
S100A3	39	102	66	63	107	79	94	62	51	54	52	54	48	51	78	100	33	43	56	65	121	136	141	156	160	49	71	92	88	97
S100A2	21	14	11	16	22	38	26	18	22	18	22	26	24	10	23	24	2	12	17	15	29	18	31	37	22	11	10	10	15	14
S100A16	277	367	372	346	515	366	323	298	267	348	318	389	299	280	468	447	176	350	380	319	311	342	425	390	392	252	290	406	318	326
S100A14	0	5	2	0	2	1	0	1	0	3	1	0	10	1	1	0	0	0	1	1	0	0	2	1	1	0	0	0	0	0
S100A13	88	120	163	147	172	129	113	219	145	119	103	142	54	111	153	154	83	241	189	160	107	104	165	233	123	88	148	192	179	137
SNAPIN	122	144	233	139	189	194	215	155	197	129	102	198	149	120	229	217	98	236	188	142	153	127	211	240	130	87	127	195	164	121
SH3D21	1	1	7	1	1	3	3	2	1	1	1	3	0	1	0	5	0	2	1	2	1	2	3	1	3	0	1	0	2	3
STK40	17	9	25	20	32	21	26	19	42	15	21	20	16	19	21	38	11	18	15	15	15	17	22	19	29	5	9	2	3	14
LSM10	68	75	72	63	68	48	58	72	56	45	64	62	52	41	79	84	34	71	72	58	38	59	69	78	46	19	47	23	30	28
OSCP1	11	6	17	17	12	15	14	11	16	4	10	27	7	11	16	30	7	10	8	15	14	16	14	28	9	5	13	17	9	13
MRPS15	133	247	193	191	248	177	131	110	150	207	191	203	65	164	185	218	81	204	172	170	148	266	177	212	154	123	133	155	153	153
EVA1B	8	8	10	5	11	6	11	3	12	4	6	4	2	12	9	10	3	3	6	4	8	8	8	5	8	2	10	6	4	9
ASCL5	0	0	0	0	0	0	0	0	0	0	0	0	1	0	0	0	0	0	1	1	0	0	1	1	2	0	0	0	0	0
KIAA1614-AS1	0	3	2	1	1	0	1	1	5	2	0	2	6	0	0	1	4	4	1	4	0	1	2	1	1	0	0	2	2	2
STX6	43	51	68	51	68	82	50	41	81	61	68	86	35	56	84	74	37	85	54	63	113	70	70	91	52	45	54	77	69	47
LINC01732	0	0	0	0	2	0	0	0	0	0	0	0	0	1	0	0	0	0	0	0	0	0	0	1	0	0	0	0	0	0
MR1	6	9	17	18	16	29	29	20	31	15	30	40	14	14	28	35	21	33	29	28	84	124	91	88	35	31	31	59	31	38
TMED5	67	77	83	71	80	66	50	48	65	82	63	100	53	59	81	100	45	80	52	79	65	85	110	130	72	105	121	137	125	127
CCDC18-AS1	8	9	37	23	25	15	9	15	27	18	29	25	27	42	18	30	28	41	18	42	28	21	29	33	16	9	43	30	19	59
CCDC18	91	64	94	83	82	97	56	63	62	106	84	108	21	89	92	99	77	97	56	69	87	83	93	87	43	50	54	40	77	59
TMEM269	0	0	1	3	0	0	0	0	0	0	0	0	3	0	1	0	0	2	0	1	0	0	1	0	1	0	1	2	0	0
SVBP	39	43	35	41	28	32	14	11	26	45	31	25	43	32	29	18	23	31	34	38	30	47	37	44	12	31	27	27	26	55
GORAB	12	11	16	16	9	16	8	10	11	7	11	13	12	14	18	14	5	20	10	14	12	23	18	23	8	13	11	17	16	32
KDM1A	26	62	32	55	38	37	42	24	49	45	54	44	61	35	39	45	36	51	34	50	47	47	60	63	43	43	39	48	36	43
LCE1B	0	0	0	0	0	0	0	0	0	0	2	5	0	0	0	0	0	0	0	0	33	44	30	34	5	0	0	0	0	0
FCER1A	0	0	0	0	0	0	0	0	0	0	0	1	0	0	0	0	0	0	0	0	1	0	0	0	0	0	0	0	0	0
MYOM3	6	18	15	19	16	13	4	4	15	16	10	13	9	21	10	16	13	21	22	10	10	14	21	15	7	5	11	18	8	7
IL22RA1	5	2	11	2	7	1	6	4	2	3	3	3	3	5	5	1	0	5	12	5	4	5	5	12	5	4	3	3	4	0
IFNLR1	2	3	6	3	8	4	2	5	5	0	4	9	0	2	11	9	1	2	0	6	5	2	16	13	0	13	7	9	6	13
LINC02800	1	0	0	0	0	0	1	0	0	0	0	0	0	0	0	1	0	0	0	0	0	0	0	0	0	0	0	1	0	1
ELF3	406	588	973	738	877	890	1152	1163	1363	734	767	1077	562	781	1110	1122	495	1195	880	737	724	630	1232	1243	648	773	1351	1265	1136	1386
LGR6	8	8	28	14	23	20	30	12	23	9	9	31	1	15	15	20	6	28	16	20	17	1	7	23	10	0	8	10	2	5
PTPN7	0	0	0	0	0	1	3	5	6	0	2	3	5	7	17	11	0	0	0	0	14	8	7	5	5	0	0	0	0	0
SIPA1L2	30	20	34	22	19	49	29	52	45	26	42	39	21	38	25	36	30	56	27	37	37	38	48	52	53	50	85	42	76	59
SRSF4	132	257	161	131	108	117	54	92	114	160	218	145	115	179	131	130	144	170	117	119	162	232	109	130	216	151	107	100	116	153
PEAR1	4	4	6	9	11	13	3	2	12	4	17	4	3	11	9	5	5	11	5	6	25	15	7	14	7	14	5	14	18	20
SMU1P1	1	2	1	1	4	1	0	1	0	1	0	0	4	0	1	0	1	1	0	1	1	0	0	7	0	0	0	0	1	1
KRT8P45	3	6	0	2	1	1	0	1	1	2	1	0	1	1	0	0	0	2	0	0	0	0	0	0	1	0	1	0	0	1
ETV3L	0	0	0	0	0	0	0	0	0	0	0	0	0	0	0	0	0	0	0	0	1	0	1	0	0	0	0	0	0	0
ETV3	11	4	7	3	2	5	2	0	2	3	3	9	6	7	2	4	13	4	6	6	10	16	7	5	6	8	5	7	4	2
PBXIP1	14	16	34	24	39	36	27	30	35	24	27	23	11	38	30	47	14	62	28	27	21	19	62	70	26	30	61	97	69	68
PYGO2	43	66	114	105	115	67	77	73	94	75	44	58	51	64	88	89	29	119	92	81	92	102	123	121	68	37	78	101	102	53
SHC1	167	244	264	235	312	276	295	283	315	214	203	331	104	214	303	347	162	366	271	336	256	247	372	341	284	241	327	358	421	377
CKS1B	1234	1665	1914	1434	1934	1636	1646	1538	1907	1383	1200	1879	1032	1225	1796	2005	840	2121	1787	1575	1615	1611	2193	2202	1458	812	1015	1133	1538	963
FLAD1	61	93	102	76	113	84	95	112	113	68	80	116	52	77	95	115	44	95	102	89	116	59	126	119	80	41	77	109	73	65
ZBTB7B	14	16	19	10	18	12	10	9	21	16	10	18	11	10	11	16	5	3	14	7	16	18	16	20	11	9	16	10	4	12
DCST2	1	0	0	3	1	0	0	1	1	0	0	0	2	1	0	1	0	0	0	0	0	0	0	0	0	0	1	0	0	0
DCST1-AS1	3	4	3	10	11	4	6	9	10	4	2	7	4	6	8	8	4	7	23	7	5	0	6	7	3	3	5	5	2	3
ADAM15	4	7	47	50	7	4	10	13	60	7	10	9	3	1	9	71	3	11	10	7	5	5	13	13	4	2	5	2	25	4
MTMR11	17	17	34	20	36	18	23	21	46	19	15	35	30	15	26	40	22	50	47	27	16	19	55	62	16	10	35	43	34	25
OTUD7B	31	35	70	45	65	51	53	54	48	65	47	51	25	55	70	46	42	82	53	56	48	50	66	64	55	29	55	55	60	55
FAM72D	9	18	11	19	8	6	6	5	11	18	6	15	13	29	8	18	5	17	8	13	10	7	14	15	8	7	5	7	6	11
ANKRD35	0	0	0	0	0	0	0	0	0	0	0	0	0	0	0	0	0	0	0	0	1	2	0	0	1	0	0	0	0	0
ITGA10	1	0	0	0	2	2	3	0	1	2	1	0	0	2	0	1	4	0	1	1	0	0	2	0	0	0	0	1	0	0
PEX11B	23	19	39	42	45	40	53	29	53	30	30	46	26	26	43	61	22	54	52	55	36	19	53	44	39	33	28	55	34	36
LIX1L-AS1	0	0	0	1	3	0	1	2	0	0	0	2	2	0	1	0	0	2	1	3	1	1	4	6	4	1	0	2	4	1
LIX1L	77	85	117	80	78	61	23	10	89	87	69	89	67	74	61	82	59	90	58	106	50	99	66	104	86	61	57	99	79	85
ANKRD34A	1	4	1	1	0	1	0	4	1	0	0	3	0	6	1	3	1	1	3	2	4	0	0	2	2	0	4	1	0	4
POLR3GL	19	15	30	22	34	19	27	30	26	11	25	25	17	21	26	46	12	32	26	30	32	18	23	48	21	19	22	32	26	32
TXNIP	2	18	0	3	2	3	3	1	3	9	3	4	38	2	9	0	5	3	1	3	1	6	2	6	4	1	1	7	0	2
NBPF10	1	2	0	1	0	0	0	4	2	2	4	4	1	1	0	1	0	0	1	2	1	1	7	2	4	1	3	3	0	3
TEX46	0	0	0	0	0	0	0	0	0	1	0	0	0	0	0	0	1	0	0	0	0	0	0	1	0	0	0	0	0	0
BEND5	0	0	0	0	0	0	0	0	1	0	15	8	6	17	9	13	0	0	0	0	0	2	0	0	0	0	0	0	0	0
ROR1	53	33	85	55	75	56	48	45	66	42	53	63	40	66	43	69	43	77	61	65	70	53	108	83	54	32	33	73	65	48
PFN1P1	20	18	7	23	21	16	1	0	4	16	22	10	8	20	2	8	4	4	4	13	9	16	5	11	1	10	7	15	10	6
RPL4P3	2	1	0	0	0	0	3	0	0	1	0	0	0	0	0	1	3	0	0	0	0	0	1	0	0	0	0	0	0	1
VAMP4	6	18	24	10	18	20	18	10	22	13	15	20	14	26	15	21	12	18	24	28	27	17	22	29	18	19	34	33	26	21
RNVU1-15	0	0	0	0	0	1	0	0	0	0	0	1	0	0	0	0	0	0	0	0	0	0	0	0	1	0	0	0	0	0
RNVU1-26	1	2	5	2	0	3	1	7	4	3	5	0	3	3	4	1	1	0	4	1	5	7	3	4	0	0	1	5	5	2
RNVU1-2A	0	0	0	0	0	0	0	0	0	0	0	0	0	0	0	0	0	0	0	0	0	0	0	0	1	1	0	0	0	0
RNVU1-28	1	3	1	0	1	0	0	0	0	0	0	1	4	4	1	1	0	0	1	0	0	0	0	0	0	0	0	0	0	1
CFAP74	1	0	0	0	0	0	0	0	0	0	1	0	0	0	0	0	0	0	0	0	1	1	0	0	0	0	0	0	0	0
NOTCH2NLC	2	1	9	6	10	6	6	11	6	6	5	10	9	13	9	5	8	12	10	8	23	13	20	19	19	8	31	9	12	15
RALGPS2-AS1	0	0	1	0	0	0	0	0	0	0	0	0	0	0	1	0	0	0	1	0	0	1	0	1	0	0	0	0	2	0
RALGPS2	55	38	107	72	79	71	70	77	92	50	55	82	45	56	83	77	47	117	100	62	84	27	134	106	42	67	106	92	114	87
PTPN2P1	0	0	0	0	0	0	0	0	0	0	0	1	0	0	0	1	0	0	0	0	0	0	0	0	0	2	0	0	0	0
FHAD1	1	13	0	2	7	2	0	2	4	5	3	7	0	8	6	1	4	1	2	4	1	2	1	1	1	1	1	2	7	2
EIF4G3	135	160	201	194	133	205	172	152	167	206	262	232	123	228	176	182	164	239	144	192	184	184	187	250	171	152	240	229	201	170
ITPKB	4	2	4	1	4	5	0	5	5	4	10	6	0	0	2	0	1	2	1	5	8	12	4	10	13	2	6	0	4	3
S100A11	450	804	465	569	534	458	412	328	471	562	476	551	358	473	472	658	235	643	459	652	641	1274	819	817	404	632	512	688	795	805
NBPF15	11	3	4	7	4	13	1	5	8	10	7	8	3	5	1	5	3	12	5	2	3	4	6	12	6	13	4	8	7	4
PIGV	6	13	12	19	7	15	17	12	14	14	14	18	21	18	10	18	3	17	24	18	6	28	26	28	17	8	5	17	25	19
ZDHHC18	23	15	32	26	18	32	28	20	31	25	25	24	20	12	23	26	9	27	21	30	41	52	53	49	40	20	25	34	25	34
SFN	418	786	504	897	1099	774	942	982	354	997	970	1099	205	616	949	851	428	929	602	585	688	1002	464	834	997	405	316	565	665	469
GPN2	11	24	31	19	33	31	33	21	44	16	24	24	21	18	27	30	10	37	28	24	29	18	36	40	23	10	30	30	28	30
GPATCH3	3	2	28	8	28	9	6	14	16	5	11	9	4	12	8	20	3	14	22	11	8	15	29	29	4	2	8	16	12	21
NUDC	160	277	249	244	287	217	190	150	176	226	223	261	87	168	218	235	131	203	188	239	203	246	190	259	201	136	122	145	136	170
NR0B2	0	0	0	0	0	0	0	0	0	0	1	0	0	0	0	0	0	0	0	0	0	1	0	0	0	0	1	0	0	0
RPL12P13	0	0	0	0	0	0	1	0	0	0	1	0	0	0	0	1	0	0	0	0	0	1	0	0	1	0	3	0	0	0
TRNP1	329	327	393	316	449	337	290	330	308	205	261	324	132	231	343	420	150	378	376	323	194	194	343	348	280	127	198	266	243	246
TENT5B	3	0	1	1	4	5	1	1	1	0	4	3	2	0	1	1	1	2	1	0	0	0	0	0	0	0	0	1	2	0
CEP85	25	18	14	21	16	35	15	16	35	19	14	34	22	35	20	17	12	27	24	27	43	17	27	31	18	12	20	14	16	13
DHDDS-AS1	0	0	0	4	0	0	0	0	0	0	0	0	0	0	2	0	0	0	0	0	0	0	0	0	0	0	0	0	0	0
UBXN11	2	3	0	0	0	3	1	1	2	0	3	3	4	4	0	4	1	0	2	0	0	5	7	3	0	1	1	1	5	0
PPP1R15B	72	66	77	75	68	75	56	68	103	68	72	70	68	86	64	74	41	98	56	83	134	163	117	121	66	65	55	92	98	63
NDC1	85	93	147	113	164	136	128	104	166	117	100	130	57	87	159	201	71	152	112	166	129	96	148	189	151	66	50	101	108	106
RGS7	0	1	0	0	0	0	0	0	0	0	1	1	0	0	0	3	0	0	0	1	0	0	0	0	0	0	0	0	0	0
CNR2	0	0	0	0	0	0	1	1	2	0	0	0	0	0	0	0	0	0	0	0	0	0	0	0	0	0	0	0	0	0
H3P1	0	0	0	0	0	0	0	0	0	0	0	0	0	0	0	0	0	1	0	0	1	0	1	0	0	0	0	0	0	0
PNRC2	40	85	46	57	70	55	36	22	63	59	73	69	44	51	35	89	50	61	45	72	130	116	78	130	72	47	49	64	54	66
SRSF10	292	292	331	279	288	264	262	252	271	233	353	363	211	258	324	256	233	364	244	221	379	364	338	427	293	174	211	215	274	208
GRHL3	0	1	0	0	0	0	2	0	0	2	0	0	0	0	0	2	1	0	0	2	1	8	0	0	0	0	1	0	0	0
METTL13	52	127	106	83	124	95	116	68	97	84	89	128	45	67	104	139	57	103	92	65	85	71	84	101	62	68	53	71	74	57
DNM3	1	2	5	6	6	1	4	1	6	6	2	3	1	1	4	1	1	3	1	0	2	8	4	6	1	0	1	1	1	1
PIGC	55	68	125	103	138	97	110	74	111	83	58	124	52	79	109	134	62	173	149	75	125	94	122	158	68	53	109	151	115	100
C1orf105	1	1	0	0	0	0	0	0	3	1	0	2	0	2	0	2	0	0	0	0	0	0	0	0	0	0	0	0	2	1
EFCAB2	21	25	13	17	19	23	21	21	20	16	18	33	17	14	33	16	10	26	21	20	19	8	19	23	13	7	22	21	21	17
ABCA4	0	0	0	0	0	0	0	0	0	0	0	1	0	0	0	0	0	0	0	0	0	1	0	1	0	0	1	0	2	2
MDM4	82	64	177	97	94	84	88	135	146	90	132	123	110	125	93	128	63	111	76	91	156	105	136	181	87	59	92	81	87	91
WDR47	12	5	7	7	1	10	2	8	8	5	7	10	1	4	9	7	5	3	5	6	5	8	18	14	8	2	5	6	10	3
PYCR2	168	179	273	227	238	228	135	43	254	204	213	221	107	246	307	321	124	236	189	234	247	312	247	336	286	201	232	242	254	237
SLAMF1	0	0	0	0	0	0	0	0	0	0	0	0	0	0	0	0	0	0	0	0	15	20	0	1	5	0	0	0	0	0
NRDC	190	248	252	244	175	231	189	281	197	239	313	288	134	226	211	231	190	284	197	180	293	341	308	360	249	203	186	237	260	179
FAF1	87	130	131	138	160	105	113	123	98	119	103	111	37	129	126	115	76	129	128	113	108	118	111	146	78	43	56	95	111	86
PRRC2C	438	398	1240	1076	814	1261	841	977	993	1117	1488	1275	482	1270	779	800	911	1229	775	807	1369	871	1511	1546	1127	662	1112	1106	1144	805
TARS2	50	45	75	44	59	63	37	19	47	68	56	58	17	46	55	68	35	80	58	62	57	84	63	80	67	34	48	37	77	35
TDRKH	7	19	19	8	5	12	7	14	11	7	6	17	1	5	15	6	4	11	10	11	11	12	9	22	20	11	8	17	10	11
NBPF11	6	8	22	11	25	13	9	4	25	18	18	14	20	13	23	19	26	10	15	22	31	7	21	32	24	7	22	12	21	32
NOTCH2	25	11	48	43	73	48	22	19	45	51	53	54	42	51	47	51	20	73	45	47	64	54	76	82	57	46	58	98	64	51
PATJ	11	15	35	27	26	22	39	16	30	35	33	41	17	33	29	25	17	41	27	21	28	11	25	24	30	8	23	28	35	21
MAST2	59	52	68	60	71	68	83	76	89	73	59	91	44	68	70	82	39	84	78	61	65	61	97	94	57	45	64	47	68	41
PRKAA2	66	43	122	81	72	104	92	111	137	111	125	106	120	129	114	139	74	157	116	107	89	69	177	178	105	61	108	120	96	99
SEMA4A	0	0	0	0	0	0	2	0	0	0	0	0	0	0	1	2	0	0	0	0	2	1	0	0	0	0	0	0	0	0
CCNL2	87	69	104	68	132	116	123	113	165	83	82	130	62	94	127	134	63	131	87	91	151	92	170	185	81	74	154	137	121	131
VTCN1	1	0	2	0	0	0	6	2	0	0	0	0	0	0	1	0	0	0	3	1	0	0	0	1	1	1	0	0	0	0
ZNF644	71	55	71	66	64	82	41	51	69	67	49	70	31	72	58	54	63	73	51	41	88	100	99	112	58	32	75	67	57	54
KLHL17	18	8	13	15	27	13	14	26	30	13	9	18	17	10	10	26	2	14	17	15	26	5	29	17	12	4	19	12	13	20
TRIM46	0	1	1	0	7	1	0	2	4	4	0	3	1	2	4	2	0	0	0	2	1	6	3	0	2	0	3	1	2	5
MEF2D	75	92	212	117	181	135	117	99	226	113	107	149	54	140	170	170	79	197	137	163	131	103	192	219	88	113	192	256	207	221
MUC1	2	7	9	4	8	4	11	1	6	7	9	7	10	16	9	5	0	9	8	9	11	25	34	50	34	22	40	61	42	34
OPRD1	0	0	0	0	0	0	0	0	0	0	0	0	0	0	0	0	0	0	0	0	59	34	19	35	19	0	0	0	0	0
CTBP2P8	2	1	1	0	2	0	0	0	0	0	1	0	0	1	0	0	0	0	0	0	3	0	0	0	3	2	0	0	0	1
RPS7P4	41	69	91	77	95	76	67	16	83	92	57	59	17	71	75	106	31	110	87	93	48	79	84	115	118	27	81	106	51	66
GBP5	0	0	0	0	0	0	0	0	0	0	0	0	0	0	0	0	0	0	0	0	0	1	0	0	0	0	1	4	0	1
DIRAS3	5	7	11	5	9	13	5	12	3	5	4	4	3	0	29	7	2	11	12	12	2	4	17	9	8	3	1	2	3	2
ELOA	63	55	62	49	73	97	52	25	60	60	68	74	40	59	71	93	35	64	59	63	88	89	102	156	119	83	101	115	105	123
HMGCL	21	18	17	11	13	21	27	27	28	30	24	25	38	26	22	18	25	39	23	25	35	36	39	43	31	23	28	49	13	24
FUCA1	32	28	36	31	57	45	55	32	49	26	38	60	38	40	87	59	13	58	55	32	53	59	111	137	72	40	43	111	77	58
COL16A1	2	1	8	5	4	4	1	5	3	1	7	0	1	5	8	2	9	4	7	6	15	8	20	10	12	5	19	19	10	18
MYOCOS	2	1	1	2	0	0	0	1	0	1	0	0	1	2	0	0	0	0	0	2	0	0	0	0	0	0	0	0	0	0
ALDH9A1	58	61	85	89	94	72	123	55	100	103	60	86	50	57	105	106	67	115	103	110	77	69	114	141	80	54	73	137	137	90
H2BC18	4	0	0	0	0	0	0	0	0	0	2	1	0	0	0	0	0	0	0	0	1	0	1	0	0	0	0	2	0	0
H4C15	0	1	2	1	2	2	5	6	1	4	1	2	0	4	4	3	3	3	0	4	0	1	4	3	3	2	0	0	0	3
H2AC19	3	5	1	2	0	4	1	0	6	1	3	1	4	1	3	0	0	1	1	1	3	2	4	9	1	2	0	8	6	5
DCAF6	125	103	177	155	218	158	94	113	201	150	128	167	91	136	161	206	76	187	146	157	127	91	155	230	131	96	167	194	163	124
H2AC18	6	3	3	5	5	5	3	2	3	3	3	12	2	2	1	6	4	2	1	3	2	4	9	24	3	11	3	10	2	5
H2BC21	7	6	19	12	14	6	17	13	13	10	7	13	3	13	16	25	5	16	25	21	25	18	40	40	17	11	38	21	23	36
H4C14	1	0	9	3	6	2	1	2	2	0	4	2	1	3	3	1	1	2	4	1	1	4	5	8	1	0	0	1	2	1
TRMT13	19	21	32	16	16	26	12	18	13	17	22	22	7	20	18	11	14	20	9	18	25	34	16	33	14	8	19	10	20	13
SEC16B	0	0	0	0	0	0	0	0	0	0	0	1	0	0	0	1	0	0	0	0	0	0	0	0	0	0	1	0	0	0
SPATA21	0	0	0	0	0	0	0	0	0	0	0	0	0	0	0	0	0	0	0	0	2	0	1	0	1	0	0	0	0	0
ADGRL2	6	6	9	13	20	16	10	6	15	14	13	15	14	8	5	20	13	16	4	12	4	5	5	18	8	13	14	15	8	7
CLCNKB	0	0	0	0	0	0	0	0	0	0	0	1	0	0	0	0	0	0	0	0	0	0	2	0	0	0	0	0	0	0
KCNQ4	1	0	3	0	0	1	0	2	0	0	2	1	0	0	0	0	0	0	0	0	0	0	0	0	0	0	0	0	1	0
CITED4	43	84	132	59	98	67	53	100	71	46	46	46	69	87	34	78	27	92	44	46	89	78	182	177	70	64	98	188	226	131
SLFNL1-AS1	0	2	0	1	1	0	0	1	5	0	1	0	0	1	2	0	0	0	0	1	0	0	2	2	0	0	1	0	4	0
PKP1	0	0	0	0	0	0	0	0	0	0	0	0	0	0	0	0	0	0	0	0	0	1	0	0	0	1	0	1	0	0
LAD1	0	0	1	2	1	1	4	1	2	6	0	5	6	1	5	4	3	8	4	0	1	8	18	12	2	7	24	17	17	15
PHLDA3	77	179	89	114	159	261	265	299	220	191	210	386	123	155	262	201	78	168	112	88	428	508	291	406	312	117	119	194	249	167
CSRP1	458	566	397	416	571	445	457	378	374	375	336	376	268	283	437	506	260	356	314	375	553	864	891	801	468	645	532	657	767	560
IPO9-AS1	4	6	0	0	1	2	0	0	2	0	1	0	2	0	2	2	3	1	1	4	1	2	1	0	1	0	1	0	1	1
RNU6-501P	0	0	0	0	0	0	0	0	0	2	0	0	0	0	0	0	0	0	0	0	0	0	0	0	0	0	0	0	0	0
IPO9	155	213	314	292	358	263	294	310	295	302	258	362	167	254	369	327	181	377	310	319	229	227	363	394	211	123	209	279	261	200
SHISA4	17	20	33	28	23	18	11	40	19	39	34	35	13	28	25	27	11	45	22	21	23	13	29	44	21	6	18	24	36	30
NAV1	10	13	40	46	38	40	53	60	40	23	50	43	23	49	35	44	29	102	51	59	37	45	58	74	25	39	52	100	65	49
NUDT17	4	13	18	8	17	11	10	8	7	9	4	6	5	9	12	15	6	10	7	6	7	6	17	24	5	3	10	4	5	8
PIAS3	17	29	46	33	48	28	34	29	43	35	37	49	18	30	48	42	18	45	28	50	34	24	43	46	39	16	53	34	42	46
RBM8A	289	394	345	370	359	372	299	480	397	341	306	393	241	312	325	423	254	444	341	295	322	367	416	494	407	208	277	357	347	277
CAPZA1	172	253	214	183	266	184	172	102	180	181	190	243	132	147	251	247	115	236	205	219	243	207	273	321	215	169	206	215	227	181
RHOC	191	211	162	183	212	206	188	203	201	180	153	204	180	109	224	209	99	254	218	199	186	199	223	216	164	146	162	209	197	184
TAFA3	1	0	0	0	0	0	0	0	0	0	0	0	0	0	0	0	0	1	0	0	0	0	0	0	0	0	0	0	1	0
MOV10	13	8	28	36	30	29	19	26	48	21	21	38	15	30	35	42	14	42	33	36	46	35	61	47	26	18	30	51	43	33
TAF12	33	52	53	43	51	42	34	31	35	31	40	34	21	21	49	53	38	63	42	33	37	27	52	58	28	18	31	25	53	25
FOXO6-AS1	0	0	0	0	0	0	2	0	0	1	0	1	0	0	3	1	0	2	1	0	0	0	0	1	0	0	0	2	0	1
TAF13	54	70	38	67	38	46	29	22	36	70	82	48	29	57	47	47	37	41	31	53	52	70	39	61	46	57	73	48	47	57
EPRS1	360	376	846	548	466	627	496	596	655	494	552	604	312	558	561	536	302	600	480	492	672	570	840	828	498	289	326	475	516	353
BPNT1	26	41	26	44	65	40	26	12	40	54	43	50	19	23	33	53	30	29	37	38	39	50	47	70	27	28	56	41	41	36
IARS2	223	259	230	260	252	221	85	112	144	283	216	211	182	256	190	302	155	251	157	242	200	273	183	244	233	180	175	165	193	215
RPS15AP12	1	0	2	0	0	1	0	0	3	0	1	0	0	0	1	2	1	0	0	0	0	0	1	0	0	1	0	0	0	0
RAB3GAP2	59	32	100	102	108	74	62	63	112	105	103	107	79	92	95	121	76	86	90	108	114	122	128	137	101	58	122	113	106	104
MORF4L1P1	193	178	100	118	45	155	93	62	75	137	182	163	42	80	99	74	164	172	105	84	99	128	119	113	127	158	89	150	122	73
CDC42BPA	131	111	215	196	149	224	111	127	153	243	210	215	61	154	146	141	138	234	121	227	177	125	178	203	93	182	238	204	164	208
HSD17B7	9	21	9	11	5	7	10	7	9	21	10	21	8	17	17	8	14	11	8	8	25	43	15	15	12	5	16	11	7	10
MACF1	155	145	399	367	301	409	236	360	242	407	555	327	248	431	219	321	343	364	201	296	361	218	397	475	376	331	661	409	395	379
PIK3R3	1	1	16	4	9	13	13	21	24	7	11	29	13	10	13	21	3	8	18	7	17	12	17	17	10	5	10	7	7	5
TSPAN1	0	7	3	1	6	4	4	0	0	6	8	10	3	1	2	7	0	1	1	7	9	9	3	8	6	3	3	1	2	1
LURAP1	0	0	0	0	0	0	0	0	0	0	0	0	0	0	4	0	0	0	0	0	0	0	0	0	0	0	0	0	0	0
RAD54L	11	22	8	20	22	11	4	2	27	18	9	13	3	22	6	13	5	5	13	19	27	18	9	12	8	4	5	3	4	8
POMGNT1	24	36	20	36	52	21	37	19	48	34	37	46	15	30	51	47	23	27	37	49	45	59	50	45	37	40	58	47	48	49
BLZF1	18	32	25	17	23	23	27	12	27	28	16	26	21	20	25	29	17	22	14	12	13	37	23	28	19	19	16	16	22	21
CCDC181	8	5	8	6	1	10	9	5	6	2	5	1	8	6	3	1	1	6	2	4	6	11	3	15	6	3	2	3	2	3
SLC19A2	2	2	5	6	1	0	2	0	0	3	0	2	3	0	2	0	2	1	6	1	3	11	0	3	3	1	2	0	0	2
F5	0	2	1	1	2	2	2	3	0	1	31	35	11	15	41	38	0	2	2	3	98	85	48	51	30	1	0	0	0	1
PALMD	6	3	7	8	5	3	12	7	5	4	6	5	1	4	3	5	2	4	7	1	4	8	8	6	7	7	8	12	5	7
FCGR2C	0	0	0	0	0	0	0	0	0	0	3	1	4	2	2	8	0	0	0	0	0	0	0	0	0	0	0	0	0	0
GON4L	58	49	122	76	82	94	112	140	119	83	88	110	49	103	117	109	58	103	85	87	154	117	154	192	96	66	142	113	99	115
LINC00623	2	1	0	0	0	0	0	0	0	0	2	0	3	6	1	5	0	1	0	0	1	0	1	3	0	1	2	3	2	0
RNVU1-4	1	0	0	0	0	2	0	1	2	0	0	0	0	0	0	0	0	0	0	0	0	0	1	3	0	0	0	0	0	0
U1	0	2	0	0	1	1	4	0	2	1	3	2	1	2	0	2	0	0	0	7	3	1	1	1	1	2	2	1	1	0
PPCS	100	137	160	126	115	129	155	137	170	104	115	176	67	104	172	132	98	229	152	175	126	120	138	184	87	77	131	164	146	119
PPIAL4C	1	0	0	0	2	0	0	0	0	0	0	0	0	0	0	0	0	0	0	0	0	0	0	0	0	1	0	0	0	0
PPIAL4G	0	0	0	0	0	0	0	0	0	0	0	0	0	0	1	0	0	0	0	0	0	0	0	0	0	0	0	0	1	0
CSDE1	830	1009	1316	1134	1233	1204	845	951	1094	1141	1050	1246	528	981	1188	1259	702	1387	1033	1186	1230	1078	1318	1510	1114	749	983	1187	1290	1085
KLHL21	28	26	26	40	35	32	29	34	49	23	22	30	7	14	25	43	10	25	37	36	41	33	74	53	32	25	31	37	36	44
PHF13	20	27	37	29	51	33	47	20	35	44	33	49	16	29	54	56	16	62	43	43	31	38	57	75	52	22	38	43	49	46
KLHL12	53	57	94	63	81	61	69	54	92	64	55	96	65	82	93	98	34	103	62	90	114	113	94	140	67	38	53	62	67	47
ADIPOR1	39	53	43	48	63	54	15	9	42	37	53	36	33	39	25	46	21	55	38	53	60	61	61	57	51	25	49	33	58	59
CYB5R1	23	35	48	43	41	42	69	37	37	25	33	69	19	38	56	57	16	35	51	34	53	27	85	73	36	33	54	60	71	49
TMEM183A	87	113	100	92	87	97	63	74	70	70	86	132	80	83	83	113	66	110	53	57	83	88	102	95	73	50	63	76	63	60
CHI3L1	0	0	0	0	0	0	0	0	0	0	0	0	0	0	0	0	0	0	0	0	0	0	0	0	0	1	0	0	1	0
UBR4	32	28	65	51	34	75	40	97	48	84	165	64	70	102	38	58	63	50	49	49	103	49	71	88	101	31	80	61	74	37
AKR7L	0	0	0	0	3	0	0	0	0	2	0	1	0	0	0	0	0	1	0	0	1	2	0	0	0	0	0	2	1	0
MRTO4	288	411	447	437	394	261	253	314	220	365	314	349	124	298	332	284	174	366	299	268	334	344	229	338	419	187	138	182	241	195
AKR7A3	0	0	0	0	0	0	0	1	0	1	0	0	1	0	0	2	0	0	1	2	0	0	0	4	0	0	0	0	0	0
AKR7A2	77	95	132	86	129	109	96	150	98	80	93	107	135	87	142	142	69	146	141	117	135	70	151	198	119	34	102	113	81	108
RNU6-1099P	1	0	0	2	0	0	1	0	0	0	0	1	0	0	0	0	2	0	0	0	0	0	1	3	4	0	0	0	4	0
SLC66A1	6	8	28	4	25	9	19	15	25	9	9	16	10	15	8	15	3	17	18	10	13	23	25	19	7	15	16	21	20	15
COX7CP2	0	0	0	0	0	1	0	0	0	0	1	0	0	0	0	0	0	2	0	0	2	0	1	1	2	0	0	0	0	0
RABIF	53	62	82	74	83	58	82	53	68	58	77	70	43	69	73	68	36	61	48	41	82	73	74	127	69	43	67	55	90	80
NPM1P40	5	2	0	1	0	0	1	2	1	3	4	5	0	2	1	1	1	1	1	1	1	3	0	3	2	5	4	1	1	1
SETDB1	34	43	113	50	82	65	91	93	105	68	74	86	38	56	83	78	32	106	80	49	74	53	94	125	64	32	53	84	71	74
DNAJC11	34	33	71	42	78	64	68	74	65	71	55	82	25	40	63	78	33	93	85	43	57	53	74	99	76	23	40	56	67	51
PRDM2	35	49	39	41	24	33	27	43	35	39	64	38	32	61	39	35	30	39	20	26	40	52	58	54	53	26	34	38	50	36
RHCE	0	0	0	0	0	0	0	0	0	0	0	0	1	0	0	0	0	1	0	0	0	0	0	0	0	0	0	1	0	0
EMC1	31	43	85	78	99	81	60	50	93	73	61	65	27	84	72	82	38	103	59	82	44	84	78	113	75	46	75	87	73	67
DPH5	50	90	127	98	139	85	92	102	108	78	67	92	70	80	123	114	61	132	95	85	69	95	100	135	107	56	77	98	95	89
C1orf50	1	7	8	8	5	9	7	12	4	5	8	10	4	3	16	18	6	12	15	5	7	8	15	19	13	2	2	11	17	7
TAL1	0	0	0	0	0	2	2	1	0	1	0	0	0	0	4	0	0	0	0	0	0	0	0	0	0	1	2	0	0	1
EDEM3	36	27	50	48	37	34	49	24	55	70	67	58	36	65	24	67	40	53	36	61	66	42	71	78	57	61	68	78	82	81
ARPC5	416	588	426	420	369	445	387	355	361	456	506	577	317	385	432	480	324	625	493	413	488	505	541	564	436	530	585	590	653	521
SMG7	44	49	79	72	69	43	46	35	39	60	84	81	46	61	77	40	39	66	44	48	72	52	41	76	56	62	69	29	64	32
AKNAD1	0	1	0	1	0	0	4	2	0	0	0	2	2	0	0	1	0	0	1	0	3	2	6	2	5	0	0	2	4	0
CLCC1	42	43	91	91	113	88	59	66	59	66	97	96	35	59	100	93	65	136	75	116	95	70	86	111	62	57	89	85	87	77
PRKCZ	16	25	32	31	52	45	77	83	75	20	31	35	26	30	43	52	9	51	42	41	37	13	56	48	35	18	15	35	24	36
IPP	7	19	13	26	23	28	31	21	16	25	22	22	4	27	20	32	6	42	20	15	21	23	27	29	12	17	19	22	22	11
PDE4B	22	18	54	40	20	29	27	19	25	32	36	46	25	29	32	17	20	43	26	51	93	97	78	86	54	139	147	182	153	172
TMOD4	0	0	1	0	0	4	2	0	1	1	1	4	0	2	0	3	0	3	2	5	1	1	0	2	2	1	0	1	0	1
SMAP2	20	33	21	21	17	16	14	14	31	18	27	42	10	16	32	31	18	26	11	26	38	47	32	60	48	10	17	12	39	20
HP1BP3	389	400	406	432	346	422	398	226	414	406	480	526	252	401	351	404	365	531	379	382	397	346	439	438	254	209	252	341	315	262
EXO5	3	3	3	13	5	11	5	0	5	8	11	8	2	1	7	7	1	3	7	6	7	8	7	8	5	4	0	7	7	5
PIK3C2B	16	9	17	17	36	22	22	17	25	14	22	24	12	16	30	27	16	21	21	15	18	8	20	23	12	10	15	19	10	15
VPS72	58	113	141	116	115	107	97	127	108	120	142	133	99	104	102	123	71	170	126	109	145	125	102	196	116	70	93	119	136	117
SEMA6C	0	0	2	1	5	1	3	2	6	2	1	5	0	0	1	6	5	6	8	0	1	3	3	7	0	1	7	11	4	8
OVGP1	1	0	0	1	0	2	2	1	1	0	0	5	0	0	2	3	0	0	2	2	1	0	0	1	0	0	0	2	0	0
WDR77	48	31	36	47	65	63	37	34	62	37	34	57	14	45	39	41	13	44	35	46	46	34	48	50	49	17	31	13	26	56
ATP5PB	222	252	259	266	326	250	270	208	278	227	207	299	172	166	259	385	110	315	255	249	239	219	363	309	251	136	179	220	207	141
C1orf162	0	0	0	0	1	1	0	0	0	0	0	0	0	0	0	0	0	0	0	0	0	0	0	1	0	0	0	0	2	0
RAP1A	63	61	82	55	55	64	30	21	63	58	55	54	40	54	36	60	43	54	43	53	49	71	63	86	47	44	53	57	45	49
FOXO6	2	1	3	2	7	2	2	1	15	1	3	5	2	3	5	11	2	9	4	5	21	4	13	15	10	3	5	5	2	0
EDN2	11	10	13	7	7	11	8	2	15	9	4	7	0	10	12	8	2	8	7	8	16	19	11	7	5	0	5	8	4	4
ATP1B1	1376	1505	1707	1858	1452	1537	1764	1363	1624	1692	1611	2115	1043	1376	1787	2079	849	2284	1607	1541	1668	1761	2099	2497	1509	1498	1947	2346	2132	1794
SELENOF	141	168	106	140	117	109	100	35	119	158	102	117	113	115	147	121	64	120	90	103	101	167	113	155	92	150	177	141	158	133
HS2ST1	40	41	68	58	72	56	48	20	70	46	39	53	29	54	91	73	31	84	52	56	59	60	82	117	55	51	88	132	88	88
HOOK1	8	13	16	19	14	11	12	8	10	14	12	22	9	16	21	9	11	24	12	10	21	15	13	21	18	2	7	6	7	17
CYP2J2	0	0	0	3	0	0	0	0	0	0	0	1	0	1	0	0	0	0	0	2	5	3	0	0	0	0	0	0	4	4
H2AC25	18	11	33	18	18	11	8	13	27	24	17	13	22	12	33	28	6	19	26	19	51	43	62	39	24	11	22	31	13	24
H2BC26	4	4	1	1	1	5	7	0	0	3	4	3	0	1	4	1	0	2	0	2	0	3	3	4	4	2	2	1	2	6
RNF187	186	285	406	263	324	310	345	381	305	258	233	386	185	241	363	396	138	387	348	249	299	297	414	463	312	177	289	380	316	262
AGTRAP	38	84	78	63	73	65	74	107	85	54	46	79	45	51	80	78	34	100	70	83	90	101	181	152	81	69	107	164	172	107
MTHFR	21	24	40	28	33	28	30	40	45	38	39	41	12	37	30	57	27	43	36	34	45	51	38	77	34	29	63	53	71	73
FAM177B	0	0	0	0	0	0	0	0	0	0	1	0	0	0	0	0	0	0	0	0	0	0	0	0	0	0	2	0	0	0
SLC44A5	1	0	0	0	0	0	0	0	2	0	1	1	0	1	1	0	0	0	0	0	0	0	0	0	0	1	3	0	0	0
FAM229A	1	1	2	1	4	2	1	2	6	1	1	2	0	1	0	2	1	0	1	8	3	0	8	0	3	3	7	2	6	2
THAP3	17	48	28	34	28	25	30	54	39	31	24	26	37	35	33	51	19	29	19	42	52	29	60	53	41	6	19	22	22	35
S100A5	1	2	0	1	1	0	0	0	2	0	0	2	0	0	0	0	3	0	0	0	0	1	3	3	0	0	0	0	0	0
FCGR2B	0	1	0	0	0	0	0	0	0	0	1	2	10	7	8	14	0	0	0	0	0	0	0	0	0	0	0	0	0	2
PPM1J	0	1	0	0	3	0	2	0	2	0	2	7	1	2	1	2	0	6	1	2	1	5	2	1	1	1	0	2	1	2
TCHH	1	2	2	0	0	0	0	1	3	1	1	0	0	1	0	0	1	0	0	0	1	2	3	2	1	2	1	2	0	2
PMF1	47	63	77	72	76	54	76	89	77	39	62	75	36	52	72	65	12	67	70	61	64	64	73	121	81	24	26	64	60	62
NFYC	78	64	94	68	92	93	85	44	113	75	62	83	46	69	98	113	43	83	59	87	100	81	106	165	85	31	70	70	89	59
SPOCD1	3	0	3	0	0	2	1	3	1	0	2	2	3	1	2	0	0	3	3	3	0	1	16	0	1	5	9	6	7	14
MOB3C	3	4	2	2	4	4	2	4	5	4	1	8	6	1	7	13	1	4	3	2	14	13	11	12	20	5	2	21	14	14
SRSF11	574	683	1011	790	935	791	813	803	960	856	781	1011	370	757	999	1068	629	999	769	829	991	886	1187	1191	857	508	872	877	852	970
RBM15-AS1	1	3	1	0	0	0	0	0	0	0	2	0	0	1	2	1	1	0	0	0	0	6	1	0	1	1	1	0	1	0
LINC03108	0	0	0	3	3	1	3	0	0	0	0	0	0	0	0	0	0	3	0	0	0	1	2	5	0	1	0	3	3	5
RAB4A-AS1	6	13	13	10	12	3	7	11	8	12	7	15	10	5	18	21	1	5	10	11	20	9	9	21	10	0	9	6	16	11
LINC01036	0	0	0	1	1	0	1	0	2	0	0	0	0	0	0	1	2	1	0	0	0	1	4	3	2	0	2	0	0	1
LNCTAM34A	14	9	6	1	12	9	12	9	18	16	7	11	5	6	15	16	3	4	0	11	34	30	25	24	10	5	6	4	1	2
LNCATV	7	11	16	3	12	10	18	10	17	5	12	10	6	9	16	10	7	12	4	12	11	8	14	13	0	3	28	8	11	6
EPHA2-AS1	0	0	1	0	0	0	0	0	0	0	0	0	0	0	0	0	0	0	0	0	0	0	4	0	0	0	0	0	0	0
LINC02606	1	0	4	0	0	0	0	4	1	0	9	0	0	0	1	0	0	6	3	0	2	0	1	2	0	0	0	0	1	3
LINC00862	4	1	2	2	2	1	0	3	7	5	1	2	9	3	1	2	0	4	3	3	4	0	3	11	2	4	0	5	8	0
MIR205HG	0	0	0	0	0	0	0	0	0	0	5	6	8	4	8	6	0	0	0	0	1	0	0	0	1	0	0	0	0	0
RWDD3-DT	0	2	0	2	0	0	2	2	0	3	4	3	0	2	2	1	0	2	3	3	3	2	2	1	0	1	5	5	2	0
SNHG12	54	51	87	41	97	61	69	35	77	49	36	92	37	59	62	95	47	47	49	69	164	149	162	132	92	37	68	41	64	57
KDM4A-AS1	1	3	4	5	3	1	3	3	2	3	9	3	2	2	4	5	2	4	7	3	2	4	3	3	3	3	0	1	0	1
MDS2	0	0	0	0	0	0	0	0	0	0	0	0	0	0	0	0	0	0	0	0	0	2	0	1	0	0	0	0	0	0
GPR137B	13	17	17	10	15	16	10	11	13	9	14	15	12	20	20	11	2	23	10	19	9	17	23	24	12	22	15	23	24	26
ERO1B	36	25	20	17	25	27	24	23	20	17	15	24	24	20	15	34	19	41	20	20	105	98	79	105	145	42	70	69	91	51
C2CD4D	0	0	0	0	0	0	0	0	0	0	0	0	0	0	1	0	0	0	0	0	0	0	0	0	1	0	0	0	0	0
MTARC2	17	11	11	9	16	15	4	8	11	17	18	15	12	13	30	26	9	19	10	20	34	23	20	30	16	13	12	11	26	7
MTARC1	9	18	15	19	10	14	2	7	18	18	11	7	3	5	8	14	7	7	9	16	11	5	10	10	7	7	9	7	6	4
ATPAF1	44	83	83	74	79	75	78	57	68	59	51	87	46	57	75	84	30	84	95	68	72	48	90	83	57	43	63	76	93	52
SCMH1	19	32	38	31	39	39	37	25	31	17	13	33	24	24	36	46	21	56	32	31	41	23	45	40	13	6	30	22	29	32
SRGAP2B	17	4	26	26	12	9	8	17	10	14	11	10	5	11	10	13	13	22	10	20	17	15	17	16	21	10	8	18	18	13
RGS16	7	0	0	1	0	1	0	0	0	1	9	3	2	4	10	11	2	0	0	1	74	68	47	59	21	0	0	1	0	0
LINC01686	0	0	0	0	0	0	0	0	0	0	0	0	0	0	0	0	0	0	0	0	2	0	0	0	1	0	0	0	0	0
RGS8	0	0	0	0	0	0	0	0	0	0	0	1	0	0	0	0	0	0	0	0	0	0	1	0	0	0	0	0	0	0
SARS1	212	241	362	234	221	315	266	430	241	251	407	390	232	347	276	278	198	250	188	197	414	475	374	422	363	178	169	185	220	164
CELSR2	4	5	14	26	16	14	16	18	25	14	16	16	11	12	15	20	7	17	18	17	14	18	9	13	9	6	3	12	12	11
PSRC1	30	30	25	31	38	16	25	20	36	22	13	27	15	17	42	27	11	40	30	28	11	18	32	34	17	5	12	24	30	16
MYBPHL	0	0	0	0	0	0	0	0	0	0	0	0	0	0	0	0	0	0	0	0	4	0	0	0	0	0	0	0	0	0
SORT1	11	26	49	49	45	43	31	16	45	45	41	37	43	25	49	41	17	72	29	33	27	22	37	62	17	19	17	39	41	32
PSMA5	96	135	65	97	114	72	47	11	51	84	66	112	64	49	82	62	51	79	54	105	76	119	83	98	74	107	103	69	93	99
ZBTB37	2	10	14	7	4	3	10	6	8	5	17	10	6	13	5	12	5	5	11	7	9	2	10	11	5	3	9	14	23	5
UAP1	23	27	11	22	18	11	19	11	22	11	24	32	10	14	35	26	9	36	11	31	44	43	41	50	17	14	21	32	32	23
PYHIN1	0	0	0	0	0	0	0	0	0	0	0	0	0	0	0	0	0	0	0	0	2	0	2	0	0	0	0	0	0	0
IFI16	6	6	12	5	9	26	8	23	17	17	14	13	14	15	23	15	3	15	11	2	162	172	116	109	89	24	50	52	44	47
AIM2	0	0	1	0	0	0	0	0	0	0	6	5	1	6	5	3	0	0	0	0	38	31	12	12	34	0	0	0	2	0
BTBD19	2	6	14	12	8	7	6	2	19	15	20	11	1	14	13	18	12	6	3	12	10	23	5	9	5	1	5	4	2	10
AK2	204	262	292	272	332	275	279	184	279	239	192	280	79	181	335	360	129	289	280	254	289	261	323	341	252	168	186	262	239	203
CD46	87	81	132	100	116	126	96	62	119	117	105	163	123	101	119	150	76	130	135	136	148	131	200	268	110	71	191	260	209	195
YOD1	25	33	42	24	41	32	22	7	30	18	31	26	9	21	26	39	14	34	28	26	24	7	33	30	15	16	26	17	25	35
C4BPB	6	0	3	3	2	5	7	2	0	0	0	1	0	0	1	3	1	0	1	1	3	4	0	2	1	5	9	1	1	5
C4BPA	3	2	4	0	1	3	7	0	0	1	3	1	1	1	2	6	0	3	2	2	0	0	0	0	0	9	18	10	3	6
CFHR3	0	0	0	0	0	0	0	0	0	0	0	5	0	0	0	0	0	1	0	0	0	0	0	0	0	0	0	0	0	0
G0S2	7	12	6	6	1	4	3	1	3	4	8	1	11	3	4	4	9	6	5	10	11	16	26	20	14	204	206	154	159	305
HSD11B1	0	0	0	0	0	0	0	0	0	0	0	0	0	0	0	0	0	0	0	0	0	0	0	0	0	12	4	2	2	1
TRAF3IP3	0	0	0	0	0	2	2	2	1	0	12	11	6	9	25	24	0	0	0	0	17	19	7	19	16	0	0	0	0	0
C1orf74	2	1	2	1	2	4	2	0	5	0	2	1	0	1	0	2	1	2	1	2	1	3	2	6	3	0	1	3	0	1
IRF6	0	1	0	0	0	1	0	0	0	1	0	1	0	1	2	0	1	1	0	0	0	0	0	0	0	0	0	0	0	0
UTP25	32	38	46	39	45	41	40	40	33	35	55	76	35	50	43	48	40	43	21	35	48	49	69	80	55	52	55	45	54	63
RIMKLA	12	16	15	31	21	12	23	20	14	21	37	31	10	20	18	40	18	40	26	19	9	4	10	21	20	3	8	14	9	9
ZMYND12	0	1	0	0	0	1	0	1	1	0	0	0	0	2	2	1	0	1	1	0	1	0	0	2	0	0	0	0	1	0
YARS1	113	157	363	157	210	232	208	285	271	126	180	241	158	180	243	210	118	211	171	168	258	219	282	275	154	109	157	124	183	153
DCAF8	34	39	68	47	73	41	48	90	66	59	43	61	15	40	63	67	38	104	76	66	61	57	100	98	50	29	70	77	77	67
PEX19	35	42	26	26	49	43	39	30	46	25	33	41	45	31	30	51	24	59	21	26	41	44	49	65	35	29	50	66	62	38
SUMO1P3	0	0	0	0	0	0	0	0	0	0	0	3	0	0	2	0	0	0	0	0	0	0	0	0	0	0	0	0	0	0
NHLH1	1	3	0	1	0	0	2	4	0	0	1	1	0	0	1	0	2	2	0	0	1	1	0	2	0	0	1	1	1	0
SLAMF6	0	0	0	0	0	0	0	0	0	0	0	0	0	0	0	0	0	0	0	0	2	4	0	0	0	0	0	0	0	0
CD84	0	0	0	0	0	0	0	0	1	0	0	0	0	0	0	0	0	0	0	0	0	1	0	0	0	0	0	0	0	1
COPA	82	144	218	215	249	175	160	165	174	202	218	252	112	190	229	251	116	275	201	232	209	216	217	371	240	192	251	288	276	277
CAMSAP2	137	153	228	187	231	191	159	199	187	233	250	223	73	186	172	199	185	281	151	185	215	139	244	277	187	185	230	233	228	163
INAVA	34	19	65	31	56	54	50	73	68	28	39	57	15	40	56	57	19	65	48	40	29	23	61	66	37	18	42	71	55	29
SSBL4P	3	4	1	1	0	1	0	0	0	1	2	2	1	2	1	1	5	0	1	0	1	0	1	0	0	1	0	3	0	0
PRKAB2	24	16	33	22	31	20	28	18	41	29	37	46	25	30	23	34	15	28	17	32	48	51	41	35	20	24	18	33	27	17
RNVU1-27	0	2	0	0	2	1	0	4	2	0	0	1	0	0	1	1	0	0	0	0	1	0	1	1	0	0	0	0	0	0
NUDT4B	0	1	2	1	0	0	0	1	1	1	0	0	0	0	0	0	2	2	1	0	3	1	1	0	0	1	1	0	0	0
SLC25A34	0	0	0	1	1	0	0	0	1	0	0	1	0	0	0	1	0	0	0	0	1	0	2	2	0	1	0	0	1	0
SLC25A34-AS1	0	0	0	0	0	0	0	0	0	0	0	0	2	0	0	0	0	0	0	0	0	0	0	0	0	0	0	0	1	0
TMEM82	0	0	0	0	3	0	0	0	0	0	0	0	0	0	0	0	0	0	0	1	0	0	0	0	0	0	0	0	0	0
FBLIM1	32	46	65	47	65	58	43	79	43	54	31	52	53	53	52	64	28	48	76	65	58	52	64	107	39	56	56	87	89	67
RPL12P14	0	0	0	1	1	0	2	0	0	0	0	0	0	0	0	0	0	0	0	1	0	1	0	0	0	0	0	0	0	0
SPEN-AS1	30	34	26	29	32	15	12	39	32	12	25	26	20	11	32	44	15	38	29	35	21	16	37	33	13	13	38	20	36	23
NBPF3	7	22	24	29	15	13	9	5	15	14	17	32	15	21	20	20	17	22	14	33	15	23	23	39	28	16	45	31	21	37
LINC02596	0	0	0	0	0	0	2	0	0	0	0	0	0	0	0	0	0	0	0	0	0	1	0	0	0	0	0	0	0	0
RAP1GAP	31	42	43	30	43	22	29	32	57	27	20	29	29	36	42	42	15	91	50	39	4	5	7	10	4	1	5	6	4	7
USP48	146	135	197	186	209	164	194	239	198	183	220	236	80	200	198	240	116	244	158	157	200	169	221	246	204	107	194	159	207	165
CCDC30	3	5	6	12	7	7	6	7	9	6	4	10	8	3	5	12	6	14	8	8	4	1	9	9	10	3	2	5	9	4
MATN1	0	0	0	1	1	0	0	0	0	0	0	0	0	3	2	1	0	1	1	0	2	1	0	6	3	0	0	0	0	0
SFPQ	877	971	1100	1104	1244	1143	838	768	984	1093	1047	1139	406	852	1047	1239	618	1177	858	977	1077	1067	1221	1330	1148	695	698	849	1021	801
PPIE	55	47	77	56	42	82	44	36	71	37	45	61	47	67	54	84	43	64	48	45	48	45	63	54	58	28	51	43	66	29
BMP8B	9	9	13	12	19	8	1	7	9	7	10	13	5	5	15	14	10	22	20	13	6	9	8	16	6	4	3	8	17	9
OXCT2	0	0	0	0	1	1	1	1	0	0	0	0	0	2	2	0	0	0	0	0	0	0	0	0	0	0	0	0	0	0
TRIT1	31	31	49	55	41	42	33	8	31	46	32	59	27	50	46	31	30	68	28	36	41	40	40	55	34	20	34	37	36	36
MFSD2A	5	6	7	6	18	11	9	5	7	5	11	14	3	16	19	13	2	22	9	9	17	11	19	21	11	13	17	16	16	21
LHX8	5	4	8	5	2	5	4	7	7	7	2	6	11	7	4	4	2	3	9	1	6	8	2	1	1	6	11	6	2	4
DNAI3	3	9	4	3	5	17	5	5	14	12	15	10	2	13	5	7	4	0	0	5	33	30	4	12	11	0	0	0	0	1
MCOLN3	1	0	1	3	11	9	5	8	12	3	6	7	7	4	2	6	5	8	4	8	9	9	14	11	9	5	5	7	23	14
SYDE2	2	2	6	6	3	8	7	11	6	2	2	6	2	5	3	2	6	6	7	3	5	2	3	10	0	2	5	2	11	0
ATP8B2	17	19	35	16	28	20	25	5	57	16	21	25	18	24	33	38	9	52	27	34	36	27	57	36	20	28	36	43	44	41
RUSC1	58	72	68	64	84	63	89	88	70	55	56	70	53	52	106	99	28	78	83	78	68	62	77	83	58	34	37	55	71	52
ARHGEF2	50	87	168	89	92	95	57	33	123	83	82	112	65	119	112	102	44	92	70	100	112	127	118	153	93	77	147	103	102	163
FCRL4	0	0	0	0	0	0	0	0	0	0	0	0	0	0	0	0	0	0	0	0	0	2	0	0	0	0	0	0	0	0
FCRL3	0	0	0	0	0	0	0	0	0	0	0	0	0	0	0	0	0	0	0	0	2	1	0	0	0	0	0	0	0	0
VANGL2	3	2	4	6	4	2	1	3	5	7	5	8	6	9	5	4	5	1	2	9	2	7	3	5	3	0	2	4	2	6
C1orf226	2	0	1	0	3	1	0	6	8	1	0	6	0	4	3	1	0	2	3	6	11	1	6	7	7	1	4	4	1	1
SH2D1B	0	0	0	0	0	0	0	0	0	0	0	0	0	0	0	0	0	0	0	0	0	0	0	0	0	4	3	3	0	2
UHMK1	146	145	133	141	119	181	221	117	163	176	163	202	122	138	153	150	82	191	168	138	170	161	271	253	127	192	177	211	188	143
DDR2	0	0	1	0	0	1	1	0	0	0	0	1	0	4	2	2	5	1	0	0	8	15	5	12	15	0	7	0	1	2
RASAL2-AS1	3	5	0	1	6	2	2	4	2	9	4	5	1	6	4	3	1	5	5	2	1	4	3	2	4	0	0	0	2	3
RASAL2	39	29	43	59	59	83	28	36	42	48	58	54	27	67	31	51	32	63	29	43	59	44	70	78	49	33	62	36	51	38
C1orf220	0	0	0	0	0	0	0	0	0	1	0	0	0	0	0	0	0	0	0	0	0	0	0	0	1	0	0	0	0	0
SLC30A10	2	1	0	0	0	0	0	2	1	0	0	0	0	4	0	0	0	0	0	0	0	0	0	0	0	0	0	2	0	0
ENAH	741	766	1067	863	829	840	720	882	798	748	853	885	449	818	791	792	596	908	737	743	741	663	892	1001	738	549	616	730	777	569
GFI1	0	2	0	0	0	3	2	0	1	0	1	2	1	2	0	3	0	3	0	1	7	5	2	0	3	1	0	1	0	1
UQCRHL	8	9	6	10	11	5	6	5	1	14	19	9	6	10	4	8	11	7	1	13	8	10	2	7	4	10	5	3	3	7
COX20	339	492	512	468	523	441	381	420	451	469	516	515	142	401	497	556	274	402	394	383	530	491	542	655	465	272	285	416	410	356
IL12RB2	0	0	0	0	0	0	0	0	0	0	1	1	0	0	0	4	0	0	0	0	1	2	0	0	0	0	0	0	0	0
DYRK3-AS1	0	0	2	1	0	1	0	0	0	0	0	0	3	0	0	0	0	1	0	0	0	0	1	0	3	0	0	0	0	0
CFH	10	8	35	24	24	10	20	25	38	40	23	38	20	14	38	35	20	46	27	39	17	17	12	32	26	34	42	29	26	49
KIF1B	62	50	119	70	58	91	50	78	61	70	95	106	30	75	56	72	82	113	71	95	79	56	99	109	61	41	72	82	66	64
CTPS1	187	190	398	182	371	293	314	348	334	181	221	311	219	254	252	270	126	232	214	171	247	205	339	295	140	112	145	216	224	165
AGT	2	2	1	0	1	0	1	1	1	3	0	4	1	1	1	0	0	3	7	5	1	0	2	0	0	2	0	0	0	0
EIF3I	258	318	510	358	491	313	367	280	410	362	285	403	114	307	472	496	204	525	402	419	402	384	538	616	359	202	345	486	380	395
C1orf43	469	621	809	573	696	665	560	389	737	592	501	742	366	550	746	817	294	754	630	642	659	659	806	1011	578	444	629	704	654	628
BSDC1	18	23	27	44	19	22	9	3	32	37	37	35	45	45	29	31	34	29	17	24	46	51	35	38	17	27	57	41	43	64
RPL5P4	40	3	27	13	16	34	53	39	27	33	22	37	24	17	8	15	17	30	33	33	22	68	24	22	42	9	23	18	17	8
KIAA0319L	54	61	143	115	162	105	147	136	98	154	94	115	58	82	128	137	81	187	109	122	108	135	114	172	101	58	97	172	158	151
LAMTOR2	36	60	125	72	114	69	47	95	89	82	69	79	36	101	77	91	55	152	94	82	75	37	117	127	74	71	74	117	106	90
LCK	0	0	0	1	0	13	8	5	13	3	0	0	0	0	0	0	0	0	0	0	0	0	0	0	0	0	0	0	0	0
ARHGEF16	0	2	3	0	6	4	1	3	3	0	0	0	0	3	6	4	1	5	3	4	2	4	9	5	7	0	4	7	13	1
TPRG1L	43	36	39	43	69	63	70	78	67	55	42	101	17	55	76	67	35	61	61	50	48	67	96	97	62	46	76	92	90	69
WRAP73	35	45	43	32	39	38	9	16	35	46	35	36	37	42	42	47	16	39	25	38	58	60	60	49	26	31	42	41	41	48
MEGF6	8	2	7	4	21	16	19	18	33	7	7	26	2	5	16	20	3	24	21	9	23	12	38	39	6	6	12	27	24	31
RSBN1	25	30	39	37	43	37	40	18	47	50	41	27	20	50	37	53	22	38	28	39	47	55	57	58	29	35	65	44	36	33
PTPN22	0	0	0	0	0	0	0	0	0	0	0	0	0	0	0	0	0	0	0	0	0	2	1	1	0	0	0	0	0	0
BCL2L15	4	20	12	16	13	11	8	1	4	12	22	25	5	5	15	15	7	8	13	12	28	9	6	12	7	6	17	9	10	4
HIPK1-AS1	4	0	0	0	0	0	0	0	0	0	0	2	0	1	0	3	0	3	0	0	0	0	0	0	0	0	0	0	0	2
HIPK1	55	49	46	54	49	64	38	45	52	67	60	56	56	64	49	55	53	71	35	69	60	70	51	67	61	50	65	55	66	58
DCLRE1B	15	24	8	11	10	15	15	3	15	4	3	25	12	16	16	20	11	20	23	8	12	15	14	26	14	12	3	11	14	3
IL23R	0	0	0	0	0	0	0	0	0	0	0	8	0	1	4	4	0	0	0	0	0	0	0	0	0	0	0	0	0	0
LYST	8	16	15	17	11	13	6	21	13	21	18	13	5	18	3	14	12	22	8	13	62	87	37	54	53	12	26	14	17	23
TACSTD2	0	1	0	0	0	0	0	0	0	0	0	0	6	0	0	0	0	0	0	0	0	0	0	0	0	0	0	0	0	2
MYSM1	15	16	15	13	18	10	13	15	20	28	17	22	10	16	18	12	21	18	8	6	22	35	30	30	11	16	32	21	15	17
FBXO2	11	18	17	18	34	17	28	31	30	17	8	35	34	13	30	45	3	32	10	30	26	33	67	89	31	79	229	190	151	163
FBXO44	13	21	31	23	47	39	41	48	45	31	22	40	19	31	40	39	8	42	25	29	33	34	44	92	30	37	59	52	82	76
FBXO6	2	4	2	2	3	2	2	0	2	5	0	1	10	0	3	7	0	2	1	3	4	7	12	8	4	13	6	9	3	13
DRAXIN	0	0	0	3	0	2	0	1	1	0	0	4	1	0	1	0	0	0	0	0	0	0	2	3	0	4	19	14	4	18
RPF1	159	167	161	127	143	146	110	130	136	140	114	169	98	136	127	142	91	150	133	130	208	172	171	193	176	106	108	106	109	118
GNG5	6	24	0	19	2	6	1	1	0	26	7	12	18	8	1	2	9	1	1	3	4	35	1	4	0	19	5	4	9	4
CTBS	6	8	1	4	7	6	6	2	2	11	3	3	8	6	6	2	2	7	1	5	1	2	4	4	6	4	3	9	9	6
SSX2IP	88	90	120	93	97	135	80	73	100	81	102	107	59	101	105	83	67	104	100	109	95	76	96	108	63	46	63	80	84	40
MAD2L2	64	95	64	90	93	62	84	86	59	66	78	77	72	68	86	102	50	82	89	94	84	148	113	155	112	145	232	181	164	201
FAM72B	1	2	0	0	0	2	1	0	1	3	1	0	2	0	3	2	4	0	5	3	0	0	0	2	3	1	2	5	0	0
SLC2A1	169	185	261	247	303	261	321	132	317	188	227	319	176	189	365	336	84	324	291	233	155	160	181	171	137	108	121	202	178	124
KCNA3	0	0	0	0	0	0	2	3	1	0	0	1	0	0	0	0	0	0	0	0	5	4	1	1	3	0	0	0	0	0
ZNF496-DT	14	22	21	20	32	11	19	11	18	9	15	19	4	12	24	21	8	28	36	16	19	11	24	15	14	11	2	21	29	10
ZC3H11B	1	0	0	2	1	0	0	1	2	0	0	0	1	1	1	1	2	4	1	3	1	0	1	1	0	1	0	2	0	0
NCF2	4	2	15	7	6	3	8	8	9	3	16	22	22	10	19	21	4	7	2	6	41	35	50	46	15	10	12	21	24	8
FOXD3	3	1	2	4	2	2	5	1	6	10	2	4	4	6	3	4	0	2	5	4	5	2	4	4	2	1	5	7	1	0
LINC00466	0	0	0	0	0	0	1	0	0	0	0	0	0	0	0	0	0	0	1	0	1	0	0	1	0	0	0	0	0	0
ALG6	11	20	21	19	30	24	20	12	32	8	16	21	12	13	32	22	5	27	27	24	22	11	32	33	20	9	14	17	16	11
PTPRC	0	0	0	0	0	12	6	8	13	8	7	4	14	11	5	15	0	0	0	0	0	0	0	0	0	0	0	0	0	0
ASH1L-AS1	6	5	3	7	6	5	4	0	5	0	4	2	0	0	16	6	3	8	9	4	8	9	3	8	6	3	6	5	7	5
MSTO1	8	22	31	11	26	29	33	26	28	22	14	33	3	15	26	47	7	27	34	25	19	17	38	39	28	5	29	31	32	23
RNU6-662P	0	0	0	0	0	0	0	0	0	0	1	0	0	0	0	0	0	1	0	0	0	0	1	0	0	0	0	0	0	0
RORC	0	0	3	0	0	0	1	0	0	2	0	0	0	0	2	2	0	0	0	0	0	0	0	0	0	0	2	0	1	0
CAPN2	338	285	401	292	418	388	329	287	396	299	315	389	156	260	398	454	133	325	300	303	276	265	426	376	262	190	182	249	267	232
RNU6-1319P	0	0	0	0	0	0	0	0	1	0	0	0	0	0	0	0	0	0	1	2	0	0	0	0	0	0	0	0	0	0
TP53BP2	31	37	59	65	38	43	34	43	42	46	41	54	26	58	26	49	18	42	35	43	57	78	56	78	26	46	40	56	28	39
RGS2	23	39	40	61	53	40	29	15	36	38	53	52	21	33	60	54	20	49	46	44	39	32	64	51	30	57	69	65	69	116
HAX1	154	179	184	141	199	199	259	180	183	121	124	200	266	149	189	226	84	160	183	183	150	190	229	285	160	102	124	153	158	152
GLMP	45	73	121	61	109	75	71	107	125	67	54	93	71	82	120	114	46	104	106	54	75	70	161	165	82	56	105	133	115	95
CRYBG2	1	2	1	1	9	0	3	3	4	6	4	2	0	0	2	5	0	0	5	6	3	3	5	4	0	0	2	3	3	1
TTC13	10	15	17	14	22	9	8	8	9	11	9	14	16	6	13	15	5	7	10	14	7	6	17	13	20	13	11	16	14	4
ARV1	56	59	39	53	77	64	44	9	51	55	50	70	40	40	43	61	31	65	64	81	40	45	82	75	43	33	36	50	43	39
TMEM234	4	5	9	1	3	3	8	8	11	2	8	4	5	6	9	9	3	3	3	10	5	9	8	15	2	2	4	6	1	6
GADD45A	55	68	84	48	47	148	96	52	99	85	147	162	68	129	49	69	44	23	23	39	349	614	160	235	84	38	25	37	52	55
GNG12	200	150	183	195	230	197	150	186	196	200	171	214	113	153	152	231	109	229	208	197	160	158	213	213	175	165	144	209	217	172
RNU7-80P	0	0	0	0	0	0	0	0	0	0	2	0	0	0	0	0	1	1	0	0	0	0	0	0	0	0	0	1	0	0
WLS	11	17	17	12	11	3	3	12	6	18	13	8	10	7	15	7	7	9	11	7	12	16	18	28	13	5	17	12	8	14
ESRRG	0	0	0	0	0	0	0	0	0	0	1	1	0	0	0	0	0	0	0	0	0	0	0	0	0	0	0	0	0	0
CHRNB2	0	2	0	0	0	1	1	2	1	2	0	0	0	1	1	2	0	1	1	2	0	0	2	0	3	0	0	2	2	0
KCNN3	0	1	0	0	2	0	0	0	0	2	0	2	1	0	0	0	1	0	0	0	1	1	0	4	6	0	1	0	0	0
PRR9	0	0	0	0	0	0	0	0	0	0	0	0	2	0	0	0	0	0	0	0	0	0	0	0	0	0	0	0	0	0
LORICRIN	0	0	0	0	0	0	0	0	0	0	0	4	3	4	4	3	0	0	0	0	0	0	0	0	0	0	0	0	0	0
PGLYRP4	0	0	0	0	0	0	0	0	0	0	0	0	0	0	0	0	0	0	0	0	1	2	2	1	0	0	0	0	0	0
S100A9	0	0	0	0	0	0	0	0	0	0	3	0	0	0	0	0	0	0	0	0	0	1	0	1	0	28	55	12	3	19
S100A8	0	0	0	0	0	0	0	0	0	0	0	0	0	0	0	0	0	0	0	0	0	1	0	0	0	3	3	2	1	7
U2	7	2	0	1	3	0	6	1	5	0	2	3	5	1	2	3	4	0	0	2	4	1	5	8	1	2	0	0	3	1
NBPF8	3	10	8	4	4	8	1	4	8	3	8	3	2	7	4	7	4	9	4	3	7	5	4	12	3	1	10	8	17	3
RPS27AP5	213	238	182	188	194	196	235	154	232	171	140	199	140	132	131	255	103	163	170	207	167	184	308	275	185	162	203	124	291	172
TNFRSF18	0	2	0	0	0	0	1	0	0	0	3	1	2	3	6	9	0	0	0	0	66	115	49	45	39	0	0	0	0	0
SDF4	312	391	626	458	686	461	536	567	636	386	373	524	296	345	660	719	208	623	607	489	630	551	912	850	535	344	507	712	665	539
B3GALT6	55	93	108	85	111	100	144	101	114	74	108	117	42	77	129	145	45	146	148	105	111	93	152	186	103	68	90	129	151	93
C1QTNF12	0	0	0	0	0	0	0	0	0	0	0	0	0	0	0	0	0	0	0	0	0	0	1	0	1	0	0	0	0	0
UBE2J2	85	101	174	137	180	153	113	144	170	92	86	150	70	118	135	178	47	159	147	136	158	113	194	219	103	70	89	150	140	114
SCNN1D	2	1	3	3	2	0	3	6	12	3	4	5	9	2	3	1	0	10	7	2	3	4	6	3	4	7	3	5	2	5
PLEKHO1	10	18	5	2	16	8	4	14	16	6	17	18	5	9	14	14	4	13	16	11	10	6	22	26	22	7	12	23	16	15
LINC02988	0	0	0	0	0	0	0	0	0	0	0	0	0	0	0	0	0	1	0	0	0	0	0	0	0	0	0	0	0	2
ANP32E	220	327	230	259	250	190	143	152	187	268	176	227	154	251	206	286	180	286	234	293	178	291	263	311	274	205	161	190	244	214
RNU2-17P	0	4	0	2	0	0	0	0	0	0	0	0	0	0	0	0	0	0	0	0	0	0	0	0	0	0	0	0	0	0
APH1A	270	390	360	462	390	338	271	337	327	358	301	363	302	257	480	484	158	636	429	378	304	394	581	576	354	177	227	443	501	348
C1orf54	0	0	0	0	1	1	0	0	0	0	0	2	0	0	0	1	0	0	0	0	0	0	1	1	0	0	0	2	2	0
CIART	0	0	0	0	0	1	0	0	0	0	0	1	0	0	1	0	0	0	3	1	0	0	0	2	0	0	0	3	0	0
MRPS21	471	775	691	686	972	731	952	603	758	597	531	839	451	576	864	957	297	963	814	787	641	579	928	1011	666	381	509	735	635	571
PRPF3	62	72	138	86	96	112	73	157	102	110	84	119	52	95	66	90	58	116	87	68	101	92	112	95	59	73	76	82	96	72
ACAP3	10	11	6	3	9	9	3	2	11	3	9	9	9	8	12	7	14	5	6	7	5	19	7	11	8	5	4	2	6	5
INTS11	25	53	62	35	81	45	48	43	53	49	30	42	44	39	52	62	8	54	48	51	47	40	52	72	58	16	44	39	52	38
CPTP	29	34	36	28	67	37	54	46	68	29	30	51	31	25	34	80	10	56	58	40	57	23	72	61	29	14	35	50	36	27
TAS1R3	0	0	0	0	0	1	0	0	0	0	0	0	0	0	4	0	0	0	0	0	1	0	2	2	3	2	2	0	0	0
DVL1	143	131	161	94	211	169	168	190	209	115	87	128	89	98	182	182	55	187	173	159	152	154	277	245	136	84	137	217	183	143
AURKAIP1	315	441	369	329	385	357	292	275	343	306	298	377	213	276	399	434	189	380	299	303	286	318	401	445	369	203	220	270	280	246
TMEM222	18	21	27	30	30	18	25	26	21	17	22	32	23	22	25	22	8	15	22	21	25	28	29	30	13	9	12	24	19	19
SYTL1	2	2	2	0	0	1	1	4	1	1	0	6	1	1	0	3	0	1	0	1	0	0	0	0	0	0	0	0	0	0
MAP3K6	13	7	24	17	27	22	18	8	7	17	6	35	4	16	15	26	6	29	21	19	14	21	13	35	18	9	24	24	35	14
VPS45	35	57	69	61	69	47	57	49	35	42	65	76	37	45	81	73	30	63	47	62	56	57	56	72	56	30	48	57	48	59
IL6R	18	19	19	17	20	26	22	16	24	28	21	28	14	25	30	15	20	29	33	20	31	32	16	30	19	9	16	17	20	25
ACADM	88	89	72	89	52	71	72	52	62	69	95	90	53	70	75	80	42	93	67	67	108	121	115	105	81	66	67	97	99	66
ZBTB18	18	22	16	10	27	16	11	8	15	21	20	26	9	12	27	20	14	25	20	16	32	12	19	21	7	7	15	15	23	20
TMEM201	14	31	13	19	39	12	13	9	14	14	22	14	17	16	25	16	3	11	18	26	24	35	23	18	15	12	10	6	11	3
PIK3CD-AS1	0	0	0	0	0	0	0	0	0	0	1	0	0	0	0	1	0	0	0	0	0	0	0	0	0	0	0	0	0	0
CLSTN1	65	63	170	128	201	170	178	221	164	130	130	167	71	128	192	176	64	192	147	130	125	76	200	224	130	64	127	187	177	155
CTNNBIP1	29	36	38	39	41	52	38	34	64	40	44	43	22	46	56	62	21	61	47	45	26	39	43	57	54	27	61	63	55	40
LZIC	98	104	115	129	63	124	83	79	73	110	140	118	68	93	90	96	92	118	90	91	90	120	82	116	78	55	81	101	99	93
PDZK1	1	4	3	1	0	2	2	0	3	1	1	0	1	0	1	0	1	2	1	0	0	1	1	0	0	0	0	0	0	0
CD160	0	0	0	0	0	0	0	0	1	0	0	0	0	0	0	0	0	0	0	3	0	0	0	0	0	0	0	0	0	0
RNF115	156	187	281	196	228	188	180	217	220	176	206	221	142	191	167	213	104	262	190	175	230	255	330	297	185	111	184	203	200	180
POLR3C	31	40	79	40	36	42	62	51	54	33	55	51	17	79	35	56	34	37	26	36	46	40	68	78	27	23	44	34	36	61
PIK3CD	13	37	46	20	36	44	35	60	51	30	39	44	22	27	53	74	12	42	35	55	44	47	94	109	73	17	41	85	83	77
NBPF9	29	28	53	34	57	38	24	11	34	38	36	40	30	40	36	39	30	38	29	50	44	22	61	48	30	38	45	55	53	61
RNVU1-31	0	0	0	0	0	0	1	0	0	2	0	0	0	0	0	1	0	0	0	0	0	1	0	0	0	1	0	0	0	0
NBPF20	9	9	16	11	8	13	5	11	8	20	23	10	17	20	9	11	20	24	6	19	18	11	15	19	25	6	16	14	9	20
NBPF12	6	2	7	12	16	7	3	5	5	7	6	9	2	14	5	6	2	4	7	10	12	7	10	17	13	7	7	20	11	11
VAMP3	83	76	69	86	108	67	75	65	91	77	59	95	36	72	98	79	46	135	93	84	80	66	107	95	74	48	72	134	111	97
PER3	1	3	1	8	1	1	1	1	0	3	3	1	4	1	1	1	2	2	3	4	2	0	4	7	1	0	0	3	2	2
UTS2	0	0	0	0	0	0	0	0	0	0	0	0	0	0	0	0	0	0	0	0	3	0	0	0	0	0	0	0	0	0
TNFRSF9	8	1	6	3	3	4	3	1	0	2	3	6	1	6	0	5	1	3	5	6	257	215	192	250	229	22	19	64	52	39
PARK7	555	756	881	719	1008	797	887	786	825	678	603	879	417	564	915	1059	378	995	835	824	772	725	1193	1179	754	402	604	848	743	657
ERRFI1	43	53	108	80	43	48	26	40	72	45	38	52	103	70	59	43	37	53	38	39	18	34	44	49	31	60	43	51	70	46
RPL7AP18	0	0	0	0	0	0	0	0	0	0	0	0	0	0	0	0	0	1	0	0	0	0	0	1	0	0	0	0	0	0
CMPK1	154	195	151	172	196	143	101	63	153	150	137	200	138	133	181	194	109	193	133	150	154	188	214	194	141	187	197	165	171	199
MIR3671	0	0	0	0	0	0	0	0	0	0	0	0	0	0	0	0	0	0	0	0	0	0	0	0	0	0	1	0	0	1
FCGR2A	0	0	0	0	0	0	0	0	0	2	0	0	0	0	0	0	0	0	0	0	0	1	0	0	0	0	0	0	3	0
SERTAD4	14	6	19	9	19	12	17	12	15	7	6	10	3	9	13	21	7	31	7	10	4	10	11	15	11	10	4	19	14	9
ST13P19	0	1	0	1	0	0	0	0	0	0	0	0	0	0	0	0	0	0	1	1	0	0	1	0	0	0	0	0	0	0
DPH2	51	59	70	52	88	53	52	86	80	51	49	59	30	44	63	59	23	43	40	38	56	71	50	82	51	47	48	44	60	49
JAK1	295	267	447	389	395	433	343	340	405	410	417	396	236	381	379	428	249	531	360	368	463	409	707	807	505	373	559	727	670	582
SETSIP	0	0	0	0	0	2	0	0	0	0	0	0	0	0	0	0	0	0	0	0	0	4	0	0	0	0	0	0	0	0
BCL10	26	34	46	28	16	35	17	19	22	18	49	37	37	36	22	13	13	31	25	32	50	55	42	48	25	40	16	34	31	21
UBE2T	246	270	219	242	250	221	135	32	233	208	231	244	161	207	265	286	119	306	222	225	214	217	231	252	206	117	96	117	169	138
CFHR1	1	0	0	0	0	0	3	0	2	1	0	1	5	0	2	1	1	5	3	2	1	0	2	0	1	3	0	3	0	0
CLCA4-AS1	0	0	2	0	0	0	0	3	0	0	1	1	0	1	0	0	0	4	0	2	0	1	0	0	0	0	4	3	1	1
RPL17P5	0	0	0	0	0	0	2	0	0	0	0	0	0	0	0	0	1	0	1	0	0	0	0	0	0	0	0	0	0	0
FCGR3A	0	1	0	0	0	0	0	0	0	0	0	0	0	1	0	0	0	0	0	0	0	0	0	0	0	0	0	0	0	0
NUAK2	102	101	278	193	173	177	149	284	218	180	165	205	98	216	155	154	108	240	121	156	242	259	342	459	202	124	206	245	286	211
KLHDC8A	0	1	0	0	0	0	2	0	0	4	0	0	2	0	1	0	2	0	1	0	2	0	0	0	1	0	0	1	1	0
SNRPGP10	24	29	24	23	26	8	0	1	26	21	22	19	11	32	21	24	13	19	16	46	25	25	19	19	21	13	11	16	18	16
NCSTN	58	73	82	83	148	113	56	7	123	58	59	98	79	63	149	145	36	111	92	96	108	110	173	167	92	110	156	186	112	90
LINC02942	0	0	0	0	0	0	0	0	2	0	0	0	1	0	0	0	0	0	0	0	0	1	1	0	0	0	1	1	0	1
CD55	32	55	76	59	54	57	39	41	64	55	44	52	47	55	53	75	40	85	59	48	143	177	230	241	100	575	629	537	423	677
CR2	0	0	0	0	0	0	0	0	0	0	0	0	0	1	0	0	0	0	0	0	50	53	26	34	32	0	0	0	0	0
SYT14	0	0	0	0	0	0	0	0	0	2	0	0	0	0	0	0	0	0	0	0	0	0	0	0	0	0	0	0	0	0
AGO1	32	30	48	51	47	51	34	55	44	45	58	46	35	33	59	57	35	48	49	40	68	45	44	76	63	22	45	54	56	39
AGO3	16	19	22	23	44	36	23	43	32	33	64	40	10	43	25	34	42	29	30	30	35	35	40	42	43	20	56	29	37	37
RNU6-171P	0	0	0	0	0	0	0	0	0	0	1	0	0	2	0	0	0	0	0	0	0	0	0	0	0	0	0	0	0	0
WNT9A	11	16	20	21	14	18	10	11	12	10	11	18	12	9	13	20	3	33	21	23	47	23	23	23	14	1	5	12	19	19
ARF1	657	850	814	846	919	724	627	481	679	736	680	797	527	608	868	1027	392	1068	718	798	799	755	1060	1092	672	798	863	873	1055	1060
PBX1	307	433	542	394	518	410	353	352	401	439	475	505	288	365	461	489	410	576	484	585	294	256	347	521	313	322	392	481	415	438
CHCHD3P3	2	2	1	1	0	3	8	3	0	0	2	2	3	3	9	0	5	2	2	3	2	1	0	5	0	2	4	0	1	2
NPM1P39	10	3	4	0	2	1	2	3	1	5	2	4	3	1	0	0	1	3	7	0	3	3	2	6	4	2	2	1	0	1
WDTC1	11	1	7	7	8	7	8	10	7	10	6	7	6	5	9	16	2	19	8	7	6	9	11	20	10	6	4	10	6	20
WASF2	283	285	474	329	396	369	437	394	387	292	356	469	327	368	378	433	199	473	385	340	507	416	555	621	351	251	318	448	403	307
PLA2G2A	3	0	0	0	0	0	0	0	0	0	0	0	2	0	0	0	1	0	0	1	0	1	0	0	0	2	0	0	0	1
SPRR5	0	0	0	0	0	0	0	0	0	0	0	0	0	0	0	0	0	0	0	0	0	0	0	0	0	0	0	0	3	0
NOTCH2NLB	0	1	0	0	0	0	0	0	1	0	0	0	0	0	0	0	1	4	0	0	5	0	0	1	0	0	0	0	0	1
FCRLB	1	0	1	0	1	1	0	3	4	1	0	1	0	2	2	3	1	4	6	1	0	2	0	0	2	6	0	6	4	5
NOTCH2NLR	0	0	0	1	0	0	0	0	0	0	0	0	0	2	0	1	0	0	6	0	0	0	0	2	0	1	0	0	1	0
NOTCH2NLA	0	0	0	0	0	1	0	1	1	0	0	0	0	0	0	0	3	3	0	0	1	0	0	0	2	0	1	0	0	2
TTC34	0	0	0	0	0	2	0	0	0	2	0	0	0	0	1	0	0	2	0	0	0	0	0	0	0	1	0	0	0	0
NBPF14	8	13	11	11	5	12	2	19	10	14	32	14	4	16	8	4	16	10	8	10	22	13	13	26	30	20	16	6	6	9
TAF5L	65	36	57	56	63	41	18	16	41	69	63	45	58	33	54	64	40	62	37	61	47	43	67	59	56	29	49	59	49	38
NFIA-AS1	0	1	0	0	1	0	0	0	0	0	0	0	0	0	0	0	0	0	0	0	0	0	0	0	0	0	0	0	0	0
TNFRSF4	0	0	0	0	0	1	0	0	0	0	1	0	5	0	6	1	0	0	0	0	24	31	13	2	8	0	0	0	0	0
NFIA	120	161	230	209	204	169	159	195	152	221	238	206	137	233	155	168	230	321	229	225	106	134	119	177	133	94	171	163	150	127
CREG1	73	101	85	85	83	75	36	7	79	107	64	67	59	87	82	103	60	117	95	105	77	152	162	169	74	187	243	298	261	259
CD247	1	0	0	0	1	3	2	3	9	0	0	0	0	0	0	0	0	0	1	0	0	0	0	2	0	0	2	0	0	0
ATP1A1-AS1	1	4	6	9	5	8	4	5	3	3	0	14	3	2	7	3	2	4	3	5	6	1	13	9	7	8	4	8	4	2
SMG7-AS1	2	0	0	0	1	0	0	0	1	4	0	0	0	0	0	0	2	0	1	0	0	0	0	0	0	0	0	0	0	0
MASP2	0	0	0	0	0	0	0	0	0	0	0	1	0	0	0	0	0	0	0	0	0	0	0	0	0	1	0	0	0	0
CAMTA1-DT	5	4	8	4	7	7	2	3	6	1	1	2	1	1	3	7	4	5	7	3	1	4	5	4	4	2	6	2	2	3
CAMTA1-IT1	1	0	1	0	1	1	0	1	1	0	1	0	0	0	0	1	0	4	0	2	3	1	0	2	1	0	0	0	1	0
AXDND1	0	2	0	0	0	0	0	0	0	0	0	0	3	1	0	0	0	3	0	1	0	0	2	0	1	1	0	0	0	0
HNRNPA1P54	0	0	1	0	0	0	0	1	0	0	0	2	2	2	0	3	0	1	3	0	1	3	1	4	0	4	0	0	0	2
CEPT1	31	30	41	28	23	53	28	42	25	36	57	41	44	41	30	42	29	50	37	29	51	34	27	31	22	27	24	32	33	37
GNG12-AS1	0	3	2	1	0	0	0	1	1	0	3	0	0	0	0	0	0	0	2	0	2	1	2	0	0	1	1	0	0	1
COP1-DT	0	1	0	0	0	0	1	0	0	0	0	0	0	0	0	0	0	0	0	0	0	0	0	0	0	0	0	0	0	0
S1PR1-DT	0	0	0	0	0	0	1	0	0	0	1	2	0	1	2	4	0	0	0	0	0	1	0	0	2	0	0	0	0	0
LINC02608	0	0	0	0	2	0	0	0	3	1	0	0	0	0	2	0	1	0	0	0	0	0	0	0	0	0	0	1	1	0
MIR34AHG	4	7	9	9	11	15	14	11	39	12	37	21	20	13	24	4	16	9	1	7	30	25	28	18	15	10	37	11	5	23
LINC02971	0	0	0	0	0	0	0	0	0	0	0	1	0	0	0	0	0	0	0	0	37	41	23	21	17	0	0	1	0	0
MAGOH-DT	0	2	10	0	2	2	2	0	2	2	0	1	0	1	0	4	0	0	3	1	3	4	0	3	0	0	0	1	0	0
PRDM16-DT	0	1	0	1	0	0	0	0	0	0	0	1	0	0	0	0	0	0	0	0	0	0	0	1	0	0	0	0	0	0
LINC02765	0	0	0	0	0	0	0	0	0	0	1	0	0	0	0	0	0	0	0	0	4	0	0	0	0	0	0	0	0	0
MIR181A1HG	0	0	0	3	0	0	2	0	3	3	2	1	0	0	0	0	0	0	0	0	1	0	0	0	0	0	0	0	0	0
POU2F1-DT	0	1	0	0	0	0	0	0	0	0	0	0	0	0	0	0	0	0	0	0	0	0	1	0	0	0	0	0	1	0
LITATS1	6	9	24	21	12	12	15	21	10	11	11	14	15	5	15	20	11	33	28	24	10	29	22	32	8	31	26	27	35	25
ATF6-DT	3	4	2	4	4	0	8	2	3	0	2	3	4	3	0	4	3	5	1	5	5	3	3	1	4	5	1	1	2	1
LYPLAL1-DT	0	0	1	1	0	0	0	0	0	0	2	0	0	5	0	0	0	1	0	2	3	0	1	0	1	1	0	5	1	0
MIR137HG	3	0	3	4	1	0	3	5	2	3	3	3	0	0	2	1	1	0	5	2	1	1	5	5	0	3	2	2	7	1
LINC02609	9	8	9	6	9	6	11	11	14	16	4	5	5	10	14	13	13	9	12	13	12	3	12	7	5	13	6	11	9	7
LINC01348	0	0	2	0	1	0	1	0	1	1	6	3	0	4	3	0	1	2	3	4	2	1	3	3	2	3	2	1	5	6
TGFB2-AS1	4	10	0	1	2	2	1	2	1	3	2	2	7	4	2	5	4	1	1	3	3	4	1	3	1	0	5	3	0	3
ARHGAP29-AS1	3	0	0	0	2	0	0	0	0	0	0	0	0	0	0	0	0	0	1	0	3	1	2	0	0	2	0	0	0	0
LINC01725	0	0	0	0	0	0	1	1	0	1	0	0	0	0	0	0	0	0	0	0	0	0	0	2	0	0	0	0	0	0
LSP1P5	19	14	37	17	21	27	20	12	35	21	8	16	8	12	16	16	12	27	15	14	10	13	22	31	18	9	16	17	17	14
LRRC8C-DT	0	2	0	1	2	0	2	3	1	2	0	8	0	0	2	0	1	1	3	0	1	5	2	2	3	0	4	1	4	3
HSD11B1-AS1	0	0	5	0	1	0	1	1	2	0	0	0	2	0	1	3	1	2	0	0	8	7	10	9	3	21	34	16	12	28
TFAP2E-AS1	0	0	0	0	0	0	0	0	2	0	0	0	2	0	1	0	0	0	0	3	0	0	0	0	0	0	0	0	0	0
TNFRSF14-AS1	0	0	0	0	0	0	0	0	2	0	0	1	0	2	0	0	0	0	0	0	4	4	4	1	1	0	0	0	0	0
SERTAD4-AS1	2	6	6	8	11	6	2	2	6	7	9	5	7	6	3	16	1	10	6	6	6	5	7	13	5	10	1	8	6	3
RRAGC-DT	0	0	2	0	2	1	1	1	1	0	0	0	0	0	0	2	1	2	2	2	2	0	3	1	0	0	2	3	0	4
ANKRD13C-DT	6	12	10	4	5	9	3	8	7	7	7	16	1	9	8	15	6	17	7	12	9	9	7	9	8	6	6	10	13	13
LINC00467	50	61	68	50	58	50	57	63	67	68	61	83	59	57	71	85	46	89	46	92	53	58	53	85	49	57	69	62	81	48
FOXD3-AS1	4	12	7	5	5	6	2	1	4	8	10	5	12	7	11	7	2	6	2	5	5	19	10	12	10	3	5	10	3	8
SLC2A1-DT	2	0	1	3	7	0	0	1	6	3	6	3	0	1	1	3	1	1	0	10	1	2	2	2	2	1	0	1	0	0
PIK3CD-AS2	15	30	29	16	29	22	15	43	24	24	21	28	17	13	28	21	4	51	37	26	9	19	17	18	11	6	5	12	18	2
LINC01134	0	0	0	1	0	3	2	0	0	6	1	0	0	1	0	1	2	0	0	0	5	0	0	4	1	0	3	1	2	10
NEK2-DT	3	6	0	1	3	4	0	0	3	1	2	1	1	1	3	0	0	2	1	1	0	1	3	0	5	1	0	3	1	0
LINC01767	0	1	0	0	0	0	0	0	1	0	0	0	0	0	0	0	0	1	1	0	1	0	1	3	0	3	1	0	0	1
ZMPSTE24-DT	0	5	8	2	2	5	0	3	4	4	3	4	1	0	1	5	1	5	0	6	4	1	4	3	1	4	7	2	3	7
TDRKH-AS1	0	0	0	2	0	0	3	2	1	0	0	0	2	3	0	2	0	2	0	2	2	1	3	2	1	2	6	3	8	1
WARS2-AS1	5	11	15	8	12	5	6	10	9	12	8	15	14	13	8	11	2	19	5	7	12	12	6	20	7	9	18	15	16	16
LRRC52-AS1	0	0	0	0	0	0	0	0	0	0	0	0	0	0	0	0	0	0	0	0	4	1	2	0	3	0	0	0	0	0
NFYC-AS1	1	2	5	0	3	0	5	0	0	1	4	0	0	0	0	0	1	1	1	1	1	0	3	1	0	1	0	3	1	1
COA6-AS1	4	8	14	6	10	7	5	7	6	4	7	13	2	12	13	11	8	23	7	15	5	7	8	12	2	6	4	5	11	11
ZNF691-DT	0	0	0	3	2	1	1	1	2	1	1	4	0	2	2	1	0	0	2	0	5	4	1	1	2	2	1	0	2	3
DPH5-DT	4	10	9	12	4	3	4	3	5	4	7	7	4	5	10	10	9	3	4	6	2	2	7	1	7	5	7	6	0	9
MIR9-1HG	11	17	9	12	23	21	33	30	31	15	15	32	20	16	17	26	20	45	29	27	22	25	23	50	23	5	16	10	25	9
FLVCR1-DT	6	14	16	15	10	8	7	9	15	11	11	10	8	4	15	13	14	11	12	25	11	12	19	21	10	12	7	11	13	10
UBIAD1	44	55	57	58	44	51	62	46	49	28	44	73	22	44	43	48	17	49	42	38	49	78	47	54	61	20	40	76	70	58
ZNF687-AS1	5	9	9	3	11	3	9	5	15	4	3	9	8	7	16	4	4	12	8	6	8	6	7	6	5	11	7	13	7	3
ZNF687	25	35	68	55	91	78	61	87	78	28	52	70	41	50	93	103	23	76	100	65	59	53	104	111	72	32	47	87	76	62
PI4KB	18	45	26	33	46	38	32	24	57	39	30	35	49	40	56	59	18	32	40	39	47	42	52	58	21	19	38	57	46	52
RFX5	54	34	52	69	84	64	34	33	45	70	80	90	39	59	69	70	30	53	28	77	75	120	78	112	77	52	39	67	74	77
RFX5-AS1	1	5	7	9	2	7	4	6	4	10	6	4	2	7	14	11	1	12	13	10	13	11	5	23	8	5	12	10	7	7
SELENBP1	6	20	43	41	43	46	38	49	29	48	37	48	23	33	64	63	22	79	63	52	17	12	14	41	29	5	21	30	18	19
PSMB4	387	450	535	479	586	571	607	342	642	436	428	558	480	439	671	685	224	541	550	499	509	511	920	906	499	441	472	607	563	495
CGN	6	3	6	14	2	6	1	2	2	8	4	12	11	11	11	7	6	3	5	10	5	8	1	6	10	3	1	4	7	3
TUFT1	62	42	113	62	106	116	63	47	89	39	37	84	48	80	61	63	34	88	52	53	48	52	39	72	36	40	64	107	59	52
RPS6KA1	8	21	33	24	32	27	29	48	41	37	29	38	21	33	47	42	15	54	19	23	107	68	68	93	59	12	21	19	32	18
RPL23AP24	0	0	0	0	0	0	0	0	0	0	0	0	0	0	0	0	0	0	0	0	0	2	1	0	0	0	0	0	0	0
DHDDS	55	42	51	42	55	67	58	45	43	46	52	81	25	60	49	58	18	66	52	47	55	49	76	59	39	24	41	61	47	31
TARDBP	250	228	307	273	397	324	284	211	313	283	270	343	127	254	351	371	229	407	291	305	283	281	344	454	348	209	253	322	357	302
NSRP1P1	7	0	6	4	7	8	3	1	3	2	11	6	2	12	3	10	3	3	3	3	8	9	4	8	3	4	7	7	4	5
NEXN-AS1	1	1	1	2	4	0	0	0	1	0	0	3	0	4	0	0	0	0	1	0	1	0	3	1	1	2	2	0	2	1
NEXN	47	31	47	51	59	42	42	33	50	46	48	50	11	46	35	55	23	31	36	24	64	49	65	80	37	70	59	70	92	74
DNAJB4	38	42	21	24	37	40	12	18	16	36	39	29	25	33	34	40	34	35	19	24	31	18	26	47	35	21	27	11	17	21
FUBP1	584	619	817	689	609	835	725	940	723	740	838	1014	286	627	735	832	556	1091	710	629	893	814	1014	1083	813	505	691	805	822	609
NPR1	0	0	0	0	0	2	0	4	0	0	1	0	0	1	0	2	0	2	0	0	0	1	1	0	3	0	0	1	0	0
INTS3	5	12	6	3	4	0	3	5	6	14	9	6	10	0	9	12	14	7	6	3	18	12	17	9	10	3	11	1	6	5
SLC27A3	0	0	0	0	6	1	3	9	5	0	2	3	0	1	1	1	4	6	1	4	5	8	3	9	5	3	7	4	3	9
GATAD2B	109	85	223	139	199	126	128	229	175	159	176	139	71	159	193	172	80	215	174	155	184	158	261	258	156	101	135	198	177	162
JTB-DT	0	3	0	1	4	1	2	0	0	1	0	0	1	2	1	4	1	1	1	1	0	1	7	1	1	0	1	0	3	0
KCNH1	6	4	15	4	7	8	5	0	4	6	7	6	9	13	9	2	7	1	1	3	9	7	6	1	7	0	1	6	7	1
KCNH1-IT1	0	0	0	1	0	1	0	4	0	0	0	0	0	1	1	0	0	1	0	0	0	0	0	0	0	0	0	0	0	0
PRELID1P5	0	3	1	0	0	0	4	0	0	1	2	4	1	1	0	1	0	4	0	1	1	0	0	2	1	1	0	4	6	5
GNB1	414	450	627	463	678	527	444	381	528	423	440	563	286	354	564	687	297	616	488	501	538	439	751	767	477	384	535	556	635	548
GNB1-DT	0	0	0	0	0	0	0	0	0	0	0	0	0	0	0	0	0	0	0	0	0	2	0	1	0	0	0	0	0	0
GSTM4	6	15	16	25	26	15	30	16	13	31	12	30	10	26	30	23	15	33	23	39	18	11	17	30	20	12	24	28	12	13
GSTM3	16	21	35	18	44	24	19	17	32	18	26	34	34	20	28	33	15	26	37	30	25	20	43	40	15	22	36	28	19	30
EPS8L3	7	11	10	5	8	5	18	9	5	8	13	14	2	19	9	9	3	28	15	5	2	2	5	11	5	4	6	21	6	13
MTND1P23	18	35	5	0	16	0	3	4	13	11	5	14	2	4	10	8	11	4	6	6	10	6	8	4	1	7	5	5	7	18
MTND2P28	60	168	236	12	59	197	35	32	31	30	28	33	30	21	40	83	32	39	18	120	183	422	88	203	14	33	21	68	32	27
MTCO1P12	18	24	4	3	3	7	3	3	8	7	4	4	19	1	4	3	19	5	6	8	1	5	15	13	5	20	9	8	7	4
MTCO2P12	5	5	3	0	2	3	5	1	4	0	0	3	3	2	3	6	4	0	2	0	6	1	4	2	0	5	1	2	2	3
MTATP8P1	2	0	0	0	0	0	0	0	0	0	0	1	0	0	0	1	1	0	0	0	1	2	0	0	0	0	0	0	0	0
MTATP6P1	225	525	306	57	566	126	73	161	351	226	284	373	97	229	599	304	508	317	121	386	408	170	242	358	119	644	560	255	324	773
MTCO3P12	1	4	0	1	2	4	0	0	3	2	1	2	2	0	4	2	4	1	0	5	0	0	0	2	0	4	0	1	2	3
LINC00115	0	1	0	0	0	0	0	0	0	0	0	1	0	1	1	1	0	1	0	0	0	5	3	0	1	0	1	0	5	3
USP24	26	18	35	35	36	23	22	9	39	34	36	24	11	47	26	53	20	30	26	44	30	26	55	43	28	31	28	29	29	17
ODF2L	35	34	41	38	33	53	34	24	47	48	37	52	24	49	53	31	33	71	37	35	51	38	57	50	24	32	73	37	58	62
PERM1	0	0	2	0	0	1	0	1	1	1	0	0	0	0	0	0	1	1	2	1	0	0	0	0	0	0	0	0	1	0
KIRREL1	10	8	24	14	19	25	19	28	22	25	17	27	13	14	12	22	6	11	17	14	16	17	33	36	30	15	20	25	22	29
KIRREL1-IT1	0	0	0	0	5	0	0	1	0	0	0	0	0	2	0	0	0	1	0	0	0	2	0	0	1	1	0	0	1	0
LINC01704	0	0	0	0	0	0	0	0	0	0	0	0	0	0	0	1	0	0	0	0	1	0	0	0	0	0	0	0	0	0
ELL2P1	2	0	0	2	0	0	0	2	0	0	1	1	0	0	0	0	1	0	0	0	0	1	0	0	2	0	2	1	0	0
CD1D	0	0	1	0	0	1	0	0	0	0	0	0	0	0	0	0	0	0	0	0	0	0	1	0	0	1	0	0	0	0
RPL7P7	0	0	0	0	2	0	0	0	0	0	1	0	0	0	0	0	1	0	0	0	0	0	0	0	0	0	0	0	0	0
RPL23AP19	0	0	0	0	0	0	0	0	0	0	0	0	0	0	0	0	0	0	0	0	0	0	0	2	0	0	0	0	0	0
ENO1	4296	5072	7043	5728	8926	6508	7924	7773	7596	5253	4974	7880	3855	4456	8283	9704	2951	8397	7704	6732	6729	5145	10307	9944	6268	4520	6495	7886	8192	7039
ENO1-AS1	3	1	2	5	3	4	0	2	1	6	0	1	1	3	2	0	0	5	4	1	0	3	1	4	4	2	0	1	0	1
RNU6-304P	0	0	0	0	0	0	0	0	0	0	0	0	0	3	0	0	0	0	0	0	0	0	0	0	0	0	0	0	0	0
RERE	99	138	220	155	141	132	92	153	146	139	207	144	100	239	144	150	135	215	121	126	205	151	244	273	173	144	122	248	206	165
RIT1	14	26	74	22	55	29	34	33	46	25	28	31	36	48	45	41	28	55	33	25	39	44	62	73	28	36	50	82	70	78
HNRNPU	1197	1190	1897	1598	1999	1747	1326	874	1599	1550	1427	1648	683	1458	1626	1801	984	1861	1338	1620	1631	1483	1821	1970	1465	881	1207	1375	1391	1201
SPEN	112	88	201	180	172	211	131	182	177	227	302	211	143	232	154	141	142	231	128	157	253	196	218	281	231	146	192	205	226	160
PRKCZ-AS1	5	2	2	0	6	3	3	2	9	7	4	3	2	3	2	4	0	1	2	5	0	2	4	4	2	5	1	5	4	1
FAAP20	34	44	60	33	49	46	56	77	63	48	26	48	26	33	61	72	25	58	49	55	50	54	63	71	38	24	58	65	47	69
SKI	38	44	71	43	78	46	62	69	85	50	40	79	30	51	59	74	30	95	85	54	74	58	88	116	65	31	73	90	102	65
WDR26	93	76	101	91	133	80	54	38	138	124	116	126	95	94	129	123	54	117	90	120	118	152	152	183	103	91	116	146	133	127
RNVU1-3	0	0	0	0	0	0	0	0	0	0	0	2	0	0	2	2	0	0	1	1	0	0	1	0	0	0	0	0	0	0
BTG2-DT	0	0	0	0	0	0	0	0	1	0	0	0	0	0	0	1	0	0	0	0	3	1	1	1	0	0	0	0	0	0
RPS27P8	129	39	115	176	23	35	25	24	29	94	169	26	190	180	174	145	90	22	20	81	30	274	132	195	21	100	121	23	200	84
SYT2	0	0	0	0	0	0	0	0	0	0	0	0	0	0	0	1	0	0	1	0	0	0	0	0	0	0	0	0	0	0
SYT2-AS1	0	0	0	0	1	0	1	0	0	1	0	0	0	0	2	3	0	4	0	0	0	0	1	0	1	0	0	2	0	2
KDM5B	72	70	166	109	111	134	125	190	153	134	166	164	66	162	124	129	123	181	96	120	264	208	230	342	208	169	247	249	246	224
PCAT6	7	3	5	5	9	3	4	12	9	9	11	13	5	5	16	9	4	26	11	17	3	5	9	25	6	7	16	27	20	33
PPP1R12B	24	36	56	40	45	44	39	50	49	37	58	49	29	38	42	46	38	50	39	49	48	25	40	67	39	20	48	44	48	31
FAM20B	67	83	55	92	76	95	38	27	77	93	83	69	38	98	89	56	60	133	77	94	52	52	78	78	55	63	81	60	65	58
TOR3A	26	24	68	29	65	40	40	74	52	31	31	50	18	54	48	41	30	111	45	42	39	16	67	77	15	18	38	50	64	45
ABL2	62	91	186	172	175	101	124	109	116	156	150	155	67	143	121	170	85	186	123	179	144	157	173	239	227	120	150	216	179	196
GPR3	0	0	0	0	1	0	0	0	0	0	0	0	1	0	2	3	0	0	3	0	0	0	0	0	4	0	0	0	0	0
ACTN2	0	0	0	0	0	0	0	0	0	0	0	0	0	0	0	0	0	0	0	0	0	0	2	0	0	0	1	0	0	0
TOR1AIP2	142	148	249	174	176	241	167	200	174	187	205	252	84	172	210	205	131	265	189	215	187	167	255	348	186	157	185	315	300	240
RN7SL230P	0	0	1	0	0	0	0	0	0	0	1	0	0	0	1	2	0	2	1	0	0	0	3	0	0	1	4	0	2	0
QSOX1	60	60	179	160	185	125	82	128	123	152	122	133	85	119	159	175	59	190	157	139	161	116	233	348	198	329	465	579	564	730
LHX4	5	6	12	6	4	2	6	6	10	2	6	11	0	8	6	9	5	12	15	3	5	5	2	9	6	4	6	12	3	1
SH3GLB1	113	97	125	114	110	130	112	153	84	104	130	124	123	137	115	123	72	118	98	124	179	167	213	222	114	108	158	201	184	166
ZNF731P	1	1	3	0	1	1	1	1	1	0	4	1	0	0	0	2	2	0	0	1	2	3	0	0	0	2	1	1	0	2
SEPTIN7P13	0	0	0	0	0	0	0	0	0	0	0	1	0	0	0	0	0	1	0	0	0	0	0	0	0	0	0	0	0	0
NBPF25P	0	1	0	0	0	0	1	0	0	1	0	1	0	1	0	1	1	0	0	1	0	1	0	0	1	1	0	1	2	0
PPIEL	0	2	7	1	4	0	0	10	3	0	5	0	3	1	2	2	5	3	0	3	9	1	1	8	2	0	0	1	1	7
GBA1LP	7	3	2	8	9	4	9	2	3	4	4	4	13	3	9	12	3	10	1	9	8	1	5	1	6	0	3	1	1	6
EMBP1	0	0	2	2	2	0	0	1	1	0	0	3	0	3	0	1	5	1	0	0	6	3	1	0	4	1	5	0	2	0
LINC00869	5	2	9	9	10	2	4	4	1	3	0	6	13	4	2	5	5	5	10	2	1	3	4	6	4	2	1	2	3	6
LINC01347	0	0	0	0	0	0	0	0	0	4	0	0	0	0	0	0	1	1	0	0	0	1	1	0	0	0	0	0	0	1
TPM3	1129	1315	1084	1264	1002	1236	917	940	929	1039	1207	1226	411	874	1067	1021	903	1481	1000	907	1199	1131	1268	1241	1228	823	802	905	1145	689
CLIC4	70	69	119	67	112	69	59	41	89	64	75	86	79	114	100	83	39	94	68	117	173	144	186	311	142	180	257	272	279	330
SRRM1	869	1032	1390	1290	1244	1210	1016	1131	1089	1361	1297	1450	303	1243	1178	1470	787	1605	1082	1178	1177	1213	1326	1521	1329	623	746	976	1223	923
ATP2B4	24	18	32	37	40	51	31	26	44	51	47	55	23	44	34	50	29	57	46	48	46	30	60	45	48	54	65	77	69	51
ZNF436-AS1	0	6	6	13	8	1	6	7	11	4	5	7	0	8	1	6	6	9	9	11	6	3	6	10	5	4	7	11	11	5
EMC1-AS1	7	7	9	5	9	14	16	15	23	6	3	14	9	7	5	11	3	22	9	7	8	9	14	6	4	6	5	4	6	8
CAPZB	1258	1325	1670	1382	1915	1582	729	465	1607	1502	1294	1400	817	1436	1477	1597	774	1635	1191	1561	1326	1169	1554	1886	1254	981	1236	1316	1422	1414
MICOS10	53	81	90	64	80	68	76	57	102	48	54	95	80	40	87	83	35	85	79	65	84	63	110	105	60	30	61	64	77	45
NBL1	56	80	105	51	130	77	108	81	100	63	49	87	62	57	123	90	44	106	116	106	114	107	205	180	105	73	167	212	185	193
HTR6	0	0	1	0	0	2	0	3	0	0	0	0	0	0	0	0	0	1	0	0	2	0	0	0	0	0	0	0	0	0
RUNX3	25	51	45	37	72	31	38	52	48	23	58	70	71	46	72	87	27	44	53	49	98	129	93	107	94	19	36	27	46	31
CDC42	4	4	12	7	11	2	1	11	2	16	20	14	5	24	5	3	8	7	4	5	9	1	4	5	6	2	12	3	7	14
LINC01353	0	0	0	0	0	0	0	0	0	0	0	1	1	1	1	2	0	0	0	0	0	0	0	1	0	0	0	0	0	0
LINC01719	1	3	0	4	0	2	0	3	1	4	0	4	3	0	3	0	5	3	1	1	0	6	1	1	0	1	1	0	2	0
RNVU1-25	1	7	7	2	1	1	3	7	5	1	4	8	6	10	0	1	1	11	8	3	0	2	13	2	6	5	6	6	12	6
FMO5	0	3	0	0	0	0	0	3	6	0	1	1	0	1	1	0	3	1	2	0	3	0	2	1	0	1	5	1	0	1
CCT8P1	0	6	9	5	8	5	11	5	2	2	4	9	0	2	8	1	3	8	4	3	3	2	2	4	3	1	5	1	3	3
CHD1L	0	9	1	0	0	0	0	0	0	0	3	5	2	0	0	0	1	0	0	0	0	2	0	0	1	0	0	1	0	0
LINC01738	0	0	0	0	0	0	0	0	0	0	0	0	0	0	0	0	0	0	0	0	0	0	0	0	0	0	1	0	2	0
TRABD2B	0	0	1	0	0	0	0	0	0	0	1	0	0	0	0	0	0	3	1	0	4	0	1	6	0	0	6	0	4	0
SLC5A9	0	0	4	0	0	0	0	0	0	0	0	0	0	0	0	0	1	0	0	0	0	4	0	0	0	0	0	0	0	0
SPATA6	5	7	5	8	6	2	4	2	3	3	8	5	7	2	3	2	4	11	4	5	3	9	4	4	2	6	3	11	2	1
COL11A1	13	0	23	7	14	9	16	11	11	8	18	10	6	6	5	7	11	23	6	16	10	5	11	15	2	4	11	17	14	10
EPS15	38	45	42	49	48	57	29	46	47	50	55	51	32	38	59	51	32	49	45	33	73	66	97	87	52	43	46	69	51	58
EPS15-AS1	0	0	0	0	0	0	0	0	0	0	0	0	0	0	0	0	0	0	0	0	0	1	0	1	0	0	0	0	0	0
PHC2	28	47	74	42	84	35	17	24	64	35	37	42	51	46	52	40	13	53	47	35	67	50	72	105	48	36	42	78	61	55
EPB41	19	23	35	42	44	24	31	40	49	30	39	46	17	34	46	34	35	45	29	42	62	63	62	58	55	29	29	42	45	32
BTG2	13	5	6	17	12	67	40	33	39	41	64	73	30	49	72	49	9	1	5	8	172	157	93	108	78	4	7	6	5	7
CHD5	2	0	1	0	0	0	2	0	7	0	0	0	0	0	0	0	0	0	0	0	0	0	0	0	0	0	0	1	0	1
RPL22	332	531	463	531	628	402	382	333	418	543	538	525	289	434	574	619	225	500	513	482	403	483	436	589	605	289	386	544	458	410
RNF207-AS1	8	4	10	5	9	7	7	6	9	5	5	2	7	4	4	11	5	12	12	14	8	12	12	27	3	1	5	9	20	4
RNF207	5	18	19	7	10	14	5	6	17	13	16	9	9	13	8	15	16	19	14	8	12	8	22	27	16	3	22	15	16	23
ICMT	156	205	212	198	239	183	148	75	173	171	174	202	99	160	220	242	82	179	150	190	136	147	175	194	167	60	122	134	132	110
ICMT-DT	2	2	11	8	2	3	3	7	3	6	5	6	1	6	1	7	0	10	3	1	4	13	5	11	0	0	1	1	3	1
GPR153	2	4	4	1	8	0	3	0	4	4	1	10	4	10	4	16	3	10	7	12	25	22	18	37	14	1	4	13	2	1
HES2	6	8	7	7	9	15	28	13	18	11	16	17	4	6	18	10	2	7	5	7	27	23	14	16	12	9	9	11	8	9
PTBP2	11	12	26	20	20	26	10	14	19	30	23	10	24	13	22	9	12	28	18	13	26	17	24	18	13	14	17	19	12	6
PUSL1	12	6	14	18	24	15	12	13	12	12	13	9	9	19	28	15	10	13	13	20	15	14	16	20	13	1	7	9	5	10
MRPL20-AS1	52	54	134	68	115	87	94	100	150	96	71	107	36	68	129	131	36	143	92	93	99	57	136	153	88	67	102	122	112	113
TMEM88B	0	0	0	0	0	0	1	0	0	0	0	0	0	0	0	1	0	0	0	0	36	16	17	19	33	0	0	0	0	0
PDE4DIP	10	7	12	8	10	10	3	5	7	11	16	17	11	11	3	7	7	13	10	19	9	5	15	6	13	6	15	8	14	7
ABHD17AP3	0	1	0	4	1	2	0	0	3	3	0	0	0	3	2	0	1	1	6	1	2	0	6	3	0	5	0	3	1	1
CENPF	614	477	1243	1179	985	1185	763	1065	1068	1504	1433	1138	526	1308	905	1033	1110	1562	859	1005	971	548	1271	1382	1016	406	574	559	681	541
THBS3-AS1	0	4	2	0	2	0	1	2	4	0	0	2	0	3	0	1	0	0	1	0	3	0	3	0	0	0	1	6	3	0
ENTREP3	57	82	123	95	142	107	100	106	123	106	89	121	44	96	153	157	46	137	98	106	116	88	137	146	93	72	120	134	112	127
UBXN10	0	0	0	0	0	0	0	0	0	0	0	0	0	0	0	0	0	0	0	0	0	0	0	0	0	2	0	0	0	0
SSBP3	16	41	69	49	60	33	36	45	36	44	33	50	22	37	48	44	14	66	46	31	53	77	73	78	52	12	33	48	63	33
HTR1D	28	39	34	24	27	37	17	23	50	30	24	23	36	28	26	38	16	34	22	25	29	21	41	52	16	20	44	58	47	54
EVI5	68	54	94	85	60	80	66	73	57	82	91	79	44	79	71	71	57	102	82	96	88	90	108	107	59	72	110	95	85	83
GUK1	86	136	117	109	140	100	106	93	121	117	126	110	130	86	139	172	57	104	96	109	119	139	163	145	106	80	102	117	132	95
IFFO2	59	58	34	48	108	76	55	53	39	70	54	93	36	54	92	78	35	69	43	57	51	38	64	63	45	26	30	33	29	25
NTRK1	0	0	0	0	0	0	0	0	0	0	1	0	0	0	0	0	0	0	0	0	0	1	0	0	0	0	0	0	0	0
ACOT7	71	92	90	94	99	77	77	81	66	93	73	99	71	65	111	115	57	76	88	86	89	113	108	110	114	68	135	72	112	95
ESPN	0	0	0	0	0	3	1	1	0	0	0	0	0	0	0	0	0	0	0	0	0	3	1	0	0	0	0	0	0	0
CACNA1E	0	0	0	0	0	0	0	0	0	0	0	0	0	1	0	0	0	0	0	0	0	7	0	0	1	0	0	0	0	0
EIF1P3	1	0	0	1	0	0	0	0	0	0	0	0	0	2	0	0	0	1	0	1	1	0	0	0	0	0	0	1	0	0
RAVER2	20	22	26	13	22	21	19	21	13	13	28	20	10	24	22	15	13	24	14	12	16	16	16	19	10	2	8	26	13	21
SPATA1	2	3	0	4	3	0	4	2	7	5	3	1	0	3	11	6	3	3	8	4	8	3	7	8	11	3	1	5	6	6
UBAP2L	102	113	152	140	189	161	121	123	171	130	137	156	39	100	143	141	89	180	133	132	94	113	160	182	122	68	85	113	125	151
AHCYL1	719	857	1259	998	1203	962	1119	1173	1203	926	970	1187	683	849	1214	1429	616	1524	1200	1113	965	840	1378	1445	962	594	1049	1116	1253	1013
STRIP1	41	33	78	60	69	67	36	49	74	58	50	95	27	64	54	97	30	87	54	67	94	81	98	115	90	35	88	68	75	84
LINC01397	0	0	0	1	1	0	0	0	0	0	1	0	0	0	1	0	0	0	0	1	0	0	0	2	0	0	2	1	0	0
PRKACB-DT	5	6	5	0	8	0	3	6	1	1	1	3	2	2	3	2	2	6	7	4	2	2	4	11	4	0	5	1	4	0
PRKACB	36	38	43	35	35	41	35	11	32	39	43	31	41	30	26	47	33	56	36	36	30	31	45	70	18	29	32	47	38	28
ST6GALNAC3	5	9	5	0	2	2	0	2	3	1	2	4	1	4	1	7	2	5	5	8	1	3	3	4	3	3	1	6	3	1
TPI1P1	0	0	0	0	0	1	0	0	0	2	4	1	0	0	1	0	2	0	1	0	0	0	0	0	0	0	0	0	0	1
NTPCR	122	159	164	129	176	226	255	192	239	166	209	265	160	151	248	271	85	239	188	192	261	265	324	374	188	153	193	176	172	162
PCNX2	37	19	56	51	64	65	41	67	61	39	64	73	36	51	46	55	41	78	44	65	74	69	88	88	69	24	72	78	75	64
RPS7P3	629	241	706	592	827	695	919	601	892	615	442	332	532	447	791	880	348	823	787	702	576	809	926	914	605	412	595	626	834	530
MAP3K21	65	31	31	68	43	40	41	29	43	54	42	47	34	34	35	34	34	56	32	40	43	41	39	43	24	21	49	34	29	18
KCNK1	50	66	35	54	32	58	52	20	35	46	64	37	35	35	42	25	37	65	37	36	45	75	69	83	63	109	137	89	85	129
ADORA1	2	6	3	4	5	6	8	6	9	8	5	11	3	2	2	9	3	9	8	5	1	2	1	1	3	0	1	0	3	4
NBPF19	0	0	0	0	0	0	0	0	0	0	2	0	0	0	0	0	0	0	0	1	0	0	1	0	1	0	2	0	4	0
AZIN2	0	0	0	2	0	0	2	0	0	1	0	0	0	3	1	2	1	7	0	5	2	0	0	2	1	0	0	3	3	1
GBP1P1	0	0	0	0	0	0	0	0	0	0	0	0	0	0	0	0	1	0	0	0	1	3	2	7	2	1	0	0	0	0
KCNAB2	36	13	50	40	47	45	24	28	48	46	50	48	25	37	68	50	19	54	54	30	48	53	56	67	55	20	25	28	46	36
POGZ	50	71	116	99	107	91	62	67	77	115	108	85	102	134	82	95	85	104	71	96	98	77	107	153	93	77	116	103	94	113
FNBP1L	83	62	88	70	61	90	66	69	64	84	106	90	37	79	60	55	60	99	57	66	58	73	79	88	47	56	61	60	59	32
BCAR3-AS1	3	0	0	0	0	0	0	0	0	0	0	0	1	0	0	1	1	1	0	0	0	0	0	1	0	0	0	0	0	0
JUN	187	111	614	259	225	292	271	506	507	191	313	380	316	559	174	234	217	350	206	262	766	799	769	1061	398	237	280	433	413	305
CAMTA1	98	143	114	114	110	96	63	54	108	124	72	97	93	110	89	109	58	89	61	119	107	129	106	117	76	104	80	96	74	81
ATAD3B	0	1	1	0	0	0	0	0	2	1	2	1	3	0	2	0	1	0	0	0	2	5	0	1	2	0	0	0	0	0
TMEM240	1	1	0	2	2	0	1	0	0	0	0	0	2	0	0	0	0	6	1	0	1	1	6	3	0	0	0	0	3	0
CLCN6	3	20	18	5	13	10	6	4	22	14	12	23	11	21	15	16	12	15	16	11	20	9	31	22	10	18	5	28	39	19
KIAA2013	121	137	139	136	205	128	94	75	105	158	93	140	90	100	145	186	58	218	139	169	130	153	168	190	119	89	116	155	172	166
HMGN2	64	88	55	46	35	47	33	6	21	36	65	44	6	46	46	44	56	75	38	32	39	29	27	38	37	32	8	37	25	7
RSPO1	2	0	0	1	0	0	0	0	0	0	0	0	0	0	2	0	1	0	0	0	0	1	0	0	0	0	0	0	0	0
AIRIM	16	28	18	22	15	19	28	15	11	13	26	12	15	26	27	15	11	20	15	17	21	32	27	19	25	13	9	14	13	9
CDCA8	131	153	146	163	184	140	111	90	100	172	116	130	64	133	154	161	91	226	184	147	115	133	143	167	127	63	51	82	93	85
EPHA10	0	0	0	2	3	0	0	1	2	3	0	0	0	2	1	0	4	0	2	1	1	2	4	3	0	0	0	0	1	0
MANEAL	25	24	28	31	53	29	26	20	31	26	19	29	11	21	36	48	14	28	25	42	25	29	35	39	18	11	16	25	23	35
YRDC	49	70	48	64	44	41	24	8	29	40	35	40	55	47	32	27	17	31	34	45	45	57	23	45	35	38	22	31	27	45
C1orf122	80	108	112	147	100	135	153	97	108	103	124	131	116	94	143	162	57	107	124	114	105	160	132	156	133	109	113	119	129	133
MTF1	39	49	54	70	55	67	61	37	58	59	51	64	40	60	43	63	32	56	44	32	62	51	62	69	39	34	56	44	50	69
INPP5B	6	6	16	15	10	25	22	23	21	14	23	28	6	13	15	23	5	25	15	20	10	26	28	34	13	4	8	19	17	20
SF3A3	110	155	167	166	191	142	116	81	156	128	165	151	110	165	167	171	102	191	131	121	156	175	144	190	180	122	71	100	123	91
RNU6-510P	0	0	1	0	0	0	0	0	0	0	0	1	0	0	0	0	0	0	0	0	2	0	0	0	0	0	0	0	0	0
FHL3	7	5	5	12	4	2	8	10	9	4	6	5	9	12	5	15	2	8	12	4	13	8	9	12	16	8	6	12	8	6
UTP11	199	181	157	119	172	204	113	102	167	122	154	193	81	125	155	183	120	192	123	108	150	173	182	167	114	98	129	155	139	115
POU3F1	0	0	0	0	0	0	0	0	0	0	0	0	0	0	3	3	0	0	0	0	6	9	2	7	1	0	0	0	0	0
MIR3659HG	0	0	0	0	0	0	0	0	0	1	0	0	0	0	0	0	0	0	0	0	0	1	0	0	0	0	0	0	0	0
DMAP1	16	33	41	22	23	37	34	32	41	24	22	38	27	22	26	29	13	26	32	22	34	20	32	43	31	21	38	47	25	27
ERI3	3	28	20	18	12	20	17	12	14	25	13	18	5	10	9	15	14	14	23	21	6	21	17	14	16	10	23	11	21	14
RNF220	80	123	185	111	198	144	186	151	185	124	101	133	79	123	197	211	71	189	171	147	169	168	282	236	136	94	116	191	212	138
LRRC41	66	51	112	53	134	63	62	29	57	62	47	94	46	45	62	110	36	109	56	70	84	75	101	124	85	68	82	96	70	67
UQCRH	565	717	757	764	916	781	603	390	668	827	737	872	634	721	771	949	426	932	873	858	695	711	767	1011	765	629	653	711	749	731
NSUN4	21	46	60	27	32	40	27	38	36	41	24	43	19	20	34	45	21	31	40	41	48	47	50	67	46	16	35	42	37	29
FAAH	0	0	0	0	0	0	1	0	0	0	0	2	5	1	2	0	0	0	0	0	5	0	0	0	4	0	0	3	2	1
DMBX1	1	10	6	10	9	6	6	15	14	7	5	7	4	14	7	3	8	18	8	9	2	2	6	12	7	3	4	10	10	15
ZYG11A	9	11	8	5	8	2	3	5	5	8	7	11	5	5	6	2	4	0	5	4	7	7	9	4	0	4	2	4	2	3
ECHDC2	21	17	22	25	26	15	23	22	31	28	27	31	10	27	38	40	15	18	32	27	21	19	25	24	21	13	25	39	41	45
SCP2	95	146	95	134	108	96	64	49	67	123	122	116	94	73	102	138	75	82	77	115	80	91	92	89	65	72	84	72	85	86
RRAS2P1	2	0	1	1	0	0	0	1	0	0	5	2	2	4	1	0	3	3	2	0	3	3	0	0	4	0	2	2	1	1
TM2D1	58	74	104	78	77	104	108	97	116	94	84	98	80	102	105	104	52	142	80	92	102	92	141	164	84	70	129	107	127	113
PATJ-DT	1	3	3	4	10	3	3	1	4	1	8	5	2	1	5	4	1	5	2	9	4	1	3	8	7	0	9	1	1	6
LRRC39	0	1	0	0	0	0	0	0	0	0	0	0	0	0	0	0	0	0	0	0	0	2	0	0	0	0	0	0	0	0
RTCA-AS1	1	4	2	6	4	3	7	4	7	4	7	10	1	5	8	6	6	3	2	6	7	1	10	9	6	1	6	6	1	11
AMY2B	0	0	0	0	0	1	1	0	4	0	1	3	2	1	0	1	4	1	1	0	0	0	0	0	1	0	1	2	2	5
TRIM33	82	79	95	92	113	88	62	45	109	125	123	130	53	141	101	112	62	103	89	89	118	114	126	112	115	67	131	87	106	105
PKMP1	0	0	0	0	0	1	0	0	0	0	0	0	0	0	0	0	0	0	0	0	0	0	0	0	0	1	0	0	0	0
BCAS2	37	72	44	59	69	63	38	22	49	52	49	56	57	65	54	59	32	53	37	38	57	83	64	82	62	37	37	39	38	45
DENND2C	1	0	1	2	0	0	0	0	0	0	0	0	0	1	0	1	0	0	2	0	0	1	0	0	0	0	2	2	3	0
HDGF	963	966	1184	975	1399	1109	1066	1036	1010	1018	901	1145	498	697	1161	927	704	1173	1107	1155	1374	1347	1398	1953	1141	990	1191	1768	1959	1640
CHTOP	143	190	359	212	277	202	263	205	275	158	177	273	137	209	243	261	84	297	278	249	299	227	317	367	212	151	203	271	238	290
FAM78B	0	1	1	0	0	0	0	0	1	0	0	1	0	1	0	1	0	0	0	0	4	15	8	6	9	0	0	1	0	0
SUCO	68	52	88	73	68	114	97	96	105	90	86	128	52	84	105	102	69	171	97	94	98	94	141	165	92	61	86	120	109	106
RABGAP1L-IT1	0	0	0	0	0	0	1	2	0	0	1	0	0	0	0	0	1	0	0	1	0	0	0	0	2	0	0	0	0	0
RABGAP1L-AS1	0	0	0	0	0	0	0	0	0	1	0	0	0	0	0	0	0	0	0	3	0	0	0	0	0	0	0	0	0	0
CACYBP	792	738	564	658	805	711	495	311	583	701	592	660	222	458	737	807	342	622	555	580	590	469	680	654	601	347	380	363	440	462
MRPS14	102	92	94	95	121	106	48	45	98	99	88	98	46	62	81	86	54	97	75	106	78	112	79	89	66	77	76	58	99	75
KIAA0040	6	0	3	2	1	5	1	6	3	6	7	5	1	4	4	6	2	4	7	7	5	6	4	7	2	3	4	4	6	0
LMOD1	0	0	0	0	1	0	0	0	0	0	0	1	0	0	0	0	0	0	0	0	0	0	0	0	0	0	0	0	0	0
TIMM17A	186	193	173	159	241	208	137	77	141	156	131	205	79	128	207	235	92	185	155	182	161	150	217	181	154	132	161	162	155	159
RPL10P4	0	0	0	0	0	0	0	0	0	0	1	0	1	0	0	0	0	0	0	0	0	0	0	0	0	0	0	0	0	0
RNPEP	67	85	120	113	164	154	104	37	143	94	104	126	115	94	126	151	48	143	102	128	112	98	137	135	116	55	90	115	107	117
ELF3-AS1	11	27	24	20	25	33	25	35	30	17	23	45	12	18	33	23	8	27	25	20	27	24	35	46	18	21	44	22	14	34
NENF	202	299	297	271	362	270	284	346	335	210	257	341	261	237	309	407	149	391	369	283	298	270	339	433	286	179	274	368	330	271
LINC01740	0	0	0	0	0	0	0	0	0	0	0	0	0	0	0	1	0	0	0	0	0	3	0	0	0	0	0	0	0	0
ATF3	2	6	96	26	10	43	53	51	73	9	34	74	72	58	20	13	17	9	11	19	270	314	157	172	65	8	9	28	18	20
LINC02773	0	0	0	0	0	0	0	0	0	0	0	0	0	0	0	0	0	0	0	0	0	0	0	2	0	0	0	2	0	1
BATF3	15	30	35	20	29	25	28	31	18	29	25	19	17	20	32	31	8	50	37	26	176	173	93	114	156	21	25	26	35	25
PROX1	1	0	5	0	0	1	0	0	2	0	0	0	0	0	0	0	0	0	0	0	0	0	1	1	0	0	0	0	0	6
FBXO28	50	24	34	39	39	39	20	10	31	34	26	37	15	40	42	34	12	31	9	26	34	32	54	42	48	24	33	41	30	34
DEGS1	36	87	37	52	47	16	28	5	25	55	29	28	21	28	40	59	24	22	21	31	25	118	40	43	13	37	20	50	33	28
CNIH3	0	1	3	1	5	4	4	1	1	0	1	1	3	7	4	2	0	2	2	0	4	6	4	8	2	1	1	1	5	0
TSNAX	104	169	209	153	170	117	142	113	118	154	147	147	75	143	191	168	79	214	144	152	168	162	182	234	165	136	176	194	169	170
DISC1	1	1	2	1	3	0	0	0	0	0	0	0	0	0	3	2	1	1	2	0	2	1	2	2	0	0	1	6	0	2
FNDC5	0	1	0	2	2	0	0	0	0	1	0	0	0	1	3	1	0	5	0	0	0	0	1	2	1	0	0	2	0	0
GCSHP5	7	3	4	6	9	5	2	6	5	6	5	2	1	7	4	5	4	2	2	10	4	3	4	5	3	1	2	1	7	3
GPR161	57	37	49	52	56	35	61	58	52	72	65	57	18	51	47	67	36	101	65	75	88	67	84	109	57	65	99	117	102	68
TIPRL	170	185	176	164	184	185	140	109	168	153	165	202	125	156	171	179	111	212	156	168	234	248	263	261	193	113	162	203	182	155
RPL34P1	0	0	1	0	1	1	0	0	0	0	0	0	0	0	0	0	0	0	0	0	0	0	0	0	0	0	0	1	1	0
MIR29B2CHG	0	4	1	4	3	1	0	1	2	4	0	3	4	0	4	1	4	3	0	1	2	0	1	9	4	3	12	3	9	13
PLXNA2	6	10	8	6	5	5	5	4	2	2	3	1	8	6	4	3	3	5	10	10	0	3	2	7	1	2	2	2	1	4
USP33	75	58	40	84	58	67	49	58	68	85	67	74	45	47	68	78	57	82	52	52	89	104	103	159	88	45	82	77	65	76
ACTG1P21	0	0	0	0	0	0	0	1	0	0	0	0	0	0	0	0	0	0	1	0	0	0	0	0	0	0	0	0	0	0
MIGA1	26	32	37	41	49	29	30	24	44	55	49	31	19	42	32	38	40	52	47	33	35	31	32	54	30	37	33	55	41	36
GNAI3	155	186	215	198	237	180	135	181	153	174	166	243	133	155	216	208	106	223	206	176	181	193	214	244	167	136	179	184	200	145
GPATCH4	500	544	691	555	544	585	544	550	479	519	567	631	180	532	489	546	326	450	366	412	687	727	578	546	541	266	204	300	358	308
MYCL	3	4	3	4	3	8	3	1	7	5	0	5	3	5	1	1	6	9	4	1	3	1	2	1	0	3	5	2	2	1
CASP9	32	31	39	34	46	44	16	4	30	24	41	36	21	29	30	28	9	29	18	41	27	31	38	51	22	21	30	40	32	28
DNAJC16	28	23	27	38	40	42	28	39	37	43	22	52	22	40	45	41	41	57	46	37	42	49	57	56	38	25	52	36	27	57
SCARNA21B	0	0	0	0	0	0	0	0	0	0	0	1	0	0	0	0	0	2	0	0	0	0	0	0	0	0	0	0	0	1
AGMAT	46	94	67	67	110	68	93	57	58	72	71	77	57	56	90	103	42	85	101	79	56	39	51	46	45	16	28	31	42	31
CHCHD2P6	0	0	1	0	0	0	0	0	0	0	0	0	0	1	0	0	0	0	0	0	0	0	0	0	0	1	0	0	0	0
DDI2	43	50	89	72	86	50	58	79	63	73	69	75	21	91	79	102	48	90	64	86	94	95	93	121	106	81	116	98	84	76
PLEKHM2	32	29	45	23	26	37	12	56	34	32	30	51	25	57	38	37	24	30	46	29	64	72	73	81	50	25	44	54	64	40
LINC01355	0	0	0	1	1	0	0	0	0	3	5	0	0	2	0	0	1	0	0	0	1	0	2	0	2	0	4	0	0	3
HNRNPR	690	725	788	755	473	664	489	538	456	733	845	682	380	628	511	567	567	754	535	443	644	638	571	736	604	500	405	508	493	432
ZNF436	1	2	2	2	2	2	1	2	7	18	6	7	6	8	4	10	20	1	0	3	5	21	10	14	6	5	2	1	6	11
TCEA3	0	2	1	1	3	2	1	1	0	0	0	0	4	7	3	1	2	1	0	1	2	1	1	2	3	0	0	1	1	0
ASAP3	2	6	7	7	4	1	5	1	10	4	5	13	1	1	2	2	8	8	2	2	3	9	16	10	1	3	6	7	3	5
PACERR	0	3	1	2	12	2	2	0	5	3	1	0	0	2	3	3	2	5	1	3	3	1	7	9	3	4	3	3	3	13
GGPS1	34	30	50	45	52	32	37	46	49	52	32	58	45	46	54	42	32	47	54	39	28	30	68	77	45	32	42	52	65	32
B3GALNT2	43	56	51	80	77	71	29	13	58	67	75	84	31	73	62	76	23	68	46	73	93	123	89	102	67	62	43	83	58	63
DNAJC8	655	837	750	744	610	612	500	670	526	706	768	752	401	771	642	786	492	818	662	571	777	918	729	1007	943	567	398	635	701	574
ATP5IF1	424	534	570	567	700	644	604	595	694	514	480	666	200	499	767	893	247	737	639	609	585	424	723	901	639	289	439	523	525	417
SESN2	55	48	257	64	69	264	336	544	302	128	171	322	252	204	221	213	24	65	49	58	358	389	331	376	159	41	46	63	68	47
MED18	17	25	47	32	46	46	37	25	56	32	38	61	13	42	57	63	16	50	43	52	48	36	65	91	40	22	43	60	40	43
SLC25A24	91	84	81	84	62	72	54	38	64	88	108	99	81	64	72	69	51	107	60	62	86	64	95	99	63	54	57	79	87	68
NBPF4	1	0	3	0	1	0	2	0	0	0	1	0	1	3	0	1	0	1	0	1	0	0	1	0	0	0	0	0	0	0
NBPF26	3	5	5	5	2	1	5	2	0	15	17	4	12	11	3	4	3	10	2	4	8	5	11	14	28	11	5	4	1	6
NBPF1	19	17	34	15	26	48	21	22	36	26	27	30	9	20	35	28	12	9	17	11	19	17	31	32	20	14	15	19	21	17
RPL31P11	0	0	0	0	0	0	1	0	1	0	0	0	0	0	0	0	0	0	0	0	0	0	0	0	0	0	0	0	0	0
ACTG1P25	0	1	0	0	0	0	0	0	1	0	0	0	0	0	0	0	0	0	0	0	5	3	0	0	0	0	0	0	0	0
SLC44A3-AS1	0	1	0	0	0	1	0	0	1	0	1	1	0	0	0	0	0	0	1	4	0	5	0	4	0	0	1	0	1	0
PDIA3P1	4	5	9	12	4	10	11	13	7	3	12	10	19	5	5	4	9	12	20	10	6	7	20	11	1	12	15	32	14	8
CRYZL2P	19	25	39	34	36	39	34	23	38	31	48	31	15	32	48	51	10	40	37	38	21	19	32	28	20	7	27	30	17	20
GFOD3P	13	5	20	21	21	28	17	3	27	19	25	25	21	23	25	18	6	22	28	14	18	11	22	29	3	10	19	21	18	14
MINDY1	6	7	7	2	3	7	6	8	3	11	7	9	13	9	11	6	2	9	8	7	3	7	4	19	4	5	9	6	6	10
ITLN2	1	0	0	0	0	0	0	2	0	1	2	1	0	0	0	4	0	0	1	0	0	0	0	0	2	0	0	0	0	0
F11R	39	68	98	122	155	90	99	113	79	114	96	135	61	75	128	133	43	140	129	126	131	107	168	218	128	99	136	263	225	171
YIPF1	22	31	42	48	48	37	33	20	23	33	32	29	13	14	43	55	24	40	34	49	26	23	59	46	40	20	29	36	35	48
IFT25	100	153	67	90	158	111	104	41	110	99	89	123	79	71	121	113	31	128	90	80	94	128	158	135	106	62	103	117	90	71
LRRC42	47	74	93	81	70	71	63	53	89	68	61	88	38	57	100	71	22	96	88	84	74	77	100	102	68	37	76	86	91	87
LDLRAD1	0	0	0	0	0	0	0	0	1	0	0	0	0	0	0	0	0	0	1	0	0	0	0	0	0	0	0	0	0	0
TMEM59	84	132	143	164	127	105	103	60	117	150	98	152	130	142	144	170	57	152	98	149	114	151	171	191	117	113	158	185	184	199
MATN1-AS1	0	1	1	5	3	0	1	1	4	4	1	4	0	2	4	3	3	3	1	7	7	2	4	6	0	0	3	2	2	11
LAPTM5	0	0	0	1	0	3	2	2	0	1	1	19	5	13	14	19	0	0	0	2	58	37	44	30	20	0	1	1	1	1
LINC01778	0	2	0	0	1	3	0	0	0	2	0	3	0	0	1	1	1	1	0	0	1	0	0	0	0	0	0	0	0	0
SDC3	4	14	7	8	6	6	7	5	9	18	6	11	10	9	11	9	6	9	7	3	7	12	7	16	6	6	3	8	7	5
PUM1	114	109	121	126	132	136	95	66	121	166	153	130	113	125	148	152	128	135	90	121	146	187	180	205	136	127	155	149	162	187
NKAIN1	2	0	0	0	0	0	0	0	1	1	4	0	0	0	0	3	1	2	5	3	0	0	2	3	1	0	1	0	1	1
SNRNP40	16	23	10	14	21	10	11	7	8	11	8	16	17	13	11	18	12	8	5	9	12	12	11	14	12	7	14	7	11	8
ZCCHC17	97	110	105	89	96	124	84	75	105	86	97	118	42	90	100	109	74	107	98	101	101	109	84	150	92	83	114	100	100	103
SERINC2	17	20	45	46	57	29	42	68	36	30	20	52	30	32	42	59	10	51	51	32	34	24	89	80	40	25	52	113	84	68
LINC01226	0	0	0	0	2	0	0	0	2	0	0	0	0	0	0	0	0	0	0	0	0	0	0	0	0	0	0	1	0	0
TP73	0	0	0	0	2	3	1	0	0	0	4	17	5	6	13	16	0	1	2	1	21	14	5	8	18	0	0	3	0	1
MAN1C1	1	0	4	4	2	0	1	0	0	1	0	1	0	2	2	1	0	3	2	5	3	1	1	3	1	0	1	1	1	0
EXTL1	0	0	0	0	2	0	0	0	0	0	0	0	0	0	0	0	0	0	0	0	0	0	0	0	0	0	0	0	0	0
PDIK1L	3	9	7	6	4	7	1	0	4	8	5	3	2	9	8	2	4	5	1	6	5	5	3	8	4	4	1	3	3	1
FAM110D	0	0	0	0	2	1	2	1	0	0	0	0	0	1	1	1	0	4	2	5	2	2	1	1	0	0	0	1	0	2
ZNF593	81	81	107	73	96	87	68	94	66	47	89	98	59	71	73	118	26	81	57	59	69	72	77	106	53	31	47	76	69	47
CNKSR1	0	0	0	0	0	0	0	1	0	0	0	0	0	0	0	0	0	2	0	0	0	1	0	0	0	0	0	1	0	3
DDX11L2	0	0	2	1	4	4	2	2	4	1	1	3	0	4	4	4	0	1	2	0	3	4	2	1	0	2	0	0	3	5
WASH7P	0	0	1	0	0	1	0	2	0	1	0	2	0	2	0	0	0	0	0	0	0	1	0	3	0	0	1	0	0	0
USP21	6	14	9	6	8	11	6	3	25	6	15	11	6	5	14	10	4	9	10	19	7	7	20	11	17	7	18	5	20	12
ESPNP	0	0	0	0	0	0	0	0	0	0	0	0	0	0	0	0	0	0	0	0	0	0	1	0	0	0	0	0	2	0
KIFAP3	24	14	51	23	52	27	34	33	46	35	31	37	29	20	29	40	26	47	35	46	62	54	52	60	31	23	56	48	60	56
MRPS10P1	0	0	0	0	0	0	0	0	1	0	0	0	0	1	0	0	0	0	0	0	0	0	0	0	0	0	0	0	0	0
GAS5	183	213	589	282	335	340	344	392	412	298	378	448	432	407	384	367	172	334	269	342	587	525	476	666	329	194	268	357	312	270
RC3H1	31	28	41	48	54	31	22	17	29	46	55	46	34	42	40	41	19	49	25	44	28	57	65	42	40	37	55	55	60	25
RC3H1-DT	1	0	0	0	0	0	1	0	0	0	0	0	0	0	0	2	0	3	0	0	0	0	1	0	0	0	0	1	0	0
DDX11L17	0	0	0	1	0	0	0	2	0	0	0	0	0	0	0	0	0	0	0	0	0	0	0	0	0	0	0	0	0	0
WASH9P	0	0	0	0	2	0	0	0	0	2	0	0	0	0	0	2	0	0	0	0	1	0	0	0	0	0	0	0	0	0
CEP350	135	106	253	319	209	257	252	249	242	295	370	304	107	296	161	175	192	316	187	230	278	174	302	367	306	281	352	307	321	307
KIAA1614	0	3	0	0	3	1	2	2	1	4	1	1	0	1	0	3	1	3	0	2	0	0	7	5	4	0	1	5	2	2
ADAR	178	266	412	309	392	326	291	226	394	298	241	372	161	275	329	375	152	428	340	290	479	476	663	668	395	226	304	451	407	376
PAX7	4	4	13	9	14	24	17	11	22	5	11	25	9	10	17	16	4	25	17	11	3	2	12	27	9	6	18	10	9	14
AP4B1	10	7	19	12	18	29	13	10	18	19	15	23	5	11	19	21	4	26	24	14	10	11	23	28	14	12	14	21	19	17
CDC73	177	224	349	231	236	205	205	186	189	237	227	248	122	210	233	187	194	250	224	208	251	285	249	347	242	176	258	247	221	218
SOX13	9	21	30	26	25	17	10	12	25	22	19	17	14	19	20	14	6	33	22	17	22	9	26	32	11	28	20	37	19	17
ETNK2	6	14	13	6	9	9	5	11	7	5	11	6	12	7	6	13	6	21	13	10	9	6	17	9	8	6	11	10	6	11
PLEKHA6	30	41	48	45	35	36	24	28	48	40	66	52	15	54	45	54	48	64	36	41	38	35	46	55	30	18	46	69	39	44
LUZP1	144	111	258	209	201	205	202	171	203	198	187	297	52	187	187	187	131	269	204	160	280	247	432	397	189	242	316	506	436	349
ELOA-AS1	11	4	3	2	5	4	2	9	8	4	5	6	9	5	7	10	2	12	5	2	1	1	3	9	6	4	7	4	6	5
LYPLA2	53	67	94	40	126	56	125	102	82	75	63	76	27	47	119	109	39	93	117	89	109	129	182	186	123	44	101	136	138	125
CEP170	45	42	73	75	51	69	39	70	83	41	80	71	42	79	51	65	44	67	65	66	97	64	143	128	49	111	131	112	108	86
ARID1A	86	81	155	133	257	136	114	104	147	128	130	154	90	147	127	181	98	180	153	131	146	120	204	200	171	103	185	155	177	137
CACNA1S	0	0	0	0	0	0	0	1	0	0	0	1	0	0	0	0	0	0	0	0	0	0	0	0	0	0	0	0	0	0
LMNA	729	983	1020	1071	1328	1356	1085	717	1491	1077	950	1227	1004	1022	1418	1439	507	1030	1055	1106	1031	1340	1327	1349	1191	472	632	658	671	699
MUTYH	0	0	0	0	0	1	1	0	0	0	0	0	0	0	1	0	0	0	0	0	0	1	1	2	2	0	0	0	0	0
PCSK9	15	31	52	53	49	44	45	26	37	44	36	34	26	50	58	40	32	69	51	61	43	40	83	129	36	39	80	120	95	97
TOR1AIP1	36	64	47	61	30	69	39	43	38	78	42	53	53	38	43	43	39	58	38	59	50	50	36	67	44	62	56	77	82	36
DEPDC1	84	81	75	81	104	49	58	34	56	77	51	70	34	53	64	87	37	91	77	99	50	49	66	90	42	49	37	36	54	57
DEPDC1-AS1	0	0	0	0	0	0	0	0	0	0	2	0	4	0	0	3	0	1	0	1	0	0	0	2	0	0	0	0	0	0
TNR	0	0	0	0	0	0	0	0	0	0	0	0	0	2	0	0	0	0	0	0	0	0	0	0	0	0	0	0	0	0
RYR2	0	3	0	0	0	0	0	0	0	0	0	0	0	0	0	0	0	0	0	0	0	0	0	1	0	0	0	0	0	0
SDHC	343	436	583	511	711	522	310	84	589	465	427	575	381	391	616	666	192	747	459	615	483	426	600	815	500	270	435	649	529	534
SCAMP3	65	135	125	103	165	108	106	174	113	103	80	124	72	99	127	155	70	116	122	126	139	134	160	192	114	83	111	153	170	151
TLR5	0	2	2	2	1	0	2	0	0	3	4	2	2	4	2	1	0	2	3	2	0	1	1	1	0	3	0	1	3	2
MTOR	21	32	60	61	60	56	73	57	82	53	69	61	18	64	62	77	28	52	35	82	103	60	86	87	67	39	61	69	66	69
PMVK	109	183	113	105	169	152	165	128	161	123	88	149	87	124	162	171	70	161	167	120	137	159	161	176	160	51	57	101	108	72
GOT2P2	0	0	1	0	0	0	0	0	0	0	1	0	0	0	0	0	1	0	0	0	0	1	0	0	0	0	0	0	0	0
TNFSF4	0	0	3	0	0	1	3	0	0	0	3	0	0	2	4	4	0	0	0	1	70	101	26	30	39	0	0	4	0	0
PRDX6-AS1	2	1	3	5	1	2	0	2	6	4	8	9	2	9	1	1	3	1	5	1	1	2	5	6	3	3	5	4	5	8
PRDX6	326	383	356	371	419	398	339	267	391	361	336	443	206	282	446	506	219	479	399	379	410	455	580	713	400	308	446	571	571	532
ANKRD45	0	0	0	0	0	0	0	0	1	0	0	0	1	0	0	0	0	0	0	0	0	0	1	0	0	0	1	0	0	0
KLHL20	44	37	57	61	62	67	56	38	44	52	52	71	47	63	48	65	52	32	65	58	60	99	65	82	60	35	55	61	63	80
RABGAP1L-DT	0	0	0	0	0	0	0	0	0	0	0	0	0	0	0	1	0	0	0	1	8	3	0	4	3	1	0	0	0	0
SNORA59A	0	0	0	0	2	0	0	0	0	0	0	0	0	0	0	0	0	0	0	0	0	0	0	0	0	0	0	0	0	0
LINC02766	0	0	0	0	0	1	0	0	0	0	0	0	0	0	0	0	0	0	0	0	0	0	0	1	0	0	0	0	0	0
DHRS3	140	211	337	255	295	216	257	383	332	228	180	262	185	249	283	309	90	417	334	264	290	268	606	652	230	233	458	530	504	427
CDC20-DT	0	4	11	2	4	2	4	1	1	6	0	1	5	4	3	6	3	6	2	1	0	2	3	3	7	1	2	2	3	2
TMEM125	0	0	0	0	0	0	0	0	0	0	0	0	2	0	0	0	0	0	0	0	0	0	0	0	0	1	0	0	0	0
C1orf210	0	0	0	1	0	0	0	0	0	0	0	0	0	0	0	0	0	2	0	0	0	0	0	0	0	0	0	0	0	0
TIE1	0	0	0	0	0	0	0	0	0	0	0	0	0	0	0	0	0	0	1	0	0	1	1	1	0	0	0	0	0	0
YY1AP1	83	67	93	81	94	91	102	87	137	78	87	109	94	64	109	112	43	134	68	73	116	102	135	180	102	48	82	91	98	85
GSTM2	0	0	0	0	2	0	0	0	0	0	0	0	0	0	1	0	0	0	0	2	0	0	0	0	0	0	0	0	0	0
RNF2	20	34	18	18	28	14	18	16	29	19	19	31	23	14	32	29	13	33	17	24	16	34	25	37	30	23	28	34	56	16
TRMT1L	76	105	124	142	159	147	120	142	146	150	131	157	58	151	171	169	73	159	112	119	145	135	160	234	134	90	151	130	130	120
RAB3B	183	135	246	222	321	325	215	213	176	238	265	249	89	199	233	242	154	278	188	234	398	287	476	517	297	532	806	720	700	649
[truncated: 17,935 more rows]

## Sheet: 2_A549Jurkat
Supplementary Table 2 - Transcriptome A549 Jurkat co-culture
Gene	baseMean	log2FoldChange	lfcSE	pvalue	padj
PRDM16	0.973856	-0.00911031	0.136817	0.494979
PEX10	77.4494	-0.0564995	0.127615	0.382849	0.776893
PEX14	21.6433	0.022031	0.124353	0.699016	0.919893
PLCH2	0.371195	0.00307706	0.136903	0.707705
SPSB1	67.1151	0.0898922	0.157906	0.141585	0.544852
SLC2A5	0.0858559	-0.000290936	0.137004	0.996784
NMNAT1	8.41262	-0.0423111	0.14148	0.231696	0.657301
DISP3	0.327393	-0.0004556	0.137001	0.996339
TMEM51	137.722	0.117449	0.132041	0.145828	0.552581
FBXO42	17.0869	-0.0431386	0.135896	0.373471	0.771432
ALDH4A1	102.039	-0.106775	0.163724	0.125513	0.522349
RER1	136.865	0.112453	0.161728	0.127114	0.524836
PANK4	1.85378	0.00388026	0.13695	0.550644	0.868248
ERRFI1-DT	0.185011	0.00204	0.137011	0.826196
VPS13D	35.7477	-0.0386139	0.132386	0.448037	0.816243
RPL10P17	0.0716163	0.0026029	0.137026	0.826192
RBP7	2.83092	0.0126261	0.136571	0.497317	0.843199
GPR157	19.1767	0.0704652	0.152385	0.148611	0.557642
ZBTB40	36.9	-0.429399	0.380479	0.0088022	0.210289
NPHP4	14.8697	-0.00937467	0.128532	0.833763	0.961587
MT1XP1	1.94495	-0.035055	0.142068	0.101279	0.482416
SZRD1	175.175	0.0321175	0.0953766	0.642793	0.904872
PHACTR4	249.954	-0.0528956	0.106088	0.456737	0.823793
SLC9A1	27.6078	-0.101738	0.171103	0.100442	0.481269
LDLRAP1	62.8747	-0.445086	0.333558	0.00717141	0.196314
PAFAH2	33.164	0.0392872	0.123872	0.524097	0.854753
PTAFR	18.6812	-0.0265629	0.136951	0.39062	0.782264
SLC25A33	19.7426	0.234725	0.446548	0.0176331	0.266866
GJB3	5.03384	-0.00135716	0.134857	0.952959	0.992963
EYA3	39.956	-0.00529552	0.120118	0.920849	0.98628
EPHA2	160.091	0.0381809	0.139279	0.302146	0.718951
ARHGEF19	22.2391	-0.0672821	0.144762	0.224741	0.650314
KAZN	17.7542	-0.0478229	0.139133	0.30306	0.719702
TNFRSF1B	5.22646	-0.0318522	0.14187	0.0382953	0.345829
UBE4B	62.6231	0.103649	0.146147	0.166968	0.583521
TMEM51-AS1	1.53502	-0.0230774	0.139057	0.135214
PTPRU	27.2118	-0.86666	0.369486	0.000699881	0.0712427
ZMYM6	11.9476	0.0418937	0.138999	0.313116	0.727445
GJB5	0.07005	-0.00160101	0.137008	0.90779
AGO4	8.417	-0.0177611	0.133142	0.630686	0.899142
CPLANE2	1.5712	-0.00475814	0.136205	0.761483
FTH1P1	0.101437	-0.000218293	0.137006	0.996786
CASZ1	13.0788	-0.0530084	0.145124	0.190611	0.608308
RRAGC	26.0324	0.0340069	0.132168	0.485287	0.838947
SPCS2P4	8.20228	-0.00647667	0.133411	0.838153	0.962151
GUCA2B	0.324071	0.00488192	0.137055	0.688052
RCC2	310.134	0.102889	0.172856	0.0994671	0.480307
HSPA5P1	5.11115	0.0382646	0.141897	0.169603	0.586275
PSMB2	310.202	0.242196	0.131424	0.010999	0.22583
THRAP3	511.097	-0.0113976	0.102118	0.875355	0.971501
RPS27P9	0.267915	-0.000560011	0.136998	0.994895
RHBDL2	17.1719	0.079546	0.159945	0.106662	0.488713
CFAP144	0.53763	-0.0109871	0.137274	0.352813
ZMYM4	71.3134	0.0621279	0.124516	0.35907	0.762792
C1orf216	23.4377	-0.00670879	0.124845	0.900855	0.981141
ACTL8	3.58241	0.0620242	0.154586	0.0501267	0.377524
RLF	74.3581	-0.252069	0.197647	0.0195271	0.278875
CLSPN	233.86	0.0191259	0.121091	0.74797	0.936133
GNL2	192.698	-0.0143864	0.109122	0.83062	0.960767
MORN1	8.571	0.00574231	0.129666	0.888238	0.976103
RPL6P1	0.402673	-0.000217413	0.136884	0.994043
MYCBP	38.2837	0.00619615	0.117931	0.9116	0.983889
DLGAP3	0.214304	-0.000242799	0.136934	0.995667
RIMS3	9.31447	-0.0514257	0.145732	0.160367	0.573652
SMIM12	67.4385	0.139287	0.163812	0.0952513	0.473263
CZIB	49.718	0.0323729	0.119816	0.60695	0.890248
OSBPL9	138.607	0.20948	0.119321	0.0176135	0.266863
PARS2	11.3848	-0.00139159	0.131237	0.969567	0.996386
ZYG11B	55.622	0.0628689	0.127554	0.34659	0.7542
CZIB-DT	0.226492	0.00381743	0.137053	0.653362
L1TD1	0.0676311	-0.00180157	0.137016	0.819938
FGGY-DT	2.1931	0.0054848	0.135593	0.790871	0.949844
TTC4	2.23497	-0.0141699	0.136392	0.505294	0.847079
KLF17	1.0802	-0.000470688	0.136548	0.989227
PLPP3	73.5287	-0.0784084	0.144005	0.223514	0.649426
SNIP1	16.8491	0.0803497	0.160836	0.102444	0.483568
RPS13P2	350.873	0.0553598	0.143583	0.235194	0.66114
CPT2	22.1049	-0.063998	0.141265	0.261473	0.683634
FOXJ3	54.1782	0.0546787	0.128815	0.388223	0.780765
TUT4	51.1144	-0.0791229	0.139794	0.23554	0.66114
MAGOH	82.2558	0.0450575	0.121019	0.498123	0.843734
DLEU2L	1.81893	-0.000110535	0.136327	0.995264	0.998668
CDKN2C	27.941	0.671591	0.399739	0.00293928	0.140813
LRP8-DT	0.605134	0.0038148	0.136818	0.768304
ZSWIM5	3.92517	0.0135123	0.135128	0.620777	0.895573
OMA1	13.5764	-0.00414883	0.131803	0.919169	0.985735
SLC35D1	27.1589	0.0241658	0.123993	0.672797	0.913242
LRP8	182.557	-0.011252	0.112852	0.848764	0.965797
TCEANC2	17.6221	-0.016844	0.128472	0.720526	0.926995
KANK4	1.39376	-0.01714	0.13815	0.148259
USP1	194.853	0.111254	0.120373	0.155792	0.567679
AK5	11.6721	-0.00173431	0.131481	0.965326	0.995611
DNAJC6	9.83508	-0.00333236	0.131815	0.928957	0.988056
AK4	47.0626	0.129573	0.17623	0.0937236	0.470398
LEPROT	263.239	-0.0195328	0.0996879	0.777357	0.947014
CACHD1	2.23778	0.00190128	0.135231	0.931172	0.988056
RPL13AP9	0.123601	-0.000475503	0.136964	0.907796
EFCAB7	1.93048	0.0236095	0.139188	0.133834	0.534482
MCOLN2	11.5293	0.0227634	0.136018	0.46274	0.825783
ATG4C	30.2068	-0.0487939	0.131758	0.407254	0.793348
TTLL7	15.5961	-0.019429	0.129942	0.668343	0.911184
KDM4A	114.449	-0.192767	0.24879	0.0385764	0.346256
ZNHIT6	56.2714	0.025004	0.124933	0.660983	0.910589
LINC01763	0.0643186	-0.000200111	0.137006	0.996785
PTGFR	0.1239	0.000539008	0.136961	0.996793
LINC02801	0.103353	-0.000207914	0.137006	0.996785
EEF1GP7	0.0645056	-0.00153457	0.137006	0.90779
LMO4	125.396	0.160092	0.19695	0.0642131	0.411767
RPL17P6	276.13	0.021286	0.13547	0.495131	0.842716
PRPF38A	61.0532	0.0522189	0.124609	0.413862	0.796762
PIGK	37.4321	0.0269158	0.122695	0.648078	0.906446
PKN2-AS1	0.188163	-0.000400273	0.137004	0.996783
GUCA2A	0.0615279	-0.000200812	0.137006	0.996786
DOCK7	19.9501	-0.0742304	0.151307	0.175169	0.591788
KYAT3	25.8871	0.0905074	0.161631	0.132813	0.533343
SHISAL2A	0.119336	-0.000296434	0.137004	0.996783
DNTTIP2	204.711	0.0858967	0.117623	0.251063	0.672929
PTPRF	480.542	-0.076472	0.115329	0.303429	0.719822
COL24A1	0.0723636	0.00260852	0.137026	0.826192
GPX7	0.122179	-0.00180113	0.137016	0.819936
SLC44A3	4.72006	0.0146738	0.134955	0.621651	0.896076
PKN2	119.042	-0.057096	0.12274	0.397931	0.786965
ABCD3	77.4774	0.0853734	0.139282	0.224922	0.650314
ZZZ3	64.3083	-0.0510765	0.124105	0.426329	0.805342
GJB4	0.14239	-0.00176388	0.137007	0.901582
DMRTA2	2.79406	-0.0285207	0.13955	0.201335	0.61995
HIVEP3	5.8823	0.0336645	0.139854	0.245627	0.66906
BCAR3	48.3949	0.0881893	0.156455	0.153018	0.564719
BARHL2	0.19048	-0.00197249	0.137006	0.89385
SNX7-DT	0.0560448	-0.000189102	0.137006	0.996786
CNN3	99.157	0.510741	0.415211	0.00644091	0.189109
VAV3	28.2722	0.0116237	0.122569	0.837668	0.961914
EEF1A1P11	4.44895	0.00882707	0.134716	0.738106	0.932152
DPYD	4.83771	-0.0211504	0.137752	0.324764	0.737292
TLCD4	129.227	-0.0198535	0.108885	0.770492	0.943705
LRRC8D	53.8159	0.0193623	0.120201	0.745498	0.935193
S1PR1	1.65749	-0.00042082	0.137	0.989992	0.99833
ELAPOR1	7.13786	-0.0644058	0.155649	0.0561614	0.390967
ARHGAP29	231.911	-0.0845937	0.118693	0.256194	0.679122
PGM1	66.3803	0.0137926	0.112341	0.833009	0.961587
COA7	63.0739	0.112687	0.133601	0.154708	0.565961
OLFML3	17.6955	-0.000319812	0.12685	0.995347	0.998668
GCLM	615.352	0.212758	0.133664	0.0216386	0.287493
TGFBR3	41.631	0.0340878	0.122178	0.578067	0.879992
SZT2	27.3903	-0.191413	0.373777	0.0136434	0.246369
PHTF1	28.1232	0.0225994	0.129445	0.634711	0.900589
RPSAP19	144.466	0.0348754	0.136246	0.399467	0.787925
F3	4.48368	0.0598193	0.154731	0.0200247	0.279938
VCAM1	0.753643	-0.000508882	0.136999	0.993052
HSP90B3P	1.05222	-0.0139913	0.13732	0.334298
SEC63P1	1.71097	0.00313719	0.13579	0.867081	0.97047
RWDD3	1.35734	-0.0267903	0.139793	0.13223
MAN1A2	421.923	0.0935718	0.114977	0.217743	0.642245
LPAR3	0.997775	-0.00356766	0.137038	0.737685
CTTNBP2NL	89.572	-0.253564	0.183445	0.0178342	0.268138
RBMX2P3	0.36306	0.000101924	0.136848	0.992939
CIMAP3	0.618118	-0.00436928	0.136837	0.748028
TSPAN2	2.66306	-0.00368947	0.136176	0.818849	0.957224
LINC01776	0.208021	-0.00335648	0.137046	0.662089
SLC35A3	32.4308	0.0896933	0.147381	0.189679	0.607592
AGL	28.0013	-0.0412405	0.129831	0.471067	0.831348
SLC6A17	3.82407	0.0269201	0.138346	0.298488	0.716726
CD101-AS1	0.447946	-0.00110517	0.136865	0.826864
RPS3AP12	0.892952	-0.000535907	0.136701	0.97143
RNPC3	22.342	0.00400184	0.126865	0.918039	0.985638
SNX7	73.4613	0.0192403	0.114151	0.76328	0.941329
SLC30A7	31.2418	0.0776658	0.152487	0.167995	0.583566
SEC22B	33.2371	0.0583147	0.138453	0.310472	0.725455
PTGFRN	30.7058	0.0823114	0.144635	0.211592	0.634037
ZNF326	171.684	0.0411501	0.126842	0.474783	0.834331
TRIM45	9.21566	-0.0980358	0.183021	0.0347985	0.334874
RPS26P15	11.9032	0.0104398	0.136602	0.526762	0.855748
TENT5C	1.00227	-0.000803942	0.136373	0.935767
PIP5K1A	177.564	-0.1174	0.129105	0.143864	0.549315
GDAP2	15.5417	0.00526601	0.128281	0.902389	0.981141
WDR3	95.0262	-0.0170897	0.116116	0.781727	0.947537
SCNM1	49.4428	-0.0395298	0.127799	0.491613	0.841212
CDC14A	2.74296	-0.00326463	0.135626	0.869509	0.970713
CD53	3.30806	-0.0170935	0.138206	0.226847	0.651767
MTIF2P1	0.0737758	-0.000279484	0.137004	0.996785
SRGAP2C	41.2146	0.0176872	0.125916	0.726783	0.928211
TTF2	72.3041	-0.0931663	0.145022	0.192312	0.610336
MAGI3	54.8392	-0.134144	0.179335	0.0884613	0.461746
KCNC4-DT	0.285918	0.00233057	0.137	0.890788
GABPB2	24.6178	0.114384	0.178119	0.0920126	0.469
LYSMD1	11.2914	-0.00471257	0.130951	0.907389	0.98257
ELOCP19	0.714739	-0.000237238	0.13671	0.991573
PNRC2P1	0.391418	-0.0065872	0.137012	0.438604
CD2	6.12753	-0.0389764	0.144492	0.0127226	0.239498
GPR89A	25.1132	-0.185045	0.324071	0.0201492	0.280435
GTF2B	22.4056	0.0853663	0.159672	0.129016	0.527147
CSF1	49.4218	0.0289767	0.124817	0.606064	0.890033
NAP1L4P1	5.97855	0.00536651	0.133155	0.868052	0.970713
MPC2	172.797	0.0868211	0.13718	0.223673	0.649426
TLCD4-RWDD3	1.03111	-0.0154448	0.137398	0.324694
FIRRM	19.239	-0.477336	0.466805	0.0084722	0.209022
LAMC1	362.29	-0.582696	0.177493	6.07853e-05	0.0149163
MGST3	636.812	0.0843056	0.143179	0.215838	0.640334
ILF2	290.619	0.157227	0.162632	0.0768867	0.437582
NME7	39.0645	0.0311048	0.121997	0.606469	0.890151
RCSD1	5.16489	-0.0325505	0.142087	0.0269881	0.307076
FDPSP1	0.0615279	-0.000200812	0.137006	0.996786
SFT2D2	156.311	0.0435294	0.115865	0.519413	0.852453
UCK2	119.189	0.117439	0.11693	0.136694	0.538856
LRRC8D-DT	15.6661	0.0478495	0.140194	0.288479	0.709301
POU2F1	111.511	-0.171376	0.186252	0.0585033	0.39721
TBX15	0.264632	-0.000461318	0.137001	0.995975
CD48	1.33301	-0.0095296	0.137293	0.503557
TPR	867.523	-0.185166	0.205657	0.0489294	0.374172
METTL18	12.2291	-0.0014975	0.128807	0.973258	0.997205
CRYZL2P-SEC16B	0.07719	-0.000290068	0.137004	0.996785
EXTL2	30.9219	0.0481515	0.126603	0.441465	0.813768
DDX59	31.3326	0.0054473	0.125514	0.914928	0.984338
NIBAN1	74.6161	0.0217559	0.128926	0.65448	0.908655
RPL5P6	0.0961419	-0.000297828	0.137004	0.996784
LAMC2	105.818	-0.00770846	0.126316	0.879056	0.972373
DDX59-AS1	0.339156	0.000889305	0.136966	0.914169
CD58	41.3514	-0.0262236	0.123	0.658372	0.91038
HSPE1P6	0.0914992	0.00207482	0.13701	0.91417
XCL1	0.126398	-0.000217824	0.137006	0.996783
NUF2	94.4921	0.0841364	0.145112	0.205851	0.62515
TBX19	4.38082	0.000921936	0.134905	0.966664	0.996007
NR5A2	24.8745	0.0202268	0.127323	0.690271	0.917893
LINC02803	0.628805	0.000672863	0.136614	0.953389
SCYL3	11.6831	-0.0753319	0.160744	0.0769638	0.437582
LINC02802	0.167483	0.00011167	0.136938	0.995902
NMNAT2	4.96569	-0.023154	0.136055	0.459551	0.82455
LINC01139	0.354498	0.00144171	0.136997	0.914179
TARBP1	27.2902	0.0340971	0.13102	0.49302	0.841575
LY9	0.324602	-0.00797975	0.137263	0.36814
TDRD5	0.706116	-0.00242323	0.136655	0.815291
SCCPDH	157.693	0.165703	0.129693	0.0563594	0.391682
FTH1P2	7.62181	0.00905439	0.13539	0.704601	0.921139
TFB2M	21.1713	0.0555407	0.146958	0.16348	0.579154
LYPLAL1	38.4564	0.127606	0.176299	0.0958261	0.473263
MPZL1	189.465	0.338725	0.167485	0.0039248	0.158166
INTS7	49.477	-0.216115	0.254212	0.0334305	0.330031
RPS29P5	0.109378	0.00152239	0.136998	0.914173
CATSPERE	0.171287	0.000173714	0.136961	0.99679
EDARADD	41.4989	-0.0419066	0.13527	0.390025	0.782107
ADCY10	0.095035	-0.00157711	0.137007	0.907789
GPATCH2	82.8123	-0.0239964	0.112813	0.712349	0.923766
SMYD2	61.6304	0.0220535	0.1149	0.763353	0.941329
SELL	5.5802	-0.0344991	0.142544	0.0342404	0.333238
CAPN8	0.855054	-0.00492978	0.136936	0.585854
RHOU	12.9938	-0.1512	0.258185	0.0221668	0.288882
RGS5	1.4139	-0.0158464	0.137156	0.377641
SPATA17	14.1166	0.0199147	0.129685	0.660829	0.910589
PRRX1	0.0959569	0.00234149	0.137018	0.826193
IVNS1ABP	131.065	-0.0778039	0.113003	0.291072	0.710734
LYPLAL1-AS1	0.121248	-0.000387983	0.137003	0.996783
DTL	68.2441	-0.00393935	0.117252	0.943899	0.990913
SOAT1	57.0127	0.00537061	0.118748	0.929059	0.988056
CNST	13.359	0.038499	0.139721	0.280718	0.701646
NID1	6.37629	0.0144775	0.13439	0.634892	0.900752
RPL21P28	13.2587	0.0599135	0.152134	0.0791648	0.442782
ZNF678	8.62912	-0.0165054	0.133804	0.633743	0.900278
LHX9	1.86557	-0.00972357	0.136201	0.608336	0.890946
DESI2	91.3394	0.068998	0.120261	0.335017	0.746205
SLC26A9	1.20591	-0.0029661	0.136374	0.821118
ILDR2	1.69971	-0.0186177	0.138492	0.15881	0.571449
KIF26B	2.929	-0.00038579	0.137002	0.995125	0.998668
RRP15	210.979	0.0770675	0.140764	0.244947	0.668346
DHX9-AS1	2.9882	-0.00615336	0.13567	0.756454	0.939212
PTPN14	118.362	-0.086405	0.141728	0.216847	0.641205
NEK2	57.7173	0.484591	0.375566	0.006535	0.189109
C1orf53	10.1437	0.0916432	0.175726	0.043726	0.36176
RAB4A	81.463	-0.0210842	0.114196	0.743246	0.933908
TOMM20	269.694	0.48559	0.161439	0.000180765	0.0322607
TADA1	25.7745	0.0223482	0.122584	0.70037	0.919937
HMGB1P11	0.0690274	-0.000294362	0.137004	0.996786
LINC01341	2.19372	0.0185828	0.137698	0.298813	0.716872
DHX9	400.722	0.0523708	0.122743	0.419948	0.80155
BTF3L4	100.608	0.555152	0.246636	0.00120135	0.0897228
SWT1	7.69476	-0.0258091	0.136292	0.439248	0.812584
RPL4P2	0.354287	-0.00220923	0.136868	0.810584
COP1	66.175	0.0398981	0.119882	0.539146	0.862809
SLAMF7	1.91714	-0.00356161	0.136164	0.818645	0.957224
GNPAT	97.4601	-0.0069927	0.107607	0.900259	0.981141
TGFB2	37.0964	-0.103704	0.160621	0.133598	0.534471
ODR4	112.072	-0.0624033	0.117462	0.377456	0.773996
LINC01724	0.0961022	-0.000198505	0.137006	0.996786
FMO4	0.849817	-0.00939639	0.137292	0.524573
NSL1	133.621	0.0820172	0.130155	0.255569	0.678861
HFM1	0.180991	-0.00110554	0.136945	0.879789
GALNT2	157.77	0.0881726	0.143739	0.196215	0.614476
LINC01132	0.0660286	-0.00154728	0.137006	0.90779
SPRTN	36.2613	0.0770491	0.138148	0.252811	0.675505
EGLN1	1.48906	0.0168489	0.138018	0.175396
RPL5P5	0.299644	0.00369076	0.136999	0.831319
GNG4	35.6772	0.020857	0.125367	0.68641	0.916965
LINC00184	1.0917	0.0048394	0.136775	0.721797
PAPPA2	0.404513	0.00825198	0.137274	0.383128
LRRN2	8.08202	0.0195155	0.134654	0.557129	0.871688
PPP2R5A	73.0709	-0.0225345	0.100507	0.74316	0.933908
RNASEL	13.4494	0.00943534	0.127982	0.842743	0.964037
SPATA45	0.065022	0.000197349	0.136959	0.996794
PLA2G4A	42.5388	0.437689	0.559761	0.0100208	0.21926
TOP1P1	0.0648699	-0.000205829	0.137006	0.996785
LINC02869	0.702634	0.00450795	0.136902	0.579312
LPGAT1	192.29	0.0447679	0.119778	0.49367	0.842106
RPL23AP18	0.101458	0.000358715	0.13696	0.996792
DUTP6	0.544025	0.00244382	0.13682	0.794377
PFKFB2	30.0201	-0.212366	0.309929	0.0283586	0.311513
TATDN3	17.0353	0.0286434	0.133099	0.510512	0.849154
HMGN1P4	0.517559	-0.00253578	0.136834	0.784522
SELP	0.0927773	-0.000207172	0.137006	0.996784
CAMK1G	0.0768143	-0.000204001	0.137006	0.996785
ZNF672	31.4338	-0.0249441	0.122406	0.678178	0.915114
LAMB3	62.5958	0.00238291	0.124313	0.961066	0.994575
ARHGEF10L	63.2233	-0.179535	0.199958	0.0527568	0.383387
NOS1AP	3.42227	-0.00693786	0.135879	0.719018	0.92668
ANGEL2	69.7842	-0.143926	0.179036	0.0880543	0.460529
EXOC8	38.9034	-0.0608371	0.130945	0.352607	0.757012
BRINP2	2.9891	0.0110656	0.137418	0.459223	0.82455
NEK7	32.2957	0.115621	0.193324	0.0534496	0.384954
PGBD5	0.492999	-0.00286807	0.136817	0.670443
ZNF695	0.985828	0.0002041	0.136608	0.990068
RPS6KC1	34.1266	-0.0555209	0.135496	0.335156	0.746205
KRT18P28	0.0984162	-0.000292168	0.137004	0.996785
NUP133	80.9731	-0.0396115	0.116579	0.550964	0.868386
RGS1	2.83088	-0.000454347	0.136999	0.988428	0.99833
PGBD2	5.56573	0.0465553	0.145459	0.114709	0.501889
FLVCR1	46.2577	-0.0626329	0.136291	0.304725	0.721577
RPL23AP25	0.66265	0.00678466	0.137027	0.470837
ZNF670	13.9167	0.0285801	0.132848	0.518338	0.852135
ADSS2	164.963	0.0609564	0.118889	0.383896	0.777497
PLD5	16.7451	-0.0207998	0.129166	0.660816	0.910589
ACBD6	113.045	0.0766357	0.116501	0.298324	0.716726
ST7L	10.0513	0.026195	0.134028	0.511229	0.849154
XPR1	62.8209	-0.0549665	0.12489	0.404079	0.791082
KIF14	111.29	0.0765931	0.133896	0.267998	0.690677
PM20D1-AS1	8.25439	-0.0181725	0.133724	0.607026	0.890262
COLGALT2	0.810202	0.00457188	0.13669	0.674606
SDCCAG8	189.501	-0.101183	0.112854	0.188581	0.605542
SLC35F3	36.5433	0.0187635	0.121928	0.750924	0.936565
ZNF281	281.892	0.150147	0.124998	0.0733038	0.431843
ARID4B	391.306	-0.0254486	0.113131	0.678809	0.915122
SH3BP5L	21.1089	-0.0276516	0.134304	0.481276	0.837356
WNT2B	1.44423	-0.00831684	0.136446	0.586984
GEMIN8P4	0.287722	-0.00503911	0.137075	0.681979
FYB2	0.101437	-0.000218293	0.137006	0.996786
CDC7	13.1263	0.031559	0.135688	0.438241	0.812584
SMYD3	53.2668	-0.208025	0.22547	0.036882	0.341841
HMGB3P6	0.298662	0.00551305	0.137119	0.530068
KCTD3	137.577	0.208456	0.217754	0.0373692	0.343268
ZC3H12A	180.984	-0.106735	0.164219	0.124215	0.520055
HHAT	17.1438	-0.0772092	0.154613	0.146538	0.553527
RBM34	5.09347	-0.00607768	0.132616	0.85947	0.967915
GS1-204I12.4	0.109098	0.00054892	0.136961	0.996792
HMCN1	0.28348	-0.00023536	0.137005	0.995223
PDC-AS1	1.28879	0.00481298	0.136507	0.711737
Y_RNA	59.1803	-0.0232219	0.131521	0.595913	0.886344
RNU6-1237P	0.163918	-0.00030412	0.137004	0.996782
RN7SL180P	0.496279	0.00348058	0.136887	0.669275
RNU6-125P	0.117461	-0.000309639	0.137004	0.996785
RN7SL130P	0.235577	-0.00222757	0.136941	0.717819
Metazoa_SRP	6.00966	0.010478	0.135448	0.658538	0.910494
U3	3.2567	-0.0120015	0.136018	0.578443	0.879992
U7	0.62203	-0.00917209	0.137153	0.397808
SCARNA3	0.118349	-0.00180796	0.137016	0.819937
RNU6-609P	0.067759	-0.00157786	0.137007	0.90779
RNU6-570P	0.121115	-0.00186347	0.137017	0.817255
SNORA14B	0.0709328	-0.000195005	0.137006	0.996786
RN7SL333P	0.108556	-0.00022617	0.137006	0.996784
RNA5SP73	0.0673833	-0.00158197	0.137007	0.90779
TMCO1-AS1	0.185881	0.000209706	0.136936	0.995809
CAMK2N1	273.686	0.248324	0.208184	0.0234695	0.292979
MUL1	51.1058	-0.0123825	0.122469	0.820232	0.957519
FAM43B	7.78792	-0.0781895	0.162877	0.0692571	0.421268
CDA	41.1132	-0.141556	0.20852	0.0582538	0.396615
PINK1	128.934	-0.131521	0.152845	0.109922	0.494307
PINK1-AS	4.32899	-0.0256473	0.137409	0.369991	0.76904
SCARNA18B	1.38529	-0.00554501	0.136314	0.71378
LINC01031	0.114401	-0.000212892	0.137006	0.996784
LRRC40	18.09	-0.00433026	0.127841	0.921459	0.986575
ANKRD13C	16.2002	-0.00943976	0.13144	0.802721	0.953578
CTH	8.01217	0.0489009	0.145191	0.156206	0.568664
CHORDC1P5	0.0868963	0.00269258	0.13703	0.826192
E2F2	22.4172	-0.0202297	0.127808	0.673829	0.913523
ID3	970.337	-0.0221891	0.117077	0.721529	0.927484
RPL11	2895.56	0.0107185	0.0788943	0.890339	0.977005
PITHD1	34.9346	0.00955744	0.117609	0.876657	0.972005
GALE	80.9567	0.0153607	0.110193	0.818265	0.957224
SEPTIN14P12	0.422911	-0.00194315	0.137023	0.734005
DUSP23	125.975	0.0226413	0.10023	0.736131	0.932081
VSIG8	0.0567503	-0.000232459	0.137004	0.996785
CFAP45	1.66532	0.0282365	0.140517	0.0732134	0.431616
ATP1A1	270.335	-0.179419	0.167036	0.0529481	0.38356
LINC01762	0.127692	0.00174083	0.137	0.911548
ZBTB41	30.2241	0.0209461	0.12584	0.694652	0.919625
EFNA4	15.7246	0.0235207	0.132403	0.577298	0.879992
EFNA3	11.1851	0.00792864	0.133866	0.79686	0.951918
EFNA1	519.852	-0.0663171	0.145168	0.234617	0.660927
SLC50A1	36.8888	-0.0242754	0.124097	0.668277	0.911184
KRTCAP2	1.1987	0.0172283	0.13802	0.185507
THBS3	9.51763	-0.0865641	0.170803	0.0501562	0.377524
MTX1LP	0.141805	-0.000209132	0.137005	0.996783
GBA1	2.02995	0.00378057	0.13575	0.841542	0.963511
CLK2	42.3226	-0.0878989	0.148803	0.187133	0.603656
HCN3	3.88446	0.025314	0.137986	0.319869	0.73368
CR1L	0.134655	-0.000308915	0.137004	0.99663
CD34	0.416246	-0.000351041	0.137003	0.996777
LINC02767	0.208046	0.00128816	0.136919	0.870605
RNU6-37P	1.5634	-0.0179961	0.138047	0.209691
PGD	1543.53	-0.121597	0.136199	0.128255	0.526715
CENPS	56.8353	0.573135	0.243413	0.000909798	0.0791294
DFFA	185.713	0.0197591	0.103592	0.791615	0.949911
NSA2P1	21.6721	0.0794198	0.152819	0.167796	0.583566
LAX1	0.239105	-0.00295763	0.137043	0.601584
SNRPE	618.625	0.23869	0.168984	0.0221788	0.288882
SMPDL3B	6.48356	-9.35534e-05	0.133909	0.995105	0.998668
RN7SL559P	1.16066	-0.00773364	0.136841	0.510714
XKR8	10.5853	-0.00640935	0.130488	0.871581	0.9712
FAM89A	89.7627	0.118847	0.15752	0.125818	0.522785
C1orf131	149.513	0.256287	0.221371	0.0225733	0.289469
LINC01144	0.591995	-0.00331356	0.136555	0.783711
TOE1	29.2323	0.0681395	0.140492	0.261818	0.684143
TESK2	0.753816	0.00646271	0.136785	0.585113
CCDC163	4.63972	0.0113308	0.135283	0.651519	0.907662
MMACHC	9.96026	-0.0437335	0.138458	0.32291	0.735498
CHRM3	1.46117	0.0173331	0.137854	0.241659
EEIG2	2.01402	0.0344848	0.142207	0.0732016	0.431616
HENMT1	11.0772	0.0434927	0.138746	0.316164	0.730392
PRPF38B	265.484	-0.0307422	0.116935	0.629845	0.899142
STXBP3	18.9812	0.0407889	0.136526	0.368019	0.76904
RPL17P7	6.19549	-0.0472552	0.148133	0.0174105	0.265249
RPS27P6	2.49783	0.0205824	0.137633	0.325522	0.738023
TMEM167B-DT	13.0544	-0.0121704	0.130749	0.763055	0.941329
TMEM167B	22.255	0.01185	0.126381	0.814597	0.956144
DAP3	203.36	0.194367	0.149761	0.0388989	0.347632
SYT11	11.4998	-0.0635018	0.151099	0.13216	0.5315
KHDC4	36.6049	0.0157944	0.12935	0.730583	0.929507
SNORA80E	0.15058	0.00200751	0.137003	0.906807
ARHGEF2-AS2	1.39782	0.00496166	0.136369	0.738962
SSR2	272.785	0.0778769	0.111927	0.311527	0.726277
UBQLN4	15.7917	0.0641411	0.1436	0.240605	0.666478
RAB25	0.259581	0.000198852	0.136941	0.996018
SMG5	28.7798	0.0375086	0.128578	0.504186	0.846181
TMEM79	8.04854	0.00150572	0.132321	0.965749	0.995701
CCT3	1038.82	0.0785109	0.0878651	0.253036	0.675915
RHBG	0.101129	-0.000542919	0.136965	0.907797
MEX3A	30.5853	-0.0622681	0.142188	0.249888	0.671937
CYP4Z1	0.384643	-0.000233158	0.137005	0.99678
CYP4A22-AS1	1.26082	0.0105229	0.137072	0.359341
LINC00853	2.39884	0.00516731	0.136131	0.751119	0.936565
PDZK1IP1	102.699	-0.00235903	0.127071	0.954135	0.992971
LINC01389	0.458615	-0.00229195	0.136869	0.809753
FOXD2-AS1	0.679516	0.00093977	0.136638	0.932121
IGSF3	95.5306	-0.0941639	0.129771	0.212315	0.634959
GLUL	39.4381	0.0265632	0.123621	0.655848	0.908916
COA6	92.371	0.531947	0.368806	0.00496153	0.16826
AHCTF1	135.659	-0.0214584	0.113747	0.738118	0.932152
FRRS1	5.00847	0.0125087	0.13517	0.6388	0.903312
F13B	0.193396	-0.00155808	0.137006	0.907786
LEPR	9.56995	0.027855	0.13475	0.479599	0.837014
PSMD4	415.831	-0.106288	0.127287	0.172176	0.588628
TAGLN2	1098.14	0.108753	0.174422	0.0981985	0.477848
H6PD	61.5452	-0.024594	0.127607	0.633456	0.900278
FOXD2	7.78688	0.00050632	0.131634	0.994845	0.998668
DDOST	78.6788	0.00605503	0.112456	0.91176	0.983889
PRG4	0.953235	-0.000674519	0.136656	0.99073
ST3GAL3	2.75615	-0.0175404	0.137037	0.401747	0.790154
ZNF692	5.36535	-0.00310249	0.134268	0.912231	0.983889
FGGY	9.15122	-0.0108943	0.133334	0.736023	0.932034
PLA2G2F	0.266768	-0.000212896	0.137005	0.996405
OLFM3	0.0978994	-0.000205184	0.137006	0.996784
PRXL2B	34.0031	0.0868858	0.150262	0.186217	0.603153
DPM3	196.622	0.00630647	0.106479	0.926744	0.988056
RXFP4	0.130171	0.000107277	0.136961	0.996792
NPPB	0.0624121	0.00188601	0.137004	0.91417
PLOD1	104.361	-0.0974629	0.142533	0.185463	0.602227
MIIP	6.42565	0.00945748	0.133853	0.752522	0.937053
TNFRSF8	4.63243	3.22416e-05	0.136504	0.988624	0.99833
RBBP4	165.087	0.0308077	0.0977377	0.650282	0.907041
SYNC	23.9784	0.0419894	0.131847	0.442308	0.813965
NHSL3	21.3132	0.0369121	0.14228	0.129704	0.527689
S100PBP	51.384	-0.0834848	0.138361	0.229752	0.654586
HPCA	0.0521855	-0.00154206	0.137006	0.90779
TMEM54	24.4848	0.0853482	0.152587	0.171029	0.587129
UFC1	225.68	-0.09933	0.122219	0.196166	0.614476
PPOX	20.9206	-0.0576392	0.143078	0.244623	0.668346
B4GALT3	59.811	-0.0469137	0.122485	0.477362	0.83582
FCER1G	0.23615	0.000129789	0.136928	0.995545
TOMM40L	18.7534	0.0264331	0.128635	0.581926	0.880283
PCP4L1	0.0514493	-0.000196169	0.137006	0.996785
GPR89B	6.37854	-0.000133105	0.132648	0.990436	0.99833
RNVU1-7	0.218634	0.0022573	0.137003	0.897129
ABHD17AP1	0.0939719	-0.000287649	0.137004	0.996784
ROR1-AS1	0.353079	-0.000248003	0.137005	0.996781
MFN2	80.5456	-0.0571613	0.11904	0.407827	0.793706
ZMPSTE24	63.2285	0.0322833	0.118821	0.631205	0.899142
COL9A2	2.94321	-0.0109242	0.137414	0.462714	0.825783
ZFP69B	2.23896	-0.00206879	0.135364	0.9187	0.985735
MPZ	0.223495	-0.00349913	0.137013	0.841016
MTFR1L	23.3457	-0.0310063	0.129171	0.550004	0.868181
AUNIP	9.08931	-0.00100509	0.132405	0.980501	0.99833
PAQR7	4.09271	0.0041714	0.134943	0.8543	0.967125
STMN1	817.568	-0.00734946	0.0862149	0.915106	0.984338
RNU6-369P	0.132392	0.00290172	0.137039	0.684892
TMEM53	26.8359	-0.0620833	0.142889	0.249943	0.671937
ARMH1	0.671805	-0.000151111	0.136685	0.991196
RNU5F-1	1.92163	0.00745977	0.136137	0.689506	0.917506
KIF2C	81.835	0.071544	0.123386	0.316244	0.730392
RPS8	5857.4	-0.000837665	0.071442	0.966365	0.996007
SNORD46	0.104573	-3.59279e-06	0.136957	0.907797
RPS15AP11	1.96789	0.0211439	0.138102	0.263136	0.685105
BEST4	0.519911	0.0036517	0.136997	0.830831
PLK3	31.5029	-1.36406	0.395856	2.56334e-05	0.00718886
PTCH2	0.814765	-0.0130063	0.13753	0.261761
EIF2B3	52.1799	-0.00605086	0.11899	0.911001	0.983843
MRPS17P1	0.147442	-0.0015878	0.137008	0.907787
HECTD3	22.6425	-0.0635154	0.136938	0.296798	0.715898
UROD	75.2647	-0.214922	0.262266	0.0319614	0.325223
NOL9	93.1234	-0.246019	0.17073	0.019083	0.277438
ZBTB48	4.62223	-0.0132261	0.134846	0.639114	0.903451
LRRC8C	26.656	0.0103496	0.127474	0.828355	0.960494
LGALS8-AS1	0.885906	0.0032404	0.136425	0.811362
HEATR1	127.592	-0.186898	0.15898	0.0482218	0.372284
RPSAP21	0.452473	-0.00186662	0.136744	0.784841
RPL35P1	1.00038	-0.011208	0.137051	0.395622
STX12	47.1516	0.0203228	0.117614	0.759679	0.939946
PPP1R8	57.0178	0.205546	0.214632	0.0394722	0.349277
THEMIS2	4.68849	0.0154267	0.137681	0.246047	0.669408
RPA2	80.2829	0.0283231	0.119028	0.649395	0.906897
RNU1-2	0.0693691	0.00200165	0.137007	0.91417
ATP13A2	9.98234	-0.0370664	0.138541	0.315171	0.729177
PADI2	4.88493	-0.0534104	0.148813	0.0869767	0.458403
LINC02783	0.284188	-0.00281623	0.137009	0.865493
PADI1	15.0361	-0.0869943	0.162611	0.108305	0.490537
PADI3	10.9226	-0.0722704	0.157493	0.0925019	0.469038
CCN1	133.68	0.0352729	0.136314	0.394921	0.784551
HHIPL2	33.4028	-0.068462	0.147181	0.204938	0.623809
TAF1A	13.0199	-0.0290256	0.136457	0.41414	0.796852
TAF1A-AS1	5.41242	0.0331971	0.140358	0.207337	0.6274
MIA3	53.1429	-0.0723716	0.146975	0.208394	0.629248
AIDA	31.1609	0.0844609	0.149384	0.18695	0.603372
BROX	105.37	0.0339953	0.104088	0.6309	0.899142
NDUFB1P2	0.248196	0.00207157	0.136911	0.777123
ERMAP	7.08989	0.00159797	0.132963	0.961565	0.994792
ZNF691	3.9448	-0.0146788	0.136296	0.52048	0.852607
ATP6V1E1P1	0.0963724	-0.000292757	0.137004	0.996785
DISP1	35.3769	0.0193475	0.123709	0.732313	0.93025
GORAB-AS1	0.067122	-0.000199376	0.137006	0.996786
ZNF697	7.96696	0.00563574	0.132372	0.869337	0.970713
HMGCS2	0.0611244	-0.00176608	0.137014	0.819938
REG4	2.6085	0.00814669	0.136799	0.527337	0.855871
PHGDH	95.1022	-0.0476016	0.127826	0.438727	0.812584
RPL7P9	675.92	-0.0797253	0.132436	0.249673	0.671937
LRRC47	270.984	-0.0876333	0.137059	0.217534	0.642031
RN7SL574P	0.496464	-0.00173608	0.136792	0.811591
TBCE	2.03502	0.0167407	0.137714	0.263792	0.685135
DENND4B	41.8858	0.018059	0.124327	0.745595	0.935193
CRTC2	14.5556	0.0249459	0.139242	0.170972	0.587129
CREB3L4	29.9046	-0.0540082	0.139955	0.28741	0.708064
JTB	176.392	0.000950846	0.120941	0.992342	0.998668
RAB13	248.37	-0.133607	0.148697	0.1094	0.493316
RPS27	2566.02	0.179347	0.111021	0.0298715	0.315297
C1orf52	28.1555	0.0217749	0.124958	0.668308	0.911184
BCL10-AS1	0.225396	0.0020218	0.136908	0.852402
CEP104	90.7783	-0.14049	0.148934	0.0936051	0.470398
DFFB	20.535	0.0220188	0.129147	0.648182	0.906446
ACP6	44.0745	0.0109781	0.120828	0.849701	0.966046
C1orf21-DT	0.15091	-0.000400566	0.137002	0.996519
C1orf21	25.3583	0.0355008	0.12891	0.514953	0.850539
HSPA6	0.305378	0.000318601	0.136826	0.993579
NRBF2P3	0.37142	0.00321754	0.136999	0.854895
RUSC1-AS1	1.75215	0.0145405	0.137058	0.399754	0.788243
FDPS	298.842	-0.0377191	0.0995456	0.590767	0.883989
GPSM2	29.2423	0.184798	0.333651	0.0178963	0.268776
DYNLT4	0.65278	-0.00713103	0.136867	0.462672
RNVU1-18	0.0716176	-0.00161145	0.137008	0.90779
SRGAP2D	0.0632146	-0.00028409	0.137004	0.996786
RO60	211.129	-0.187791	0.131385	0.0358002	0.338915
SYT6	4.7278	0.019597	0.134832	0.548713	0.867682
TSACC	6.94232	-0.0167472	0.133818	0.623	0.897135
CFAP57	6.94219	-0.00906725	0.135658	0.677832	0.914843
EBNA1BP2	411.396	0.162367	0.192026	0.0663669	0.415653
WARS2	23.2355	-0.018466	0.125433	0.736799	0.932152
PACC1	23.2782	0.062773	0.144277	0.230168	0.654994
FAM76A	19.4461	0.000924877	0.126691	0.982145	0.99833
GLRX2	154.334	0.0551535	0.107501	0.434213	0.81047
TNFRSF25	3.73216	-0.022974	0.136931	0.386503	0.780061
RCOR3	36.1807	0.00688709	0.122691	0.901745	0.981141
POGK	94.3224	-0.0742785	0.115158	0.285507	0.7054
PAQR6	11.9209	-0.0332325	0.13859	0.311512	0.726277
RGL1	12.8414	0.0191313	0.133564	0.599959	0.887796
HAO2	0.0915739	-0.000204724	0.137006	0.996785
ITGB3BP	221.563	-0.0426143	0.12586	0.480896	0.837356
KCNC4	10.041	-0.00126328	0.131521	0.973134	0.997205
MEAF6	65.0189	0.0929158	0.14493	0.190509	0.608123
PPT1	72.4537	-0.0121899	0.10808	0.845662	0.964722
PLEKHG5	3.27543	0.0018469	0.134905	0.934068	0.988143
LGALS8	111.667	-0.0290165	0.109038	0.651733	0.907662
SZT2-AS1	0.0866948	0.00202723	0.137009	0.914171
MRPL20	384.729	0.0135346	0.0976152	0.851042	0.966404
MRPL20-DT	1.07458	0.0079548	0.13621	0.658144
VWA1	17.7199	0.00804748	0.127406	0.866636	0.970385
ATAD3C	0.24822	0.000233498	0.136911	0.994951
NUP133-DT	0.28336	-0.00138456	0.136938	0.8697
ABCB10	15.5429	0.595092	0.731743	0.00713386	0.196312
URB2	37.0545	-0.0116165	0.120431	0.841432	0.9635
OTUD3	12.1557	0.0090602	0.129267	0.835206	0.961649
MKNK1	52.9036	-0.0248631	0.116493	0.693539	0.919584
ARTN	0.661429	0.00683922	0.136979	0.520187
LINC02918	1.14103	-0.0092775	0.136729	0.520701
IPO13	20.1763	-0.0894428	0.163406	0.114351	0.501601
ATP6V0B	176.815	-0.0449986	0.114266	0.507231	0.847461
CCDC24	12.2505	-0.0245253	0.131351	0.592604	0.885459
SLC6A9	18.5794	-0.0428206	0.134056	0.403679	0.791079
LCE3A	0.0611244	-0.00176608	0.137014	0.819938
EPHX4	0.668341	0.00192845	0.13688	0.836174
FNDC10	4.7934	-0.0162428	0.135316	0.564307	0.874987
SLC35E2B	5.38785	-0.0131006	0.135412	0.583638	0.88039
CDK11A	0.899992	0.000104952	0.136582	0.985734
NADK	21.2989	-0.00472557	0.128805	0.913046	0.984102
TMEM52	0.532589	-0.00217567	0.136715	0.811946
CD1A	0.379516	-0.00591271	0.137179	0.236751
CD1C	0.195424	-0.00211471	0.137029	0.595511
CD1E	0.135176	-0.00196699	0.137024	0.677773
HSP90AA3P	0.065113	-0.0015972	0.137008	0.90779
DR1	66.2924	-0.0461727	0.115544	0.496947	0.843116
MAPKAPK2	500.743	-0.377818	0.282175	0.00907488	0.214306
IL24	0.657158	-0.00023596	0.137005	0.996779
FCMR	5.89161	-0.00962832	0.134572	0.725755	0.928087
RPL13AP8	0.630615	-0.000223512	0.136562	0.977962
PIGR	1.54833	0.00776508	0.13694	0.461278
FCAMR	0.0615279	-0.000200812	0.137006	0.996786
C1orf116	8.87821	0.0190843	0.13047	0.669981	0.911962
PRMT6	0.198585	0.00239493	0.136998	0.886456
NDUFA4P1	2.25908	-0.00837888	0.136282	0.623286	0.897135
SH3BGRL3	151.816	-0.0380128	0.104894	0.58754	0.882235
CD52	0.0983211	-0.00180667	0.137016	0.819937
TINAGL1	4.52773	-0.025757	0.138315	0.296582	0.715819
PEF1	105.473	-0.0116361	0.108611	0.857236	0.967409
PEF1-AS1	0.0607098	-0.000279531	0.137004	0.996786
ANAPC10P1	0.657157	-0.00336171	0.136693	0.75556
PLA2G12AP1	0.594175	-0.00486169	0.137033	0.785316
ORC1	27.7121	0.063984	0.135621	0.288404	0.709301
SDE2	31.7174	0.0170489	0.129414	0.710584	0.922953
H3-3A-DT	3.31298	0.0120199	0.135539	0.62101	0.895573
H3-3A	861.381	0.0456362	0.10634	0.509456	0.848469
LINC01703	2.57524	-0.0207751	0.137428	0.362881	0.765303
ACBD3	396.994	-0.00288892	0.106031	0.972784	0.997205
MIXL1	0.0914896	0.00164606	0.137	0.914171
SNORA72	1.55025	0.00719793	0.136815	0.507606
NVL	39.7829	0.106181	0.169907	0.109451	0.493316
CNIH4	278.54	0.155129	0.14245	0.0760705	0.436841
CNIH3-AS2	0.998751	0.00777339	0.136977	0.508365
BMP8A	0.396038	-0.00190882	0.136863	0.811999
HEYL	13.7132	-0.0237694	0.131061	0.599687	0.887796
HPCAL4	0.459432	0.00198023	0.13701	0.826201
PABPC4	437.563	0.280491	0.250531	0.0188125	0.275567
CDKN2AIPNLP1	0.141048	-0.00163138	0.137008	0.907788
ECM1	0.613297	-0.0123365	0.137595	0.33201
FALEC	0.150664	0.00208518	0.136996	0.893848
ADAMTSL4-AS2	0.0656966	-0.00160414	0.137008	0.90779
RN7SL600P	0.123798	-0.00166387	0.137008	0.905756
ENSA	231.598	0.64981	0.238778	0.000306164	0.0447194
GOLPH3L	93.6206	0.0097732	0.105369	0.884092	0.974486
HORMAD1	10.8213	-0.0108447	0.132183	0.768354	0.943309
MCL1	556.408	-0.0830121	0.126736	0.256112	0.679122
WNT3A	0.160109	-0.00282961	0.137029	0.77414
C1orf35	89.6454	-0.028052	0.119328	0.649432	0.906897
MRPL55	110.326	-0.243716	0.21542	0.025309	0.300084
GJC2	1.68675	-0.00342897	0.135935	0.840624	0.963282
IBA57-DT	0.264568	-0.000456261	0.137001	0.996013
IBA57	10.5869	-0.0303864	0.132721	0.503309	0.845648
OBSCN-AS1	2.09173	-0.00989513	0.136468	0.558206	0.872483
TRIM11	250.317	-0.227941	0.207244	0.0280513	0.309791
RPL23AP15	0.0946259	0.001932	0.137006	0.914172
PPIH	105.345	-0.0277673	0.103983	0.679758	0.915122
YBX1	1497.67	0.0640989	0.147165	0.187809	0.604562
CLDN19	0.0668103	-0.000280408	0.137004	0.996785
P3H1	27.18	-0.19082	0.270222	0.0350714	0.335854
STPG1	8.29984	0.0287709	0.136707	0.40193	0.790175
NIPAL3	49.8388	0.00563398	0.11205	0.935349	0.988179
RCAN3	39.8999	0.0564855	0.132849	0.351801	0.756907
NCMAP	2.8196	0.000597374	0.134961	0.980882	0.99833
ASH1L	180.061	-0.0597042	0.126521	0.371692	0.769996
TXLNA	102.893	-0.0668984	0.126919	0.331103	0.743625
IQCC	2.10642	0.0183451	0.137653	0.311821	0.726394
FAM167B	1.16484	-0.0070607	0.136536	0.620753
HDAC1	122.789	0.104504	0.131569	0.180876	0.596925
MARCKSL1	55.158	0.101093	0.155987	0.158089	0.571039
TSSK3	0.180163	0.00283387	0.137029	0.717681
SLC16A4	63.2249	0.166431	0.211939	0.0551973	0.388862
LAMTOR5	167.517	0.101618	0.142507	0.179424	0.595077
YTHDF2	201.796	0.104384	0.108024	0.173674	0.589736
TMEM200B	0.387411	0.00336881	0.136991	0.838393
MECR	39.9574	-0.12857	0.193278	0.0702446	0.424868
HLX-AS1	1.06802	-0.00566015	0.136757	0.621687
HLX	9.62864	-0.00663042	0.133416	0.830185	0.960767
MARK1	2.4985	-0.000302099	0.136753	0.98962	0.99833
C1orf115	13.3586	-0.0173892	0.129028	0.704696	0.921139
DARS2	66.2305	-0.0261673	0.111041	0.694976	0.919625
GAS5-AS1	1.63421	0.00173481	0.135863	0.916223	0.984497
RC3H1-IT1	0.0987445	-0.00180911	0.137016	0.819937
INKA2	28.1852	-1.07532	0.476538	0.00077892	0.0743328
INKA2-AS1	2.93237	0.031434	0.140758	0.135427	0.537427
RAB7B	1.49879	-0.00961456	0.137307	0.512318
TSTD1	2.58497	-0.0347248	0.142439	0.0539027	0.384954
USF1	0.456711	0.00595037	0.137149	0.39788
ARHGAP30	4.56314	-0.0875523	0.18115	0.000108786	0.0226506
NECTIN4	12.8134	-0.146644	0.300741	0.000239987	0.0384146
NECTIN4-AS1	0.0950826	-0.000299195	0.137004	0.996784
KLHDC9	7.35173	-0.0432032	0.140085	0.284114	0.704618
PFDN2	255.316	0.650449	0.231922	0.000247507	0.0386868
NIT1	49.7952	-0.0267698	0.115119	0.687044	0.917105
DEDD	56.6767	0.0902868	0.138121	0.213756	0.637298
CTSE	0.770947	0.000606847	0.13675	0.947048
AKIRIN1	139.183	0.191616	0.161768	0.0433516	0.36176
NDUFS5	1167.19	-0.0792547	0.0969215	0.271437	0.69379
LRIF1	121.561	0.00840112	0.110925	0.905854	0.981878
DENND2D	4.72072	-0.0459204	0.145529	0.101724	0.483138
CHI3L2	8.46522	-0.0898577	0.184622	3.09097e-05	0.00832864
DRAM2	30.4021	0.560114	0.36547	0.00440396	0.163165
RNU7-57P	0.256497	0.00439804	0.137059	0.729086
RPSAP17	0.243937	-0.00246577	0.136917	0.686667
IL6R-AS1	0.31208	0.00182639	0.136915	0.859746
SHE	1.54047	-0.000434053	0.137	0.989919
PLA2G2C	0.325926	-0.000243783	0.137005	0.995675
ARNT	43.5106	0.0257096	0.121416	0.663656	0.910589
RNU6-1309P	0.0919207	0.00238003	0.13702	0.826193
RPS27AP6	0.123323	-0.000287315	0.137004	0.996717
PARP1	480.652	0.0719307	0.138638	0.272408	0.694482
NDUFS2	373.793	0.0182726	0.12395	0.72853	0.92888
PRDX1	4632.91	-0.131596	0.151551	0.108011	0.490349
NASP	593.978	0.0569965	0.0931491	0.417932	0.800557
CCDC17	0.818427	0.00923472	0.137261	0.52653
GPBP1L1	71.7969	0.0551726	0.122147	0.41191	0.79568
RPS15AP10	1.46329	0.0033025	0.136237	0.824661
TMEM69	32.2178	0.0512244	0.129461	0.402558	0.7909
SLC39A1	0.116391	-0.000470971	0.137001	0.996775
SERBP1	1252.96	-0.0022955	0.0940041	0.981309	0.99833
MIER1	154.733	-0.133378	0.146937	0.105482	0.486966
SLC45A1	6.62172	-0.0288227	0.137506	0.358719	0.762792
KIF17	1.03918	-0.00761344	0.13645	0.60923
UCHL5	111.857	0.102951	0.151442	0.135313	0.537419
SMIM1	2.74254	-0.047108	0.147233	0.0456005	0.366243
RNF19B	13.7783	-0.0521848	0.141845	0.257759	0.67974
GMEB1	52.0208	0.0382418	0.124993	0.524762	0.85496
CC2D1B	20.0543	0.137745	0.216279	0.0469415	0.370441
DAB1	0.737607	-0.000255956	0.137004	0.99362
LRRC8B	27.6745	0.119451	0.195486	0.0565515	0.391682
BTBD8	8.42968	-1.37142	0.648805	0.00123203	0.0905376
ZC3H11A	0.730114	-0.00575773	0.137062	0.746541
CAP1	422.751	0.196336	0.174794	0.0433184	0.36176
EPHB2	148.022	0.00713969	0.11661	0.932294	0.988056
TMCO1	508.2	0.0969922	0.10385	0.193897	0.612678
CDK11B	82.4249	0.0231504	0.127452	0.654646	0.908701
ACOT11	8.72501	0.0303735	0.133875	0.4814	0.837356
AKR1A1	144.905	-0.0685963	0.118963	0.338221	0.748531
KCNT2	0.32549	0.0081492	0.137238	0.471582
CTSK	2.29353	-0.00742541	0.136411	0.632461	0.899898
TRIM62	2.11017	0.0152877	0.136527	0.482374	0.837356
CTSS	94.2894	-0.0304669	0.12797	0.5702	0.877751
LIN9	16.5799	0.0401769	0.137938	0.338814	0.748911
RBMXL1	29.9972	-0.0023445	0.11862	0.967271	0.99612
GBP3	9.94388	0.0250501	0.136733	0.409576	0.79385
GBP1	20.2909	-0.0220204	0.138108	0.289	0.709695
PTGES3P1	1.2131	-0.014724	0.137705	0.209077
GBP2	18.4368	-0.0102932	0.132281	0.765915	0.942477
GBP4	1.16439	-0.000419726	0.137	0.990743
AHDC1	23.577	-0.0712799	0.142329	0.24252	0.667343
FGR	0.0935836	-0.00155564	0.137007	0.907789
IFI6	1.08565	0.0122963	0.137437	0.263689
IFI44L	0.319567	-0.000350218	0.137002	0.993926
CYB561D1	15.185	0.0298117	0.130341	0.551716	0.868386
AMIGO1	1.49105	0.0104499	0.13668	0.510737
RPL7P8	0.297733	0.00107515	0.136859	0.892962
PTGS2	417.661	-0.0226406	0.130319	0.623553	0.897135
DDAH1	32.4782	0.0203428	0.125325	0.695442	0.919625
NGF	0.794523	0.00287048	0.136558	0.819129
NOC2L	91.3928	-0.0638157	0.115896	0.371045	0.769996
PLEKHN1	20.7626	-0.0431135	0.132715	0.423747	0.803492
HES4	5.63263	-0.0880223	0.178242	0.00978584	0.218643
ISG15	25.4036	-0.103374	0.192334	0.0187519	0.275308
AGRN	0.814581	0.00831166	0.136859	0.493414
MRPL37	166.07	-0.0151978	0.103576	0.815149	0.956191
SERPINC1	0.108945	0.000123829	0.136961	0.996792
COG2	30.08	-0.0208104	0.120243	0.716193	0.925872
C1orf198	47.5681	0.0422027	0.127008	0.482539	0.837356
IFI44	0.559508	-0.00478529	0.137029	0.780796
TDRD10	0.186859	-0.00159534	0.137008	0.907785
UBE2Q1	182.568	0.0256093	0.0923	0.716894	0.925872
EFCAB14	121.358	0.00356407	0.102184	0.952764	0.992963
PSEN2	1.27398	-0.0291525	0.140657	0.0873259
FCRLA	0.278345	-0.000429865	0.137	0.994818
DUSP12	39.1369	0.0739374	0.140155	0.249826	0.671937
TRAF5	26.0761	-0.0801171	0.156322	0.140013	0.542112
SNX25P1	3.25149	0.0201145	0.13706	0.392065	0.783218
ARPC3P2	0.0851243	-0.000288504	0.137004	0.996785
SLC30A1	93.0598	0.0171959	0.117115	0.78219	0.947537
NTRAS	0.152043	-0.000313965	0.137004	0.996782
ATF6	76.546	0.0235755	0.115368	0.718119	0.92649
RABGGTB	21.3997	0.0442055	0.143051	0.190118	0.607719
DENND1B	13.9219	-0.0415038	0.13676	0.366207	0.768755
FAM204BP	0.404754	0.000286806	0.136791	0.992922
MPL	0.366234	-0.000277271	0.136851	0.993014
CDC20	123.934	0.3191	0.230173	0.012092	0.233241
ELOVL1	12.6872	0.0384778	0.138054	0.338806	0.748911
MED8	63.3573	-0.00438215	0.10986	0.934207	0.988143
MED8-AS1	0.101834	-0.00157099	0.137008	0.907788
AMPD2	57.7702	-0.147319	0.185743	0.078729	0.441913
ASPM	364.969	-0.112139	0.147771	0.129547	0.527689
AKT3-IT1	0.0880934	-0.00158297	0.137007	0.907789
AKT3	123.198	-0.0110216	0.0993594	0.852363	0.966912
C1orf174	47.4039	0.102075	0.172075	0.101351	0.482556
IQGAP3	24.3471	-0.0451951	0.13531	0.372162	0.770319
NAXE	292.555	-0.0957094	0.108432	0.201514	0.61995
HAPLN2	0.0712352	-0.00160984	0.137008	0.90779
BCAN-AS1	50.1005	-0.0040149	0.120495	0.94258	0.990513
BCAN	0.142264	-0.00028629	0.137004	0.996571
BCAN-AS2	0.0972308	0.00191713	0.137006	0.914172
NES	5.36385	0.0137115	0.133982	0.669767	0.911913
CRABP2	4.47698	0.038472	0.142384	0.145327	0.551888
ISG20L2	175.25	0.0435527	0.122495	0.496977	0.843116
METTL25B	28.2738	0.0783416	0.149199	0.19092	0.608662
MRPL24	365.293	-0.0709025	0.103717	0.336155	0.746879
PRCC	44.2361	0.130992	0.20754	0.0511617	0.38024
SH2D2A	23.1647	-0.0774598	0.158787	0.113574	0.501331
LINC01562	0.10768	-0.00183328	0.137017	0.819937
RNF11	47.6713	0.0271508	0.113814	0.682395	0.915122
LINC01409	0.243578	-0.0038654	0.136977	0.58956
RNF223	0.152155	-0.000213922	0.137006	0.996784
C1orf159	10.4981	-0.0327109	0.134645	0.445676	0.814486
TTC39A	14.3827	-0.00556396	0.132005	0.87696	0.972029
SAMD11	117.679	-0.0016286	0.128304	0.972765	0.997205
MFSD14A	0.330749	-0.00200696	0.136899	0.832621
SASS6	60.9279	-0.0979718	0.151039	0.166171	0.582558
DBT	34.2464	-0.104485	0.159218	0.138056	0.541275
RTCA	49.1731	0.0180577	0.120478	0.760888	0.940722
KHDRBS1	526.125	0.166419	0.143493	0.0609323	0.401646
TMEM39B	23.4124	0.0196435	0.126774	0.703561	0.920622
KPNA6	344.988	-0.11931	0.120856	0.131268	0.529755
CCDC28B	5.02242	0.0256352	0.137717	0.34322	0.752037
LINC01160	0.102977	-0.00183933	0.137017	0.819937
DDX20	30.4152	-0.00512206	0.123862	0.923554	0.987357
RPL5	3550.84	0.0138744	0.0832643	0.815453	0.956374
DIPK1A	16.5318	-0.0375782	0.132048	0.462044	0.825608
MTF2	75.8394	0.0489784	0.117453	0.51735	0.851414
SH2D5	12.6868	-0.0064091	0.130052	0.884159	0.974486
RPS15AP6	0.07719	-0.000290068	0.137004	0.996785
ECE1	421.898	-0.11892	0.186843	0.0760244	0.436759
ECE1-AS1	0.90925	-0.00798202	0.137006	0.519084
SUSD4	1.15757	-0.00800689	0.136541	0.592165
LRRIQ3	5.74145	0.00774314	0.133663	0.802655	0.953578
LRRC53	0.0615279	-0.000200812	0.137006	0.996786
CRYZ	206.609	0.384655	0.187046	0.00298756	0.142552
TYW3	145.333	0.0336758	0.112896	0.613343	0.893678
FPGT-TNNI3K	0.356463	-0.000479884	0.136962	0.855452
OBSCN	6.41669	-0.0645501	0.154505	0.0768401	0.437582
RNVU1-30	1.5609	0.00442599	0.136287	0.767137
H3C13	0.296742	0.00355327	0.136947	0.642416
H2AC20	24.6918	0.0261872	0.135312	0.469337	0.829117
H2AC21	9.80078	-0.00308688	0.134302	0.900502	0.981141
BOLA1	34.3348	-0.0790337	0.142402	0.22598	0.650851
SV2A	1.25105	-0.00343294	0.136461	0.785513
SF3B4	242.96	0.350835	0.166715	0.00314933	0.14304
RPL34P6	1.03916	-0.000165675	0.136357	0.992485
KIF21B	9.8229	-0.0193389	0.135005	0.534066	0.860492
TMEM9	171.05	-0.0584077	0.120899	0.396143	0.785644
IGFN1	2.39628	-0.00392324	0.136274	0.798556	0.952563
NEDD8P1	0.702683	0.0148267	0.137707	0.226935
SAMD13	7.09346	-0.0259657	0.135252	0.471314	0.831638
TMEM81	7.78419	0.0107756	0.132665	0.761428	0.94105
MTR	75.8343	0.017374	0.11623	0.790895	0.949844
SRP9	136.823	0.382096	0.288967	0.00915353	0.214306
TMEM63A	10.6993	-0.112108	0.203769	0.0171811	0.263801
LEFTY1	0.0627449	0.00197047	0.137006	0.91417
EPHX1	62.2745	-0.0384037	0.120126	0.547309	0.867387
SRM	191.695	0.00965206	0.115289	0.874412	0.971377
EXOSC10	85.073	0.0408126	0.108542	0.544798	0.865322
SYF2	219.651	0.135031	0.177732	0.0914923	0.468264
RSRP1	55.005	-0.135651	0.213176	0.0486008	0.372905
TMEM50A	148.062	0.486103	0.336108	0.0054942	0.178258
MACO1	62.1541	0.0736445	0.132447	0.278061	0.699468
TSEN15	106.758	0.421896	0.164875	0.000795894	0.0750775
LRRC71	0.0866385	-0.00173889	0.13701	0.907789
RN7SL612P	0.65553	-0.00873743	0.137245	0.545768
FMN2	8.42241	0.0150173	0.133359	0.66694	0.910684
GREM2	0.814898	-0.0140687	0.137833	0.227528
ADAMTSL4	0.766222	0.00724851	0.13684	0.51625
PTP4A2	958.079	0.153572	0.0988845	0.0470666	0.370441
ZFYVE9	28.3436	0.0232853	0.121818	0.694023	0.919625
TMCO4	12.575	-0.116001	0.188032	0.0687395	0.421009
HYI	31.2983	-0.0975938	0.157581	0.148246	0.557068
ADGRB2	3.20661	-0.00582125	0.135478	0.786141	0.948465
ANKRD65	0.789351	-0.00750914	0.137174	0.590383
SNAP47	83.3305	-0.00615997	0.112081	0.922862	0.987077
B4GALT2	241.675	-0.0789799	0.13535	0.26243	0.68488
OLFML2B	0.62393	0.00221852	0.136677	0.83503
IL20	0.0867463	0.00271536	0.137031	0.766037
TNFRSF14	3.23189	-0.0164913	0.138173	0.188098	0.604895
PRAMEF9	0.0932627	-0.000205708	0.137006	0.996784
OR10K2	0.289024	0.00210865	0.137005	0.904289
IRF2BP2	465.451	0.042634	0.108055	0.551191	0.868386
RBM15	65.7967	0.00121405	0.109785	0.984957	0.99833
JMJD4	42.6764	-0.053871	0.127289	0.380809	0.775265
KLHDC7A	12.4891	-0.0269873	0.134012	0.501352	0.844622
MTX1	0.202725	-0.00117963	0.13694	0.77845
ARL8A	344.045	-0.0462011	0.0980214	0.506851	0.847154
GPR37L1	2.83479	0.0151258	0.136878	0.438998	0.812584
SNX27	134.796	0.0320796	0.117982	0.613286	0.893678
CELF3	0.0600226	-0.00154815	0.137006	0.90779
RIIAD1	0.130984	0.00173214	0.137002	0.914173
MRPL9	183.089	-0.0793403	0.117214	0.264458	0.686038
OAZ3	1.37679	0.0115966	0.136658	0.498102
C2CD4D-AS1	0.0861189	-0.00020788	0.137006	0.996784
THEM4	51.2318	-0.10926	0.161851	0.128923	0.527147
S100A10	1746.73	0.160761	0.126106	0.060644	0.401646
STIL	56.762	-0.035724	0.124884	0.538342	0.862536
KPLCE	0.3119	-0.000227291	0.137005	0.996268
LCE1F	5.92951	-0.00239524	0.136581	0.827993	0.960214
LCE1E	1.57691	-0.000411926	0.137001	0.99123
NCDN	51.0448	0.0234819	0.130784	0.608936	0.891446
TFAP2E	0.0868752	0.000125539	0.136961	0.996793
HPDL	4.3862	0.0866405	0.176798	0.0100586	0.21926
SELENON	24.6295	0.0453226	0.13579	0.367673	0.76904
MAB21L3	0.310173	-0.00381481	0.137019	0.833538
NFASC	0.814314	-0.00764452	0.136743	0.558023
CNTN2	0.0592924	-0.000277124	0.137004	0.996785
SYPL2	0.142941	-0.00219933	0.137008	0.887646
CCSAP	41.7423	-0.00573973	0.118231	0.920822	0.98628
ACTA1	0.1923	-0.00233821	0.13702	0.791716
EXO5-DT	2.61601	0.0142672	0.136374	0.50944	0.848469
ZNF684	4.86	0.00929915	0.133758	0.750623	0.936565
DNAJC8P4	0.695	-0.00555441	0.136919	0.56063
RNU6ATAC27P	1.48629	-0.00130296	0.13598	0.933928
SNHG3	180.429	0.276231	0.17323	0.0123397	0.23519
SNORA73B	0.213378	2.32836e-05	0.136917	0.995117
TRNAU1AP	34.3456	-0.355956	0.305668	0.011801	0.231671
SNORD99	0.458733	0.0052873	0.137096	0.582263
RAB42	4.86713	-0.00652114	0.133605	0.840627	0.963282
TAF12-DT	1.68019	0.00998076	0.136003	0.625628	0.898149
CDK18	0.311596	0.00632479	0.137102	0.632149
GOLT1A	8.78638	-0.0294969	0.138778	0.285082	0.7054
RPL21P19	15.0386	0.0434344	0.140972	0.256589	0.67931
LINC00628	0.921842	0.00589774	0.136693	0.59966
PPP1R15B-AS1	0.65319	0.00222055	0.136773	0.805067
UBA5P1	0.294035	-0.000337133	0.137003	0.996779
ZMYM1	11.5456	-0.0348076	0.135386	0.417666	0.800557
EFCAB14P1	0.479858	0.00414009	0.136906	0.672895
SNORA62	0.133707	0.00215337	0.137014	0.826194
GLMN	17.2561	0.0244716	0.133221	0.543522	0.865077
RPAP2	76.6157	-0.069086	0.14108	0.256229	0.679122
OR10AA1P	0.144426	-0.00198273	0.137025	0.664502
TRIM58	0.175209	-0.00226777	0.137021	0.79732
ZSCAN20	3.02568	-0.0193592	0.136931	0.409759	0.793981
GABRD	1.12173	0.00292468	0.136175	0.852961
ZBTB17	16.7299	-0.0730625	0.153059	0.153787	0.565822
SRARP	0.0883813	-0.000205318	0.137006	0.996785
CLCNKA	0.101622	0.00168912	0.137	0.914172
FAM131C	5.78536	-0.00580852	0.133259	0.849688	0.966046
EFHD2-AS1	0.183414	-0.000121406	0.136937	0.995821
EFHD2	111.736	0.184854	0.179867	0.052531	0.382758
CTRC	0.0791869	0.00189496	0.137004	0.91417
ZBTB8A	20.2751	-0.00918252	0.128831	0.838481	0.96231
ZBTB8OS	63.6318	0.0896357	0.157273	0.170684	0.587118
NRAS	97.0718	0.579527	0.268591	0.00139177	0.0956286
SIKE1	26.3104	0.124054	0.182441	0.0885378	0.461746
SPTA1	0.0966531	-0.000293741	0.137004	0.996784
ZRANB2	212.994	0.004037	0.11845	0.942864	0.990682
ZRANB2-DT	0.269933	-0.00496061	0.137072	0.68469
CERS2	108.003	0.0396757	0.143021	0.131732	0.530556
ANXA9	3.00017	-0.0308099	0.140325	0.166503	0.583363
PRUNE1	46.8339	0.0477922	0.123921	0.453571	0.822075
BNIPL	0.922385	-0.00513991	0.136606	0.665604
C1orf56	17.7409	-0.0397844	0.136268	0.375868	0.773103
CDC42SE1	139.26	0.0238654	0.117862	0.709522	0.922301
MLLT11	159.161	-0.0378056	0.115745	0.56934	0.877215
IER5	440.983	-0.716833	0.164781	7.57997e-07	0.000535196
SLC25A44	126.919	0.203738	0.197832	0.040589	0.3532
FH	149.405	0.072	0.134051	0.28707	0.707608
KMO	1.26873	-0.00489953	0.136665	0.667795
OPN3	208.284	0.0227168	0.105888	0.743571	0.933908
CHML	50.0404	0.421607	0.276934	0.00625708	0.186518
ATAD3A	30.7992	0.124764	0.190053	0.0739304	0.432679
SSU72	180.252	0.0454015	0.105261	0.521017	0.852693
MIB2	14.8177	-1.10241	0.468336	0.000629236	0.0675837
BCL9	23.845	-0.0522076	0.141376	0.263032	0.684971
EXO1	35.3843	0.00544003	0.122309	0.920962	0.98628
WDR64	0.272208	0.00297513	0.137027	0.784162
DNAI4	4.99098	0.0251757	0.137567	0.352732	0.757012
LBR	202.56	0.126105	0.123441	0.118582	0.509075
DNAH14	46.8361	0.0473491	0.128223	0.435986	0.811488
DYRK3	22.6066	-0.0420447	0.134545	0.39869	0.787442
MAP10	12.0596	-0.0328814	0.137204	0.370847	0.769996
TRIM67	3.77778	0.00125367	0.134586	0.95745	0.993929
FPGT	14.0886	-0.141377	0.225872	0.0396972	0.350109
RPRD2	65.7666	-0.0299626	0.109902	0.652187	0.907948
ZNF124	12.0814	-0.00762254	0.12822	0.867462	0.970501
FAM72C	4.83241	0.00856464	0.134759	0.747802	0.936133
SLC2A7	0.605396	-0.0106599	0.13747	0.308318
LINC01772	1.21462	-0.0109311	0.136792	0.483709
RNU1-1	0.231352	0.00384646	0.137035	0.735145
LINC01783	0.128663	0.00184648	0.137003	0.914173
MST1P2	0.63324	-0.0129878	0.137699	0.264604
RNU1-3	0.281853	0.00344267	0.137028	0.753345
HSPG2	89.2843	-0.287249	0.46284	0.0158752	0.256858
LINC01635	0.217855	-0.00319516	0.137035	0.757762
LINC00339	6.92825	0.0169538	0.135408	0.551402	0.868386
CDC42-AS1	0.0788151	-0.000285674	0.137004	0.996786
CDC42-IT1	0.495907	-0.00284028	0.136833	0.701161
WNT4	1.53198	0.0230048	0.138681	0.204921
FAM72A	1.83076	0.00487826	0.136059	0.772604	0.945005
SRGAP2	48.2751	-0.0261696	0.120911	0.659746	0.910544
IKBKE	37.5231	-0.0338296	0.133205	0.441889	0.813892
RASSF5	23.9237	-0.0294202	0.134198	0.480201	0.837106
RPL7AP20	0.142869	-0.000301417	0.137004	0.996572
EIF2D	58.2484	0.100799	0.160096	0.142013	0.545583
EIF1AXP1	66.6382	0.136736	0.205148	0.0566732	0.391752
CROCC	15.8875	-0.11308	0.19655	0.0392659	0.348767
VASH2	15.5211	-0.00351915	0.127259	0.913856	0.984338
CYB5RL	14.1473	-0.0196011	0.130619	0.657543	0.909507
ATXN7L2	2.7975	0.011919	0.136194	0.540599	0.863797
CENPL	21.3062	0.0673131	0.146218	0.209212	0.63019
ZNF496	27.7492	0.117111	0.179279	0.0928297	0.469038
RABGAP1L	24.9851	0.00621023	0.126222	0.899594	0.981141
CD101	0.31543	4.85021e-05	0.136854	0.99415
LCE1C	7.59143	-0.000281706	0.137004	0.996636	0.998668
NPL	1.09557	-0.00577174	0.136374	0.695215
RCC1	155.676	0.438061	0.311992	0.00669928	0.190999
LCE5A	0.151293	-0.00163187	0.137009	0.907787
CRCT1	0.697929	-0.0123381	0.137471	0.247721
LCE3E	0.193512	-0.000450391	0.137001	0.995754
LCE3D	0.712933	-0.00051439	0.136999	0.992609
ADPRS	62.1424	-0.0553487	0.120837	0.418442	0.800557
COL8A2	0.121524	-0.000316007	0.137004	0.996784
TRAPPC3	362.115	-0.237411	0.252697	0.0280974	0.309791
MAP7D1	124.856	-0.0871777	0.133252	0.230716	0.655876
ZNF362	33.4223	-0.0209557	0.124732	0.700832	0.920114
RN7SKP16	0.217111	-0.000221886	0.137005	0.996782
PHC2-AS1	0.568505	0.00742906	0.136985	0.446937
S100A6	5891.53	0.128526	0.171418	0.100185	0.481269
S100A4	1984.96	0.0128569	0.107241	0.860636	0.968322
S100A3	76.9551	0.0252117	0.119774	0.684804	0.916412
S100A2	18.69	-0.103819	0.174824	0.0890544	0.463029
S100A16	337.399	0.102192	0.11515	0.184945	0.601537
S100A14	1.24116	0.00668458	0.136692	0.600374
S100A13	137.09	-0.0525039	0.115901	0.444113	0.814486
SNAPIN	159.655	-0.0619265	0.117297	0.377128	0.773996
SH3D21	1.61028	0.00103228	0.135535	0.961659	0.994814
STK40	18.016	-0.0434268	0.135266	0.383025	0.777018
LSM10	54.8418	0.103695	0.147783	0.168501	0.584148
OSCP1	12.6966	0.00486175	0.129013	0.918644	0.985735
MRPS15	164.879	0.184552	0.179574	0.0512269	0.380519
EVA1B	6.65998	0.0155885	0.132846	0.671776	0.912866
ASCL5	0.229477	-0.000445086	0.137	0.995021
KIAA1614-AS1	1.71046	-0.00606943	0.136142	0.731282	0.9298
STX6	61.7815	-0.0691022	0.12519	0.324059	0.73685
LINC01732	0.114027	0.00211204	0.137012	0.826194
MR1	33.5302	-0.669052	0.404936	0.00322679	0.14304
TMED5	80.5353	0.136343	0.1404	0.105159	0.486966
CCDC18-AS1	25.2408	0.0231401	0.1318	0.594288	0.885767
CCDC18	73.8775	0.0240063	0.122544	0.682446	0.915122
TMEM269	0.544012	0.0100998	0.137402	0.332925
SVBP	31.957	0.0794045	0.158433	0.121665	0.515427
GORAB	13.5828	0.0353398	0.134146	0.444495	0.814486
KDM1A	44.097	0.0220101	0.123969	0.69742	0.919853
LCE1B	4.23894	-0.000465486	0.137001	0.994244	0.998668
FCER1A	0.0587864	-0.000278876	0.137004	0.996786
MYOM3	12.5052	0.0576995	0.145039	0.213783	0.637298
IL22RA1	4.14353	0.0279399	0.138228	0.312763	0.727241
IFNLR1	5.19513	0.01236	0.135544	0.607774	0.890787
LINC02800	0.169234	0.000401818	0.136938	0.99589
ELF3	904.454	-0.559215	0.160294	2.89716e-05	0.00796256
LGR6	13.0664	-0.0210216	0.1343	0.545698	0.865934
PTPN7	3.09411	-0.0567825	0.154178	0.000734396	0.0731309
SIPA1L2	40.1087	-0.387339	0.380496	0.0107815	0.22583
SRSF4	143.426	0.117228	0.189538	0.0703137	0.425007
PEAR1	9.1575	-0.00114546	0.132913	0.974483	0.997494
SMU1P1	0.984673	0.0132134	0.137356	0.304535
KRT8P45	0.881239	0.0149278	0.137486	0.300892
ETV3L	0.055355	-0.000196431	0.137006	0.996786
ETV3	5.88601	0.0461917	0.145919	0.0867479	0.457792
PBXIP1	34.8331	-0.0599939	0.1399	0.285351	0.7054
PYGO2	76.8027	0.0441802	0.119355	0.506157	0.847079
SHC1	272.794	-0.13843	0.121141	0.0928507	0.469038
CKS1B	1488.43	-0.0119878	0.0827336	0.825881	0.959481
FLAD1	85.0193	-0.0476429	0.114351	0.45791	0.824069
ZBTB7B	12.4435	0.0216018	0.129928	0.64632	0.905559
DCST2	0.437868	0.00518758	0.136912	0.559935
DCST1-AS1	5.8246	-0.0084768	0.133319	0.793045	0.950517
ADAM15	12.9079	0.00847195	0.135172	0.735396	0.931989
MTMR11	27.671	-0.0107341	0.127721	0.820499	0.957519
OTUD7B	51.1324	-0.0755496	0.126356	0.293028	0.712076
FAM72D	10.9049	0.0461753	0.141256	0.258765	0.681047
ANKRD35	0.12683	-0.000211332	0.137006	0.996783
ITGA10	0.864396	-0.0115161	0.13719	0.341318
PEX11B	37.5905	-0.0919631	0.150544	0.176381	0.593208
LIX1L-AS1	1.28068	0.00261755	0.136368	0.84035
LIX1L	73.5695	0.240587	0.407886	0.019495	0.278875
ANKRD34A	1.6484	0.00263608	0.136184	0.859709	0.967915
POLR3GL	24.5848	0.00622127	0.123044	0.907866	0.982818
TXNIP	5.36656	0.00834935	0.13614	0.649058	0.906881
NBPF10	1.63698	-0.013611	0.137046	0.393861	0.783782
TEX46	0.109717	-0.00160509	0.137008	0.907788
BEND5	2.35122	-0.00606223	0.137067	0.696631	0.919715
ROR1	56.4842	0.0638584	0.126014	0.348905	0.755302
PFN1P1	10.4073	0.0616821	0.154867	0.0402472	0.352259
RPL4P3	0.512937	-0.000715697	0.136797	0.913757
VAMP4	19.4049	-0.0283621	0.128724	0.581049	0.880283
RNVU1-15	0.0939907	-0.00159185	0.137008	0.907789
RNVU1-26	2.66685	-0.0220769	0.137943	0.300024	0.71728
RNVU1-2A	0.0816188	-0.000289628	0.137004	0.996786
RNVU1-28	0.7044	0.016243	0.1382	0.127896
CFAP74	0.139405	0.00202716	0.137006	0.909064
NOTCH2NLC	10.4043	-0.0297802	0.136453	0.410977	0.794884
RALGPS2-AS1	0.203792	0.00250942	0.13699	0.871307
RALGPS2	73.813	-0.0215332	0.1211	0.719162	0.92668
PTPN2P1	0.151236	-0.000314286	0.137004	0.996784
FHAD1	3.01764	0.0205763	0.137584	0.339176	0.748994
EIF4G3	185.137	-0.0626514	0.117419	0.375975	0.773103
ITPKB	3.90665	-0.0095981	0.135595	0.666938	0.910684
S100A11	564.52	0.123535	0.164328	0.114395	0.501601
NBPF15	6.09513	-0.0158748	0.13467	0.613893	0.893878
PIGV	15.1006	-0.0361977	0.136491	0.381758	0.776052
ZDHHC18	26.9	-0.070399	0.138712	0.270365	0.693036
SFN	692.996	-0.0385622	0.129897	0.476269	0.835127
GPN2	24.8685	-0.0833283	0.148409	0.194014	0.612764
GPATCH3	11.4928	0.0194164	0.134801	0.553531	0.869925
NUDC	192.826	0.174857	0.156913	0.05826	0.396615
NR0B2	0.0995994	-0.000380531	0.137003	0.996785
RPL12P13	0.265198	-0.00323306	0.137014	0.854766
TRNP1	279.329	0.14981	0.142651	0.0817638	0.448721
TENT5B	1.1777	0.00264158	0.13608	0.881242
CEP85	21.4982	-0.0472079	0.136816	0.343287	0.752037
DHDDS-AS1	0.191313	0.00266382	0.137032	0.684894
UBXN11	1.83924	-0.00487638	0.136272	0.74924	0.93651
PPP1R15B	78.3004	-0.0139088	0.116986	0.82444	0.959006
NDC1	115.977	-0.0588811	0.119338	0.394631	0.784467
RGS7	0.211268	0.00264471	0.137004	0.883995
CNR2	0.134905	-0.00195742	0.137024	0.678207
H3P1	0.0810796	-0.000283824	0.137004	0.996784
PNRC2	62.1999	0.0831053	0.148423	0.194421	0.613053
SRSF10	276.914	0.0998558	0.121227	0.194223	0.612788
GRHL3	0.663637	-0.00597918	0.137012	0.481839
METTL13	83.1958	0.0178896	0.111941	0.784971	0.948013
DNM3	2.47742	0.00332737	0.134549	0.897332	0.980841
PIGC	97.7115	-0.00602999	0.113448	0.918166	0.985638
C1orf105	0.478814	-0.002713	0.136794	0.682623
EFCAB2	18.7185	-0.0167112	0.125803	0.751563	0.936778
ABCA4	0.241718	-0.000441608	0.137001	0.994933
MDM4	103.47	-0.0399911	0.120005	0.538437	0.862536
WDR47	6.40432	0.000159804	0.132736	0.999663	0.99977
PYCR2	216.8	0.103402	0.153784	0.151421	0.562386
SLAMF1	1.27591	-0.00025341	0.137005	0.996776
NRDC	232.551	-0.0208319	0.11136	0.751505	0.936778
FAF1	104.143	0.0679752	0.118868	0.343938	0.752737
PRRC2C	978.057	-0.179755	0.221954	0.0487001	0.373458
TARS2	52.0036	0.0514086	0.129247	0.399829	0.788243
TDRKH	10.4262	0.0139432	0.131759	0.722538	0.92777
NBPF11	17.3992	0.000467799	0.131221	0.993226	0.998668
NOTCH2	48.3937	0.0103401	0.122615	0.836562	0.961649
PATJ	24.9457	-0.0744984	0.147708	0.203556	0.622307
MAST2	65.3218	-0.22683	0.168613	0.0265655	0.307076
PRKAA2	104.751	-0.408762	0.234317	0.00489009	0.167745
SEMA4A	0.248674	-0.00333019	0.137037	0.751688
CCNL2	107.692	-0.249992	0.195823	0.0210293	0.284089
VTCN1	0.657876	-0.00714598	0.136986	0.430387
ZNF644	62.9809	0.0224864	0.118003	0.725123	0.927892
KLHL17	15.2051	-0.0263052	0.133619	0.51856	0.852183
TRIM46	1.78986	-0.00665043	0.136121	0.70703	0.921943
MEF2D	141.721	-0.0290203	0.114784	0.67553	0.913677
MUC1	15.4736	-0.000542375	0.132096	0.989158	0.99833
OPRD1	4.73938	-0.000280467	0.137004	0.99658	0.998668
CTBP2P8	0.600625	0.0130025	0.137761	0.175556
RPS7P4	69.0609	0.0208028	0.127088	0.68708	0.917105
GBP5	0.215243	-0.000341513	0.137003	0.996146
DIRAS3	6.60321	-0.00486959	0.134062	0.864488	0.969998
ELOA	74.0788	0.0129168	0.114418	0.860462	0.96832
HMGCL	26.567	-0.159204	0.258378	0.0286509	0.312476
FUCA1	51.0778	-0.0450793	0.129873	0.438525	0.812584
COL16A1	7.05363	0.0187331	0.135941	0.500259	0.844295
MYOCOS	0.475275	0.00655835	0.136993	0.44902
ALDH9A1	85.9226	-0.108628	0.142489	0.159407	0.572699
H2BC18	0.38307	0.00579132	0.137142	0.424079
H4C15	2.11252	-0.0377809	0.143223	0.0733147	0.431843
H2AC19	2.49027	-0.000433644	0.135504	0.980233	0.99833
DCAF6	142.103	0.0386592	0.106795	0.5656	0.87542
H2AC18	4.67883	0.0164316	0.135969	0.51257	0.849154
H2BC21	16.5374	-0.00942647	0.129967	0.812948	0.955859
H4C14	2.15362	0.0343059	0.14155	0.129658	0.527689
TRMT13	17.5884	0.0359532	0.132709	0.463799	0.826568
SEC16B	0.0895405	-0.000290388	0.137004	0.996785
SPATA21	0.119687	-0.000230087	0.137006	0.996783
ADGRL2	11.0274	-0.0194776	0.132715	0.617976	0.894861
CLCNKB	0.0772044	-0.000321389	0.137004	0.996785
KCNQ4	0.363499	0.00108073	0.136837	0.915174
CITED4	83.1645	0.0399503	0.131268	0.458995	0.82455
SLFNL1-AS1	0.729581	-0.00358783	0.136618	0.746527
PKP1	0.108307	-0.000299804	0.137004	0.996784
LAD1	5.55201	-0.0416898	0.144861	0.0593264	0.399842
PHLDA3	204.838	-0.928746	0.249156	9.26464e-06	0.00326448
CSRP1	477.715	0.103869	0.134501	0.178594	0.594525
IPO9-AS1	1.39104	0.0204799	0.138413	0.192049
RNU6-501P	0.0676311	-0.00180157	0.137016	0.819938
IPO9	263.858	-0.130509	0.109641	0.0958083	0.473263
SHISA4	23.9558	-0.0177425	0.127963	0.703078	0.920622
NAV1	44.4983	-0.203949	0.313132	0.0271502	0.307076
NUDT17	8.61983	0.0327717	0.135466	0.418682	0.800557
PIAS3	34.648	-0.00534898	0.118477	0.92775	0.988056
RBM8A	340.881	-0.0713513	0.10341	0.32467	0.737292
CAPZA1	198.482	0.311684	0.137818	0.00267968	0.133828
RHOC	185.965	-0.0148214	0.105238	0.822107	0.958162
TAFA3	0.0988197	0.00191821	0.137006	0.914172
MOV10	30.0131	-0.0786096	0.147975	0.203006	0.621523
TAF12	37.2413	0.13796	0.180081	0.0864015	0.456841
FOXO6-AS1	0.44744	-0.00946076	0.137335	0.402867
TAF13	49.7212	0.077763	0.151772	0.172604	0.588735
EPRS1	508.106	-0.11192	0.115742	0.149055	0.557849
BPNT1	37.4907	0.0412399	0.130237	0.460429	0.82455
IARS2	207.701	0.277079	0.287301	0.0212698	0.284882
RPS15AP12	0.469913	-0.00142537	0.136705	0.859016
RAB3GAP2	93.3964	-0.0303648	0.116693	0.638373	0.902848
MORF4L1P1	118.383	0.0367252	0.136734	0.379973	0.774974
CDC42BPA	166.155	-0.0321165	0.121196	0.594124	0.885767
HSD17B7	12.8287	0.00218659	0.131827	0.939272	0.98923
MACF1	341.393	-0.0767003	0.147093	0.208111	0.629096
PIK3R3	11.1091	-1.01544	0.586642	0.0024051	0.129105
TSPAN1	3.66594	0.00581445	0.135337	0.800245	0.952782
LURAP1	0.117842	-0.000209277	0.137006	0.996784
RAD54L	11.3508	0.0293761	0.136907	0.389365	0.781916
POMGNT1	37.8475	0.0117079	0.122651	0.834423	0.961587
BLZF1	21.3709	-0.0078556	0.124617	0.8909	0.977169
CCDC181	4.9967	-0.00821477	0.134099	0.774061	0.945272
SLC19A2	2.12246	0.0244687	0.139236	0.149116	0.557849
F5	15.0928	-0.0119771	0.136024	0.58461	0.880749
PALMD	5.57392	-0.00926806	0.132792	0.785359	0.948089
FCGR2C	0.679471	-0.000250427	0.137004	0.99321
GON4L	99.1757	-0.432942	0.206068	0.00229413	0.126419
LINC00623	1.12969	0.0145771	0.137847	0.252645
RNVU1-4	0.296509	-0.0031681	0.136963	0.550507
U1	1.35761	-0.0165657	0.137692	0.2697
PPCS	130.636	-0.0771922	0.111798	0.30037	0.717406
PPIAL4C	0.148437	0.00255515	0.137027	0.748534
PPIAL4G	0.0591073	-0.000284807	0.137004	0.996786
CSDE1	1060.66	0.0323217	0.0699765	0.583008	0.880283
KLHL21	30.9925	-0.0255676	0.124588	0.648477	0.906733
PHF13	37.6314	-0.0452682	0.126505	0.460043	0.82455
KLHL12	72.1784	-3.73146e-05	0.108446	0.990488	0.99833
ADIPOR1	42.4945	0.226139	0.344695	0.0241856	0.293344
CYB5R1	42.8562	-0.0446344	0.129217	0.443766	0.814486
TMEM183A	81.0593	0.171907	0.173742	0.0600866	0.40083
CHI3L1	0.077698	-0.000228516	0.137006	0.996786
UBR4	65.1155	-0.131489	0.219274	0.0343157	0.333498
AKR7L	0.387707	0.00112486	0.136822	0.879343
MRTO4	287.252	0.239684	0.220856	0.027016	0.307076
AKR7A3	0.360492	-0.00533897	0.137087	0.674228
AKR7A2	108.282	-0.024686	0.119815	0.668234	0.911184
RNU6-1099P	0.624648	0.00463274	0.136926	0.602019
SLC66A1	14.1237	-0.0218305	0.13203	0.60491	0.889525
COX7CP2	0.292671	-0.00372844	0.137016	0.833346
RABIF	65.2233	0.044871	0.11267	0.52315	0.853816
NPM1P40	1.84083	0.00476533	0.136004	0.780681	0.947432
SETDB1	68.2539	-0.229541	0.236979	0.0295053	0.314555
DNAJC11	56.9665	-0.23538	0.239231	0.0273878	0.307928
PRDM2	39.1906	0.0164878	0.123272	0.768339	0.943309
RHCE	0.105449	-0.000372982	0.137003	0.996784
EMC1	67.2106	-0.0466202	0.121335	0.485143	0.838947
DPH5	90.7257	0.0216795	0.10637	0.748716	0.936334
C1orf50	8.23898	-0.0277673	0.136407	0.418929	0.800557
TAL1	0.476771	-0.00937175	0.137398	0.243338
EDEM3	53.0608	-0.0566351	0.133679	0.343155	0.752037
ARPC5	466.709	0.0721048	0.113145	0.326848	0.73874
SMG7	55.2205	0.111865	0.172894	0.103299	0.483901
AKNAD1	1.19655	-0.0134623	0.137429	0.273839
CLCC1	77.4327	0.034868	0.115348	0.59413	0.885767
PRKCZ	36.4138	-0.76204	0.392758	0.00171516	0.109627
IPP	19.7505	-0.0848809	0.15978	0.125742	0.522681
PDE4B	59.2461	0.0340788	0.127457	0.515731	0.85079
TMOD4	1.18089	-0.0272344	0.140329	0.0542602
SMAP2	24.3176	0.0418157	0.134403	0.401502	0.790042
HP1BP3	366.294	0.038226	0.107756	0.581244	0.880283
EXO5	5.29391	-0.00517866	0.133865	0.856166	0.967183
PIK3C2B	17.8255	-0.0208873	0.126255	0.689302	0.917423
VPS72	113.368	-0.0395748	0.110484	0.567248	0.876075
SEMA6C	3.10295	-0.0193855	0.137552	0.337813	0.748164
OVGP1	0.803381	-0.0110923	0.137178	0.318149
WDR77	38.54	-0.0073299	0.123924	0.888723	0.976351
ATP5PB	232.919	0.0406292	0.0991804	0.562578	0.874731
C1orf162	0.141786	3.6436e-05	0.136957	0.996595
RAP1A	52.6644	0.16015	0.200773	0.0628817	0.407604
FOXO6	4.9423	-0.0178692	0.136206	0.489157	0.840204
EDN2	7.52022	0.00855655	0.132516	0.819661	0.957376
ATP1B1	1663.09	-0.021086	0.0796341	0.739411	0.932383
SELENOF	121.719	0.115168	0.169967	0.109053	0.492417
HS2ST1	60.3182	0.0577758	0.126561	0.381659	0.776039
HOOK1	12.8006	0.0391789	0.135397	0.402962	0.791071
CYP2J2	0.727501	0.00719297	0.137174	0.488344
H2AC25	21.976	0.0273668	0.131604	0.552281	0.868915
H2BC26	2.2826	-0.00896318	0.135898	0.65394	0.908393
RNF187	294.743	-0.108697	0.11841	0.177807	0.593815
AGTRAP	82.889	-0.0857718	0.136093	0.223687	0.649426
MTHFR	39.0093	-0.105925	0.158604	0.139524	0.542112
FAM177B	0.102757	-0.000297533	0.137004	0.996785
SLC44A5	0.382736	-0.00156744	0.136858	0.813213
FAM229A	2.27972	-0.00908941	0.136076	0.637497	0.90212
THAP3	32.0438	-0.0407081	0.132612	0.432289	0.808914
S100A5	0.626526	0.00624101	0.13694	0.517686
FCGR2B	1.56361	0.00537169	0.13704	0.761231
PPM1J	1.47006	-0.000835398	0.136221	0.958619
TCHH	0.959253	0.00028975	0.136182	0.986984
PMF1	59.8769	-0.0126767	0.119369	0.828878	0.960637
NFYC	76.5706	-0.0210207	0.110814	0.73741	0.932152
SPOCD1	2.96507	-0.00319336	0.136086	0.844149	0.964591
MOB3C	6.47126	-0.0152633	0.135257	0.584709	0.880749
SRSF11	825.375	-0.0833573	0.0930217	0.245961	0.669377
RBM15-AS1	0.781211	0.0168607	0.138255	0.13827
LINC03108	0.982958	0.00318101	0.136594	0.788476
RAB4A-AS1	9.73541	0.0268952	0.135162	0.469342	0.829117
LINC01036	0.684182	-0.00360172	0.136685	0.761546
LNCTAM34A	10.2537	-0.0417123	0.140981	0.247466	0.67039
LNCATV	9.98282	-0.024073	0.135025	0.495709	0.843116
EPHA2-AS1	0.127279	0.00184363	0.137003	0.914173
LINC02606	1.18911	-0.000879979	0.136615	0.933336
LINC00862	3.03089	-0.0101401	0.136152	0.60436	0.889525
MIR205HG	1.34815	-0.00038797	0.137001	0.990232
RWDD3-DT	1.66131	-0.0120103	0.136814	0.463754	0.826568
SNHG12	69.1276	0.0344198	0.123922	0.562883	0.874731
KDM4A-AS1	2.92234	0.0128473	0.135372	0.615729	0.894651
MDS2	0.0841221	-0.000205367	0.137006	0.996784
GPR137B	15.2833	0.0371266	0.133526	0.443038	0.814486
ERO1B	42.1828	0.0262432	0.128242	0.609982	0.891931
C2CD4D	0.0630282	-0.000225049	0.137004	0.996786
MTARC2	15.4942	0.025058	0.131943	0.564648	0.874987
MTARC1	9.57223	0.0271626	0.13356	0.515666	0.85079
ATPAF1	66.1714	0.0257732	0.109875	0.69831	0.919893
SCMH1	28.934	0.00944031	0.124357	0.871562	0.9712
SRGAP2B	13.7359	0.0675013	0.15001	0.170675	0.587118
RGS16	9.33683	0.0300657	0.140817	0.0793499	0.442782
LINC01686	0.0950957	-0.000205374	0.137006	0.996784
RGS8	0.0526134	-0.000274762	0.137004	0.996786
SARS1	278.305	-0.103544	0.147639	0.162394	0.576955
CELSR2	13.2044	-0.066291	0.148454	0.186375	0.603153
PSRC1	23.0514	0.0713629	0.14558	0.220192	0.645866
MYBPHL	0.123056	-0.000213471	0.137006	0.996783
SORT1	33.8505	-0.00970023	0.125497	0.848751	0.965797
PSMA5	80.0833	0.706635	0.378929	0.00207625	0.121931
ZBTB37	8.07995	0.00969437	0.133022	0.776542	0.946452
UAP1	22.6558	0.0716568	0.150513	0.173563	0.589736
PYHIN1	0.11071	-0.000209912	0.137006	0.996784
IFI16	34.3004	-1.03662	0.426	0.000557097	0.0647104
AIM2	4.75777	0.00584091	0.137041	0.695456	0.919625
BTBD19	8.87768	-0.0131329	0.134442	0.661956	0.910589
AK2	240.794	0.0392914	0.105466	0.574664	0.879344
CD46	129.762	-0.0123696	0.111847	0.857573	0.967471
YOD1	24.2645	0.139895	0.212249	0.053914	0.384954
C4BPB	2.32274	0.000370213	0.13573	0.989119	0.99833
C4BPA	3.00762	-0.00332797	0.135615	0.859008	0.967915
CFHR3	0.165837	-0.000314343	0.137004	0.996782
G0S2	42.6451	0.0720544	0.160603	0.0488726	0.374172
HSD11B1	0.865107	-0.000246762	0.137005	0.996756
TRAF3IP3	5.20597	-0.0404268	0.145109	0.0105072	0.223861
C1orf74	1.57321	-0.00973278	0.136008	0.628493
IRF6	0.304436	-0.00204689	0.136873	0.8163
UTP25	46.0315	0.0120456	0.117851	0.849257	0.96604
RIMKLA	17.8676	0.00392578	0.127899	0.93406	0.988143
ZMYND12	0.456042	-0.00661812	0.136949	0.542995
YARS1	191.172	-0.0903254	0.136202	0.21417	0.637975
DCAF8	57.8277	-0.0923792	0.144544	0.191472	0.609084
PEX19	39.0502	-0.0111514	0.121277	0.845334	0.964722
SUMO1P3	0.142988	-0.000212405	0.137006	0.996784
NHLH1	0.856632	-0.00270023	0.136413	0.837848
SLAMF6	0.186525	-0.000210658	0.137005	0.996782
CD84	0.0953726	-0.00157952	0.137007	0.907789
COPA	205.275	-0.00718765	0.0985875	0.907695	0.982788
CAMSAP2	192.563	-0.0358385	0.113192	0.589282	0.883216
INAVA	42.6224	-0.112688	0.177069	0.093954	0.47121
SSBL4P	1.19902	0.0206393	0.138685	0.120289
PRKAB2	27.964	-0.024576	0.126079	0.636451	0.901553
RNVU1-27	0.534348	-0.00506411	0.136746	0.61082
NUDT4B	0.652633	0.00265594	0.136552	0.829405
SLC25A34	0.348153	0.00307679	0.136843	0.796422
SLC25A34-AS1	0.131083	-0.000302026	0.137004	0.996785
TMEM82	0.117565	0.00250532	0.137025	0.768676
FBLIM1	56.2218	-0.0488505	0.126773	0.431431	0.80861
RPL12P14	0.197189	1.04701e-05	0.136922	0.995742
SPEN-AS1	25.472	0.0737286	0.150606	0.175716	0.592225
NBPF3	20.775	0.144826	0.237396	0.0319256	0.325223
LINC02596	0.103463	-0.00183436	0.137017	0.819937
RAP1GAP	26.1684	0.0307669	0.127421	0.574308	0.879181
USP48	180.128	-0.108814	0.123557	0.162749	0.577755
CCDC30	6.53929	-0.00892722	0.132264	0.799568	0.952658
MATN1	0.636192	0.0083959	0.137207	0.556097
SFPQ	949.351	0.0674135	0.0969969	0.348631	0.755145
PPIE	52.0838	0.00952456	0.118709	0.874388	0.971377
BMP8B	9.78944	0.12306	0.21266	0.0279227	0.309541
OXCT2	0.264504	-0.00259741	0.136949	0.70976
TRIT1	37.0674	0.0853374	0.149924	0.184948	0.601537
MFSD2A	11.2691	0.0123987	0.131054	0.759443	0.939946
LHX8	5.19393	-0.0144474	0.135135	0.601655	0.888235
DNAI3	7.34349	-0.0476229	0.146355	0.0901046	0.465321
MCOLN3	6.92172	-0.0749692	0.163976	0.0331759	0.329172
SYDE2	4.41859	-0.0396936	0.142368	0.166033	0.582493
ATP8B2	28.0916	-0.0156821	0.127875	0.747124	0.935914
RUSC1	65.1561	-0.0397143	0.116712	0.547719	0.867548
ARHGEF2	95.4438	0.0804137	0.140609	0.230872	0.656041
FCRL4	0.0624988	-0.000202068	0.137006	0.996786
FCRL3	0.0927773	-0.000207172	0.137006	0.996784
VANGL2	4.1681	0.00222487	0.134208	0.936194	0.988203
C1orf226	2.77607	-0.0271373	0.139689	0.154731	0.565961
SH2D1B	0.449566	-0.000226115	0.137005	0.99678
UHMK1	161.327	-0.154193	0.165011	0.0774886	0.439294
DDR2	2.61599	-0.00559207	0.136818	0.702818	0.920622
RASAL2-AS1	2.88554	-0.0117924	0.13547	0.624851	0.897914
RASAL2	46.5934	-0.0154169	0.122218	0.786388	0.948522
C1orf220	0.0673833	-0.00158197	0.137007	0.90779
SLC30A10	0.428493	0.000660233	0.136866	0.952034
ENAH	755.934	0.0396368	0.0907444	0.562435	0.874731
GFI1	1.306	-0.0146902	0.137513	0.267758
UQCRHL	7.63461	0.0237536	0.136485	0.429951	0.807256
COX20	418.553	0.0375878	0.101198	0.586408	0.882013
IL12RB2	0.263674	-0.000381902	0.137003	0.995461
DYRK3-AS1	0.426503	0.0031336	0.136925	0.715878
CFH	26.8076	-0.0703386	0.150024	0.178333	0.594093
KIF1B	72.5187	-0.000330799	0.117013	0.990774	0.99833
CTPS1	232.024	-0.0882743	0.131496	0.235403	0.66114
AGT	1.29618	0.000270756	0.136163	0.987402
EIF3I	361.456	0.0499578	0.106924	0.476694	0.835339
C1orf43	606.506	0.0566063	0.0852088	0.426311	0.805342
BSDC1	32.6343	0.0373953	0.136608	0.378979	0.774507
RPL5P4	25.8325	-0.0819943	0.166881	0.0542109	0.385555
KIAA0319L	113.942	-0.147331	0.17351	0.0824992	0.449883
LAMTOR2	80.4029	0.00225443	0.117736	0.971317	0.996553
LCK	1.43028	-0.0227137	0.139709	0.00430225
ARHGEF16	3.01306	-0.00217805	0.135577	0.911274	0.983889
TPRG1L	59.9043	-0.375102	0.259908	0.00814098	0.204149
WRAP73	37.346	0.103806	0.166587	0.117268	0.50676
MEGF6	14.8041	-0.0896482	0.177244	0.0232584	0.291559
RSBN1	38.1683	-0.0417683	0.126764	0.496386	0.843116
PTPN22	0.108713	-0.000209203	0.137006	0.996784
BCL2L15	10.8279	0.0566919	0.14915	0.11822	0.508545
HIPK1-AS1	0.490934	0.00614924	0.137158	0.404244
HIPK1	56.3104	-0.0181564	0.119508	0.761248	0.940997
DCLRE1B	12.9801	0.0333337	0.137288	0.36922	0.76904
IL23R	0.485933	-0.000237532	0.137005	0.99678
LYST	20.6389	-0.0187877	0.131439	0.654216	0.908393
TACSTD2	0.40724	0.00168611	0.137002	0.914178
MYSM1	17.7237	-0.0211256	0.130714	0.637036	0.901857
FBXO2	48.8014	-0.0478793	0.139619	0.298972	0.716887
FBXO44	37.1874	-0.388069	0.343366	0.010492	0.223861
FBXO6	4.36287	0.0058905	0.135426	0.782495	0.947572
DRAXIN	2.51336	-0.00402188	0.136445	0.763203	0.941329
RPF1	136.836	0.0872955	0.122235	0.242788	0.667679
GNG5	8.38141	0.00828277	0.136535	0.591002	0.884123
CTBS	4.84953	-0.00225059	0.133765	0.936211	0.988203
SSX2IP	86.3243	0.0168982	0.106805	0.808378	0.954334
MAD2L2	101.856	0.0477011	0.121009	0.461195	0.824774
FAM72B	1.51165	-0.0113833	0.137026	0.403468
SLC2A1	208.746	-0.0389482	0.114542	0.591233	0.884354
KCNA3	0.669555	-0.013666	0.13785	0.151419
ZNF496-DT	16.4146	0.0858773	0.164797	0.0945722	0.471899
ZC3H11B	0.903892	0.00426615	0.13644	0.76207
NCF2	14.1267	0.00535945	0.131714	0.884801	0.974486
FOXD3	3.27775	-0.0360921	0.14146	0.16766	0.583566
LINC00466	0.121743	-0.00166809	0.137009	0.906246
ALG6	18.3037	0.00689171	0.125904	0.901661	0.981141
PTPRC	3.57853	-6.64009	2.60656	3.15925e-07	0.000255379
ASH1L-AS1	4.85706	0.0374179	0.141808	0.167106	0.583521
MSTO1	22.6709	-0.0811166	0.159417	0.118458	0.508735
RNU6-662P	0.0842591	-0.000374774	0.137003	0.996784
RORC	0.402088	-0.00027589	0.136831	0.949149
CAPN2	296.074	0.00550471	0.0942866	0.932138	0.988056
RNU6-1319P	0.12813	-0.00153718	0.137006	0.907787
TP53BP2	43.1475	0.0227072	0.123584	0.685077	0.916511
RGS2	45.2081	0.127417	0.179023	0.0900344	0.465321
HAX1	173.056	-0.0468091	0.124204	0.454366	0.822124
GLMP	87.8415	-0.0537222	0.126614	0.403584	0.791079
CRYBG2	2.3991	-0.0065577	0.135692	0.745582	0.935193
TTC13	11.6176	0.0979741	0.177998	0.0599332	0.400402
ARV1	49.7307	0.090057	0.15269	0.168933	0.584784
TMEM234	5.50542	-0.0311419	0.138304	0.322035	0.735478
GADD45A	101.074	-0.0621788	0.150619	0.13774	0.540497
GNG12	179.401	0.0129399	0.0966102	0.830355	0.960767
RNU7-80P	0.176896	-0.000415976	0.137002	0.996358
WLS	11.227	0.0713644	0.155463	0.115415	0.503187
ESRRG	0.0619658	-0.000185083	0.137006	0.996786
CHRNB2	0.823299	-0.0151674	0.137657	0.21717
KCNN3	0.705737	0.00219866	0.136702	0.804569
PRR9	0.101437	-0.000218293	0.137006	0.996786
LORICRIN	0.605286	-0.000247478	0.137004	0.994078
PGLYRP4	0.164068	-0.000220241	0.137005	0.996411
S100A9	4.46717	-0.000548529	0.136998	0.993169	0.998668
S100A8	0.601209	-0.000309061	0.137002	0.993463
U2	2.4665	0.00388504	0.135882	0.830243	0.960767
NBPF8	5.508	0.0141574	0.134398	0.64998	0.906897
RPS27AP5	186.655	0.0150098	0.114644	0.811465	0.955014
TNFRSF18	9.97743	0.00579567	0.136766	0.6865	0.916965
SDF4	513.038	-0.0613411	0.111779	0.405018	0.791716
B3GALT6	102.322	-0.122039	0.15075	0.125447	0.522349
C1QTNF12	0.0581587	-0.000200207	0.137006	0.996786
UBE2J2	124.441	-0.0165782	0.108672	0.80339	0.953759
SCNN1D	4.01701	-0.0362485	0.141872	0.140894	0.543419
PLEKHO1	11.9828	0.00689445	0.131497	0.853596	0.967125
LINC02988	0.0928467	-0.000299402	0.137004	0.996784
ANP32E	224.909	0.281359	0.213476	0.0167364	0.262296
RNU2-17P	0.209429	0.00311592	0.137048	0.591816
APH1A	357.46	0.0670851	0.121206	0.344937	0.753201
C1orf54	0.307546	-0.000240185	0.13687	0.993615
CIART	0.352056	-0.00381271	0.137018	0.832183
MRPS21	672.187	-0.0301198	0.100873	0.649519	0.906897
PRPF3	88.1816	-0.150464	0.173121	0.0795289	0.442782
ACAP3	7.63227	0.0307243	0.137744	0.34861	0.755145
INTS11	44.1207	0.00963149	0.12018	0.871353	0.9712
CPTP	39.4042	-0.0563958	0.138584	0.299369	0.716899
TAS1R3	0.539054	-0.00435608	0.137023	0.806635
DVL1	148.572	-0.0833825	0.133499	0.241707	0.666671
AURKAIP1	312.128	0.153074	0.105391	0.0530669	0.383905
TMEM222	21.1787	0.0416191	0.128427	0.472804	0.833081
SYTL1	0.893462	-0.00371884	0.136414	0.76181
MAP3K6	17.0057	0.0235608	0.132334	0.578476	0.879992
VPS45	52.904	0.132264	0.150972	0.111034	0.496337
IL6R	21.562	-0.0681717	0.142861	0.243306	0.668301
ACADM	77.3173	0.101285	0.142649	0.175499	0.592225
ZBTB18	16.8838	0.0550895	0.140906	0.275626	0.698479
TMEM201	16.3633	0.124425	0.213648	0.0296901	0.314816
PIK3CD-AS1	0.0610548	-0.000232362	0.137006	0.996786
CLSTN1	138.431	-0.341675	0.267739	0.0107563	0.22583
CTNNBIP1	42.5655	-0.12697	0.163153	0.109454	0.493316
LZIC	95.3974	0.0338897	0.119556	0.588965	0.883175
PDZK1	0.87798	0.00285587	0.136141	0.869608
CD160	0.12704	-0.00155487	0.137006	0.907787
RNF115	195.519	0.0294055	0.0914971	0.662857	0.910589
POLR3C	43.6784	-0.0279108	0.127071	0.594357	0.885767
PIK3CD	44.9709	-0.13936	0.21532	0.0515498	0.381226
NBPF9	38.1327	0.136052	0.187992	0.081832	0.448854
RNVU1-31	0.21015	-0.00340473	0.137048	0.645639
NBPF20	14.1134	-0.0115396	0.13175	0.764833	0.942087
NBPF12	7.92041	0.0473326	0.143161	0.209951	0.631397
VAMP3	79.7026	0.0627156	0.117458	0.372756	0.770867
PER3	2.05208	0.0243429	0.138785	0.217723	0.642245
UTS2	0.0922919	-0.000206572	0.137006	0.996784
TNFRSF9	41.1016	0.0572878	0.150702	0.0859797	0.455672
PARK7	742.37	-0.0421071	0.0903993	0.54814	0.867548
ERRFI1	51.9904	0.0800828	0.155492	0.147734	0.556273
RPL7AP18	0.047348	-0.000274175	0.137004	0.996785
CMPK1	159.505	0.374983	0.205823	0.00475941	0.166422
MIR3671	0.0679676	-0.000235958	0.137006	0.996786
FCGR2A	0.187821	-0.00183763	0.137018	0.819933
SERTAD4	11.2865	0.00448366	0.130287	0.915978	0.984497
ST13P19	0.158906	0.00309714	0.137028	0.782756
DPH2	53.6097	-0.0171715	0.112069	0.785297	0.948089
JAK1	425.823	-0.0957866	0.0926835	0.182725	0.59843
SETSIP	0.189799	-0.00181826	0.137016	0.819933
BCL10	30.271	0.0559995	0.142864	0.2444	0.668346
UBE2T	197.275	0.342018	0.316198	0.0133607	0.245459
CFHR1	1.30601	-0.017165	0.138102	0.149065
CLCA4-AS1	0.754606	-0.00416083	0.136745	0.719404
RPL17P5	0.15974	-0.00183666	0.137017	0.819934
FCGR3A	0.0712745	0.00199762	0.137007	0.91417
NUAK2	192.125	-0.132786	0.162811	0.102289	0.483327
KLHDC8A	0.669734	-0.0101028	0.137312	0.265545
SNRPGP10	19.1965	0.666475	0.807903	0.00651149	0.189109
NCSTN	96.5021	0.047913	0.136474	0.350321	0.755867
LINC02942	0.264657	-0.0048327	0.137066	0.685846
CD55	160.669	0.0197693	0.117406	0.739697	0.932383
CR2	5.67861	-0.000411035	0.137001	0.988323	0.99833
SYT14	0.0676311	-0.00180157	0.137016	0.819938
AGO1	45.7132	-0.054956	0.1257	0.40679	0.793186
AGO3	33.2814	-0.0814861	0.156956	0.140084	0.542112
RNU6-171P	0.104876	-0.000200798	0.137006	0.996785
WNT9A	15.4335	0.0419195	0.138242	0.329903	0.743313
ARF1	772.574	0.25726	0.114155	0.00449154	0.163692
PBX1	412.602	0.0794047	0.0940836	0.263492	0.685129
CHCHD3P3	2.38444	-0.0202634	0.138101	0.245987	0.669377
NPM1P39	2.59029	0.0172737	0.137006	0.406936	0.793186
WDTC1	8.35846	-0.023563	0.134738	0.512413	0.849154
WASF2	372.795	-0.0783529	0.10145	0.272446	0.694482
PLA2G2A	0.479131	0.00647886	0.137156	0.460325
SPRR5	0.0889407	-0.000194026	0.137006	0.996785
NOTCH2NLB	0.432551	0.000207092	0.136881	0.993977
FCRLB	1.90873	-0.0221642	0.138682	0.182437	0.598124
NOTCH2NLR	0.451582	0.00343318	0.136994	0.839249
NOTCH2NLA	0.540072	-0.00864267	0.137278	0.445688
TTC34	0.261393	-0.00394255	0.137069	0.558064
NBPF14	13.0372	-0.0149728	0.134268	0.640442	0.903867
TAF5L	48.4829	0.180878	0.264663	0.036563	0.3411
NFIA-AS1	0.0642768	0.00255759	0.137024	0.826192
TNFRSF4	2.86235	-0.00574941	0.137057	0.727524	0.928211
NFIA	177.316	-0.00379208	0.109833	0.949592	0.99211
CREG1	112.248	0.120515	0.186834	0.0774833	0.439294
CD247	0.774723	-0.0141213	0.137851	0.103872
ATP1A1-AS1	4.86539	0.00251252	0.134023	0.930485	0.988056
SMG7-AS1	0.422994	-0.000844417	0.136861	0.84808
MASP2	0.0760735	-0.000284155	0.137004	0.996786
CAMTA1-DT	3.702	0.0275458	0.137383	0.370128	0.76904
CAMTA1-IT1	0.659744	-0.000232867	0.136506	0.983874
AXDND1	0.499372	0.00601248	0.137095	0.650587
HNRNPA1P54	0.996733	-0.000526673	0.136778	0.990591
CEPT1	35.2708	-0.0563413	0.136704	0.319001	0.733309
GNG12-AS1	0.692896	0.00929112	0.137068	0.380183
COP1-DT	0.0719147	0.000425927	0.136959	0.996794
S1PR1-DT	0.427313	-0.00445225	0.137026	0.80299
LINC02608	0.354291	-0.00247788	0.136885	0.746282
MIR34AHG	16.0712	-0.077604	0.166095	0.0310592	0.319712
LINC02971	4.06685	-0.000513605	0.136998	0.988675	0.99833
MAGOH-DT	1.29849	0.00818954	0.136569	0.591032
PRDM16-DT	0.118552	0.00223021	0.137016	0.824763
LINC02765	0.156999	-0.00033721	0.137004	0.996782
MIR181A1HG	0.491314	-0.00381966	0.136906	0.575573
POU2F1-DT	0.090046	0.00179614	0.137003	0.914171
LITATS1	18.3088	-0.00189115	0.128754	0.964942	0.995363
ATF6-DT	2.9625	0.00981544	0.135566	0.662912	0.910589
LYPLAL1-DT	0.770456	0.00791604	0.137172	0.567459
MIR137HG	2.19914	-0.00715542	0.135771	0.756541	0.939235
LINC02609	9.49982	-0.0498331	0.142717	0.229377	0.654161
LINC01348	1.929	-0.000886011	0.136286	0.961973	0.994915
TGFB2-AS1	2.81809	0.022428	0.138129	0.279466	0.700351
ARHGAP29-AS1	0.489357	0.00785799	0.137268	0.325349
LINC01725	0.150843	-0.00226354	0.137027	0.705929
LSP1P5	17.1167	-0.0216721	0.12558	0.689167	0.917423
LRRC8C-DT	1.67398	-0.0102614	0.13665	0.518987	0.852183
HSD11B1-AS1	5.57046	0.00840124	0.136212	0.633668	0.900278
TFAP2E-AS1	0.288499	-0.00277813	0.137026	0.772322
TNFRSF14-AS1	0.561688	-0.00691118	0.137139	0.603841
SERTAD4-AS1	6.04224	0.027479	0.136881	0.398388	0.787442
RRAGC-DT	0.98928	-0.00124609	0.136329	0.929388
ANKRD13C-DT	8.28604	0.00880509	0.131486	0.818664	0.957224
LINC00467	62.2614	-0.0410713	0.115401	0.536552	0.861783
FOXD3-AS1	6.70357	0.0383525	0.140514	0.247337	0.670388
SLC2A1-DT	1.90235	0.00597616	0.136031	0.73739	0.932152
PIK3CD-AS2	19.6058	-0.0202793	0.130055	0.651817	0.907662
LINC01134	1.41149	-0.0221216	0.139254	0.0509809
NEK2-DT	1.54371	0.0125666	0.136784	0.46557
LINC01767	0.45769	0.000173111	0.136828	0.992277
ZMPSTE24-DT	3.03758	0.000234361	0.134878	0.970665	0.996386
TDRKH-AS1	1.56191	-0.0169918	0.137829	0.230662
WARS2-AS1	10.5304	0.022209	0.132496	0.58962	0.883428
LRRC52-AS1	0.30419	-0.000227087	0.137005	0.99572
NFYC-AS1	1.16502	0.00863281	0.136617	0.56059
COA6-AS1	8.05137	0.0411383	0.139482	0.298306	0.716726
ZNF691-DT	1.4095	-0.00454716	0.136138	0.782383
DPH5-DT	5.72715	0.0542458	0.148929	0.0884728	0.461746
MIR9-1HG	21.1257	-0.555415	0.444276	0.00590677	0.1829
FLVCR1-DT	11.7566	0.0304989	0.133009	0.498828	0.844095
UBIAD1	47.235	0.0249716	0.122391	0.671436	0.912677
ZNF687-AS1	7.34707	0.000655785	0.132238	0.987227	0.99833
ZNF687	62.6434	-0.0873722	0.152234	0.175722	0.592225
PI4KB	38.4143	-0.0424929	0.12899	0.458014	0.824118
RFX5	61.2107	0.0546688	0.131828	0.367856	0.76904
RFX5-AS1	7.34849	-0.0250915	0.13599	0.443762	0.814486
SELENBP1	33.6506	-0.11377	0.185072	0.077475	0.439294
PSMB4	516.362	-0.0562832	0.107223	0.433404	0.8099
CGN	6.02064	0.0313832	0.139147	0.271968	0.694165
TUFT1	61.855	0.0187281	0.121916	0.746822	0.935706
RPS6KA1	34.8597	-0.404331	0.364158	0.0100088	0.21926
RPL23AP24	0.0870898	-0.000206457	0.137006	0.996784
DHDDS	47.9605	-0.029501	0.117899	0.64468	0.905258
TARDBP	289.339	0.00725642	0.0921967	0.932278	0.988056
NSRP1P1	5.05999	0.0227542	0.136446	0.437343	0.812159
NEXN-AS1	0.995485	0.0246289	0.139708	0.0605308
NEXN	47.5451	0.0338037	0.120371	0.587465	0.882235
DNAJB4	28.3466	0.0633405	0.145725	0.214955	0.639101
FUBP1	731.714	-0.178299	0.143236	0.0504786	0.377819
NPR1	0.57613	-0.0124418	0.137707	0.173926
INTS3	7.5687	0.00417477	0.1344	0.881016	0.973382
SLC27A3	3.3128	-0.0409709	0.144507	0.0646827	0.41266
GATAD2B	156.409	-0.0720535	0.124374	0.308803	0.723907
JTB-DT	1.17972	0.0106251	0.136828	0.475048
KCNH1	5.46153	0.0221655	0.137105	0.392463	0.783345
KCNH1-IT1	0.306847	-0.00372472	0.136998	0.522065
PRELID1P5	1.36025	-0.00360769	0.136401	0.786296
GNB1	493.614	0.113618	0.0900538	0.109434	0.493316
GNB1-DT	0.0841221	-0.000205367	0.137006	0.996784
GSTM4	19.9546	-0.0474993	0.137219	0.338315	0.748531
GSTM3	26.163	0.0446568	0.132006	0.42176	0.801894
EPS8L3	8.89006	-0.0114534	0.133348	0.729655	0.929107
MTND1P23	8.34993	0.0495974	0.148034	0.0607158	0.401646
MTND2P28	75.0816	0.0261996	0.138147	0.318325	0.732787
MTCO1P12	8.78332	0.0320444	0.140461	0.1795	0.595077
MTCO2P12	2.66953	0.00581139	0.135685	0.778264	0.947432
MTATP8P1	0.289571	0.00453655	0.137062	0.723104
MTATP6P1	326.472	0.0554926	0.148823	0.11488	0.501889
MTCO3P12	1.75719	-0.00172494	0.13599	0.915421	0.984338
LINC00115	0.728505	0.00498176	0.137017	0.767714
USP24	29.3309	0.0371745	0.131449	0.47324	0.833538
ODF2L	42.0407	-0.0468253	0.128151	0.44169	0.813851
PERM1	0.400591	-0.00468691	0.136834	0.630202
KIRREL1	18.9315	-0.336031	0.447529	0.0144024	0.249708
KIRREL1-IT1	0.450439	0.00517966	0.13699	0.50529
LINC01704	0.0578754	-0.000283201	0.137004	0.996786
ELL2P1	0.540889	0.00437628	0.136833	0.599926
CD1D	0.133958	5.60352e-05	0.136958	0.996639
RPL7P7	0.145159	0.00207143	0.137012	0.826194
RPL23AP19	0.0432466	-0.000193451	0.137006	0.996786
ENO1	6509.55	-0.13022	0.132299	0.113912	0.501564
ENO1-AS1	1.9489	0.0022399	0.13549	0.91347	0.98431
RNU6-304P	0.106399	-0.000207269	0.137006	0.996785
RERE	159.817	0.0466345	0.121375	0.506694	0.847079
RIT1	41.3947	0.0191938	0.124861	0.719331	0.92668
HNRNPU	1411.9	0.0746727	0.0950962	0.298394	0.716726
SPEN	183.888	-0.130603	0.168396	0.103815	0.484586
PRKCZ-AS1	3.04454	-0.0241997	0.137574	0.349488	0.755503
FAAP20	48.2786	-0.196785	0.221683	0.0418035	0.358034
SKI	61.5822	-0.0812212	0.134837	0.247095	0.670005
WDR26	106.749	0.0626617	0.124992	0.355198	0.759707
RNVU1-3	0.259188	-0.000451017	0.137	0.994849
BTG2-DT	0.227429	-0.0029742	0.137007	0.857326
RPS27P8	100.113	0.0448711	0.145742	0.0783306	0.441913
SYT2	0.0603607	-0.000279935	0.137004	0.996785
SYT2-AS1	0.524838	-0.00368835	0.136867	0.780677
KDM5B	160.587	-0.385912	0.224114	0.0052226	0.173355
PCAT6	10.5157	-0.0264493	0.135792	0.44848	0.816834
PPP1R12B	41.2402	-0.0528952	0.124509	0.418884	0.800557
FAM20B	70.3066	0.0463825	0.128744	0.4383	0.812584
TOR3A	42.6154	-0.038853	0.133197	0.436746	0.811816
ABL2	143.461	0.0366352	0.115195	0.598804	0.88739
GPR3	0.453461	0.00307133	0.136994	0.854925
ACTN2	0.0835886	-0.000294562	0.137004	0.996784
TOR1AIP2	196.71	-0.0871987	0.112839	0.2501	0.671937
RN7SL230P	0.549985	0.0043454	0.137	0.793294
QSOX1	203.136	-0.00168081	0.11626	0.972987	0.997205
LHX4	5.98847	0.0166874	0.134761	0.593346	0.885529
SH3GLB1	130.976	-0.032015	0.112593	0.618902	0.895127
ZNF731P	1.07186	0.00552487	0.136455	0.694437
SEPTIN7P13	0.0537471	-0.000256071	0.137004	0.996785
NBPF25P	0.483936	-0.00423864	0.13682	0.74207
PPIEL	2.67137	-0.00134533	0.136024	0.933791	0.988143
GBA1LP	5.08068	0.0139877	0.135486	0.586902	0.882118
EMBP1	1.48046	0.0109849	0.137141	0.359254
LINC00869	4.54995	0.0477989	0.146704	0.0806103	0.445309
LINC01347	0.304666	-0.00506544	0.137108	0.497002
TPM3	1027.68	0.0812984	0.125877	0.261471	0.683634
CLIC4	124.53	0.206332	0.204837	0.0395576	0.349713
SRRM1	1102.72	-0.00783013	0.106873	0.836223	0.961649
ATP2B4	43.3652	-0.20689	0.229416	0.0383915	0.346256
ZNF436-AS1	6.13848	0.00722209	0.133186	0.823889	0.959006
EMC1-AS1	8.7949	-0.123212	0.21673	0.0200822	0.280435
CAPZB	1297.72	0.197318	0.180073	0.0429446	0.36176
MICOS10	68.3567	0.0125548	0.115399	0.84288	0.964114
NBL1	102.741	-0.0233254	0.117968	0.697181	0.919715
HTR6	0.293992	-0.00299352	0.136994	0.578266
RUNX3	53.7872	0.047266	0.129009	0.432311	0.808914
CDC42	7.62844	0.00506913	0.134395	0.835319	0.961649
LINC01353	0.219514	-0.00032199	0.137003	0.995017
LINC01719	1.76897	-0.00374407	0.136199	0.800637	0.952816
RNVU1-25	4.7327	0.000527457	0.135127	0.97929	0.99833
FMO5	1.23152	-0.0132479	0.137375	0.301903
CCT8P1	3.89432	0.00200907	0.134076	0.945907	0.991129
CHD1L	0.873918	0.0126859	0.137781	0.103434
LINC01738	0.0937004	-0.000205501	0.137006	0.996785
TRABD2B	0.775696	0.00412247	0.136994	0.801116
SLC5A9	0.294937	0.00281806	0.137032	0.679771
SPATA6	4.72886	0.0541425	0.149438	0.0788834	0.441913
COL11A1	10.3391	-0.000520789	0.131955	0.978516	0.99833
EPS15	49.5909	-0.0231046	0.112709	0.724059	0.927892
EPS15-AS1	0.0528727	-0.000196265	0.137006	0.996786
PHC2	47.0046	0.262814	0.338958	0.0221593	0.288882
EPB41	38.0686	-0.0372421	0.123153	0.543448	0.865077
BTG2	39.5515	-1.91955	0.371023	9.62458e-09	1.32261e-05
CHD5	0.464528	-0.00270272	0.136903	0.631614
RPL22	448.671	0.12439	0.125878	0.124272	0.520055
RNF207-AS1	7.7285	0.00385918	0.132596	0.915906	0.984497
RNF207	13.0456	0.00736715	0.130667	0.855001	0.967183
ICMT	155.687	0.312451	0.157691	0.0048643	0.167745
ICMT-DT	3.84791	0.00324963	0.134746	0.897896	0.981067
GPR153	7.25938	0.0266061	0.138222	0.305829	0.722362
HES2	11.3057	-0.888911	0.495773	0.00216231	0.12571
PTBP2	17.3491	-0.0234916	0.131087	0.597925	0.886852
PUSL1	12.8047	0.021102	0.129866	0.650743	0.907194
MRPL20-AS1	91.8975	-0.157097	0.18497	0.0705265	0.42545
TMEM88B	3.60734	-0.00620704	0.137074	0.689219	0.917423
PDE4DIP	9.7463	0.0298578	0.135777	0.427092	0.806085
ABHD17AP3	1.59601	-0.00477433	0.136336	0.75007
CENPF	941.966	-0.131447	0.172672	0.0974097	0.476372
THBS3-AS1	1.17796	0.00151797	0.136369	0.914313
ENTREP3	103.096	-0.081208	0.117164	0.260492	0.682377
UBXN10	0.0961022	-0.000198505	0.137006	0.996786
SSBP3	42.0249	0.0468669	0.128457	0.439528	0.812584
HTR1D	31.3148	-0.0074805	0.123142	0.886594	0.975154
EVI5	78.0272	-0.00620406	0.109596	0.926192	0.987947
GUK1	112.591	0.0427588	0.109726	0.534334	0.86052
IFFO2	52.3741	0.00903914	0.118227	0.871684	0.9712
NTRK1	0.0651928	-0.00027322	0.137004	0.996786
ACOT7	88.3265	0.0520919	0.119095	0.4462	0.814604
ESPN	0.289322	-0.0042089	0.137083	0.483333
CACNA1E	0.28778	-0.000328082	0.137003	0.9964
EIF1P3	0.265133	0.00493899	0.137065	0.69643
RAVER2	16.906	0.0298367	0.13073	0.530629	0.858072
SPATA1	4.1296	-0.0192392	0.13668	0.43375	0.810033
UBAP2L	124.071	-0.0246945	0.1053	0.717001	0.925872
AHCYL1	1024.75	-0.104227	0.0914073	0.142531	0.547038
STRIP1	63.8094	-0.0163346	0.115461	0.795195	0.951442
LINC01397	0.298196	0.0055019	0.137074	0.664938
PRKACB-DT	3.17457	0.0338166	0.140968	0.173494	0.589736
PRKACB	35.765	0.0495722	0.132534	0.387459	0.780061
ST6GALNAC3	3.11976	0.045339	0.145908	0.0730935	0.431616
TPI1P1	0.468654	-0.00737082	0.137201	0.490543
NTPCR	195.838	-0.484021	0.147251	7.0521e-05	0.0170018
PCNX2	56.2753	-0.103868	0.152271	0.154673	0.565961
RPS7P3	635.802	-0.108661	0.157983	0.131538	0.530241
MAP3K21	39.0204	0.0454104	0.131404	0.419175	0.800709
KCNK1	58.3072	0.0338939	0.129932	0.525282	0.855208
ADORA1	4.241	-0.0561971	0.149493	0.102314	0.483327
NBPF19	0.345606	-0.000518577	0.136998	0.994614
AZIN2	1.10532	-0.00424276	0.136661	0.716387
GBP1P1	0.494522	-0.00046881	0.137	0.993151
KCNAB2	39.7116	-0.01617	0.120869	0.789431	0.949647
POGZ	93.7874	0.0142282	0.117078	0.819713	0.957376
FNBP1L	67.8396	-0.00989575	0.118361	0.86266	0.969153
BCAR3-AS1	0.3098	0.00522296	0.137104	0.521212
JUN	369.555	-0.0590075	0.144106	0.234743	0.660927
CAMTA1	95.6005	0.126556	0.173681	0.09956	0.48056
ATAD3B	0.82746	-0.00322101	0.136665	0.76686
TMEM240	0.8909	0.0133723	0.137604	0.209615
CLCN6	15.0061	0.00427786	0.131241	0.91435	0.984338
KIAA2013	131.206	0.224804	0.1779	0.0281341	0.309791
HMGN2	38.7211	0.121283	0.215929	0.0173111	0.2647
RSPO1	0.264442	0.004065	0.137062	0.59603
AIRIM	18.1896	0.0252364	0.129993	0.596772	0.886385
CDCA8	124.731	0.190853	0.15706	0.0430139	0.36176
EPHA10	1.05415	-0.00327431	0.136422	0.803978
MANEAL	26.1772	0.0555421	0.133748	0.35079	0.756285
YRDC	38.5395	0.588785	0.523251	0.0060398	0.1829
C1orf122	118.147	-0.0572156	0.119198	0.406556	0.793186
MTF1	51.2155	-0.0356187	0.115862	0.590229	0.883929
INPP5B	15.9321	-0.691858	0.4735	0.00402991	0.159985
SF3A3	138.409	0.155306	0.161961	0.0787334	0.441913
RNU6-510P	0.118466	0.00167218	0.137	0.914172
FHL3	7.94659	-0.00108462	0.132372	0.974232	0.997353
UTP11	143.543	0.100225	0.138346	0.183204	0.59914
POU3F1	0.869657	-0.000417586	0.137001	0.992572
MIR3659HG	0.0650649	-0.00158225	0.137007	0.90779
DMAP1	28.5568	-0.0936174	0.153336	0.162966	0.578015
ERI3	15.2037	-0.0189791	0.130519	0.667545	0.911108
RNF220	147.652	-0.107364	0.137502	0.16581	0.582155
LRRC41	70.6941	0.32721	0.274823	0.0134127	0.245486
UQCRH	723.02	0.0910837	0.109411	0.221441	0.647318
NSUN4	35.2177	-0.00304893	0.117748	0.95797	0.994217
FAAH	0.908095	-0.0051671	0.137044	0.775429
DMBX1	7.74624	-0.0329018	0.13766	0.35166	0.756907
ZYG11A	5.19299	0.046321	0.144449	0.152384	0.563828
ECHDC2	24.8482	-0.0252205	0.125088	0.646051	0.905559
SCP2	92.538	0.298481	0.273784	0.0171112	0.263655
RRAS2P1	1.50196	0.0132541	0.137451	0.276438
TM2D1	96.1869	-0.350935	0.158471	0.00247034	0.129112
PATJ-DT	3.60282	0.0232321	0.137718	0.343322	0.752037
LRRC39	0.0983069	0.00196929	0.137007	0.914172
RTCA-AS1	4.92921	-0.0269825	0.137651	0.348567	0.755145
AMY2B	1.10195	-0.0219419	0.139224	0.0769949
TRIM33	96.5888	0.0304596	0.1166	0.643007	0.904872
PKMP1	0.0804517	-0.00155101	0.137006	0.90779
BCAS2	50.6394	0.0967134	0.150409	0.176916	0.593208
DENND2C	0.514652	0.0113836	0.137526	0.287118
HDGF	1128.05	0.0184792	0.0877089	0.777228	0.946951
CHTOP	225.545	0.0146409	0.105665	0.830726	0.960767
FAM78B	1.43527	0.00499226	0.136782	0.720178
SUCO	93.3873	-0.471202	0.157763	0.000193096	0.0335889
RABGAP1L-IT1	0.298971	-0.00487978	0.137093	0.560735
RABGAP1L-AS1	0.130294	-0.0015577	0.137007	0.907787
CACYBP	550.015	0.184607	0.184578	0.0500018	0.377487
MRPS14	81.9823	0.13478	0.17061	0.0961456	0.473454
KIAA0040	3.91482	-0.0314636	0.139471	0.244042	0.668346
LMOD1	0.0564911	0.00189697	0.137004	0.91417
TIMM17A	158.829	0.251637	0.189691	0.0207419	0.283336
RPL10P4	0.0846617	-0.000235775	0.137006	0.996786
RNPEP	106.21	0.0032501	0.115507	0.955914	0.993659
ELF3-AS1	24.5397	-0.0832739	0.155118	0.156673	0.568893
NENF	288.785	-0.0291577	0.0998574	0.677911	0.914843
LINC01740	0.12086	-0.000307772	0.137004	0.996783
ATF3	54.5873	-0.034114	0.140608	0.202862	0.621523
LINC02773	0.13482	-0.000310443	0.137004	0.996782
BATF3	42.577	-0.014142	0.125617	0.786201	0.948465
PROX1	0.529131	0.00306484	0.136879	0.707514
FBXO28	31.1195	0.11803	0.182852	0.0841482	0.452412
DEGS1	35.9598	0.108698	0.196995	0.0237914	0.293051
CNIH3	2.3014	-0.00271131	0.135518	0.90396	0.981141
TSNAX	150.38	0.186121	0.130974	0.0365021	0.3411
DISC1	1.00547	0.0280142	0.140775	0.0300383
FNDC5	0.631758	0.0100637	0.137243	0.326603
GCSHP5	4.21086	0.0130554	0.134215	0.663359	0.910589
GPR161	63.2973	-0.0522884	0.124048	0.421903	0.801894
TIPRL	171.35	0.137526	0.113597	0.0858669	0.455672
RPL34P1	0.148438	0.00120326	0.136945	0.894239
MIR29B2CHG	3.17691	0.0108177	0.136277	0.570612	0.87792
PLXNA2	4.42081	0.0470394	0.145307	0.128881	0.527147
USP33	69.6285	-0.0121956	0.11576	0.849977	0.966137
ACTG1P21	0.0709234	-0.00160148	0.137008	0.907789
MIGA1	37.2593	-0.00405602	0.119124	0.971009	0.996386
GNAI3	178.257	0.166736	0.109421	0.0400435	0.35214
GPATCH4	472.857	0.0199522	0.111398	0.769763	0.943578
MYCL	3.27625	-0.0178675	0.136109	0.490461	0.841123
CASP9	28.899	0.180634	0.27103	0.0341136	0.332947
DNAJC16	38.6896	-0.0831017	0.144603	0.210237	0.632044
SCARNA21B	0.113033	-0.000339432	0.137002	0.996783
AGMAT	61.4385	0.0260561	0.115473	0.644919	0.905258
CHCHD2P6	0.112433	0.00168977	0.137	0.914171
DDI2	75.8802	0.00298644	0.115032	0.962667	0.994958
PLEKHM2	40.4558	-0.0327606	0.127708	0.550427	0.868181
LINC01355	0.843332	-0.00292132	0.136765	0.78186
HNRNPR	589.105	0.0811689	0.136692	0.234394	0.660861
ZNF436	6.3247	-0.042163	0.145144	0.0504521	0.377819
TCEA3	1.41066	0.00916789	0.136596	0.558075
ASAP3	4.87256	0.0109291	0.135062	0.678922	0.915122
PACERR	3.0756	0.0136265	0.136122	0.544676	0.865322
GGPS1	43.8178	-0.0193995	0.119447	0.746466	0.935601
B3GALNT2	61.9344	0.0822579	0.149895	0.187787	0.604562
DNAJC8	671.7	0.105394	0.135837	0.168499	0.584148
ATP5IF1	542.882	-0.0765403	0.116341	0.306738	0.723216
SESN2	177.71	-1.66872	0.34879	7.42493e-08	8.50278e-05
MED18	40.1319	-0.0733206	0.138877	0.253362	0.676321
SLC25A24	73.7607	0.130103	0.170781	0.099626	0.480709
NBPF4	0.531524	0.00607286	0.136871	0.52767
NBPF26	6.93494	-0.00719382	0.135182	0.760296	0.940243
NBPF1	21.4652	-0.134041	0.195122	0.071318	0.427147
RPL31P11	0.0666688	-0.0017968	0.137016	0.819938
ACTG1P25	0.313938	0.000416655	0.136935	0.995799
SLC44A3-AS1	0.629417	-0.00329155	0.136829	0.768261
PDIA3P1	10.3895	-0.0245611	0.136172	0.446098	0.814604
CRYZL2P	28.3948	-0.0360157	0.124525	0.546456	0.866736
GFOD3P	17.5572	-0.0283833	0.132946	0.516909	0.851414
MINDY1	7.05207	-0.032381	0.137928	0.339779	0.749647
ITLN2	0.457352	-0.00378577	0.136913	0.615351
F11R	116.87	-0.0394246	0.119571	0.542678	0.864936
YIPF1	33.0073	0.0780548	0.146237	0.21087	0.632842
IFT25	97.2272	0.0879785	0.144383	0.199713	0.618136
LRRC42	70.4285	0.0200812	0.10966	0.755233	0.938713
LDLRAD1	0.0638114	-0.00154882	0.137006	0.907789
TMEM59	131.559	0.112003	0.140133	0.15464	0.565961
MATN1-AS1	2.65707	-0.000938276	0.135595	0.960334	0.994575
LAPTM5	8.0538	-0.0388265	0.144146	0.0240066	0.293051
LINC01778	0.516323	-0.00324141	0.136749	0.719492
SDC3	7.93391	-0.0190498	0.13279	0.618501	0.895127
PUM1	135.299	0.0127768	0.113232	0.841202	0.963368
NKAIN1	0.982068	0.000633051	0.13661	0.990054
SNRNP40	11.9745	0.130988	0.220467	0.0302272	0.317327
ZCCHC17	96.1031	0.0259495	0.107304	0.702852	0.920622
SERINC2	43.3406	-0.0371172	0.132857	0.447716	0.815875
LINC01226	0.147068	0.00028606	0.136955	0.996799
TP73	4.31422	-0.0112593	0.136947	0.449987	0.818278
MAN1C1	1.24745	0.032175	0.141621	0.0565684
EXTL1	0.0569373	0.00248399	0.137022	0.826192
PDIK1L	4.28667	0.0251578	0.137115	0.397104	0.786426
FAM110D	0.887827	-0.00885931	0.136891	0.499362
ZNF593	70.2712	0.101564	0.135513	0.183338	0.599436
CNKSR1	0.250062	-0.00274725	0.137012	0.871326
DDX11L2	1.85736	-0.0195344	0.137689	0.316153	0.730392
WASH7P	0.427983	-0.00650525	0.137047	0.47444
USP21	10.3071	-0.0163044	0.13324	0.649847	0.906897
ESPNP	0.0838848	-0.000289667	0.137004	0.996784
KIFAP3	37.9609	-0.0356456	0.125268	0.53883	0.862605
MRPS10P1	0.0660286	-0.00154728	0.137006	0.90779
GAS5	352.041	-0.0892379	0.13536	0.224411	0.650191
RC3H1	39.1154	0.119231	0.178108	0.0941455	0.471482
RC3H1-DT	0.264549	0.000167356	0.136911	0.994903
DDX11L17	0.108446	-0.000463092	0.136963	0.907797
WASH9P	0.209555	1.61082e-05	0.136939	0.996221
CEP350	250.28	-0.120602	0.172675	0.103757	0.484586
KIAA1614	1.63353	-0.0126784	0.136793	0.461017	0.824774
ADAR	331.24	-0.0156058	0.0899887	0.81337	0.955899
PAX7	11.9057	-0.087216	0.171309	0.0498888	0.376895
AP4B1	15.2768	-0.0765852	0.153132	0.161315	0.575218
CDC73	223.076	0.11162	0.122681	0.157566	0.570249
SOX13	19.2807	0.0515902	0.138004	0.321504	0.735035
ETNK2	9.25907	0.0321936	0.135438	0.432365	0.808914
PLEKHA6	41.1554	0.03717	0.125408	0.522052	0.853086
LUZP1	227.787	-0.0455657	0.117259	0.488597	0.840204
ELOA-AS1	5.36046	-0.00354139	0.133634	0.903477	0.981141
LYPLA2	90.402	-0.0705676	0.140238	0.256375	0.679122
CEP170	73.0965	-0.0258859	0.1215	0.664497	0.910589
ARID1A	139.482	0.0451604	0.112581	0.51772	0.851672
CACNA1S	0.0656966	-0.00160414	0.137008	0.90779
LMNA	1003.22	-0.100735	0.114867	0.195502	0.614314
MUTYH	0.26419	-0.00494251	0.13707	0.682603
PCSK9	51.0833	-0.00763464	0.121406	0.89288	0.978544
TOR1AIP1	50.99	-0.0344056	0.127491	0.535147	0.861144
DEPDC1	61.5067	0.47457	0.227769	0.00201704	0.12104
DEPDC1-AS1	0.453225	-0.00046311	0.137	0.994334
TNR	0.0709328	-0.000195005	0.137006	0.996786
RYR2	0.129048	0.00261119	0.137029	0.7295
SDHC	471.905	0.110945	0.164299	0.120788	0.514689
SCAMP3	119.116	-0.0360795	0.110844	0.593523	0.885529
TLR5	1.54113	0.00671645	0.136141	0.695299
MTOR	57.7583	-0.230832	0.268045	0.028888	0.312582
PMVK	125.64	-0.0473637	0.11421	0.491761	0.841212
GOT2P2	0.148386	0.00174783	0.136998	0.907256
TNFSF4	8.68157	-0.00587978	0.136414	0.696894	0.919715
PRDX6-AS1	3.54571	-0.00667399	0.135216	0.779848	0.947432
PRDX6	393.952	0.0415705	0.0839778	0.52062	0.852607
ANKRD45	0.140278	-0.00176196	0.137008	0.902033
KLHL20	56.8389	-0.00201251	0.119484	0.965221	0.995576
RABGAP1L-DT	0.634378	-0.000573251	0.136997	0.992973
SNORA59A	0.0569373	0.00248399	0.137022	0.826192
LINC02766	0.0540239	-0.00158997	0.137007	0.90779
DHRS3	297.99	-0.0913956	0.141115	0.202554	0.621316
CDC20-DT	2.97915	0.0134851	0.135992	0.559889	0.87374
TMEM125	0.149488	-0.000311744	0.137004	0.996785
C1orf210	0.0845474	0.00194562	0.137006	0.914172
TIE1	0.110713	-0.000305905	0.137004	0.996783
YY1AP1	91.3847	-0.124419	0.141227	0.125021	0.521813
GSTM2	0.150716	0.00207725	0.137012	0.826196
RNF2	24.2607	0.0498655	0.136007	0.352011	0.756907
TRMT1L	129.564	-0.167778	0.131611	0.0543658	0.385594
RAB3B	317.166	-0.0512611	0.112987	0.457396	0.824007
TXNDC12	0.835339	0.0217813	0.139375	0.0247624
[truncated: 17,934 more rows]

## Sheet: 3_A549MT4
Supplementary Table 3 - Transcriptome A549 MT-4 co-culture
Gene	baseMean	log2FoldChange	lfcSE	pvalue	padj
HLA-DRA	47.4766	10.7649	2.63812	2.25537e-22	1.17828e-18
HLA-DRB1	26.6289	10.2394	2.71843	3.53655e-19	1.38571e-15
CD74	39.329	9.78087	2.55673	1.23507e-18	3.83319e-15
IL2RA	46.7718	9.73112	2.49739	1.46744e-18	3.83319e-15
IRF4	12.7098	9.29515	2.53215	1.01958e-15	1.99749e-12
SPINK5	6.9507	8.51938	2.56981	1.6012e-12	1.79255e-09
TPRG1	14.8341	8.40875	2.39479	1.84308e-13	2.40722e-10
BHLHE22	5.59479	8.40348	2.77678	3.7144e-10	2.42566e-07
HLA-DQA1	7.61405	8.11852	2.65857	2.21238e-11	2.16716e-08
RPL23AP41	3.71343	7.93893	2.8108	9.39649e-09	5.07832e-06
BATF	10.6101	7.87745	2.63809	2.41847e-10	1.72294e-07
SP140	9.86849	7.72667	2.53553	1.164e-10	8.68733e-08
OTP	3.86962	7.51743	2.46486	3.26775e-10	2.22676e-07
RGS1	2.83088	6.6289	2.5818	3.89549e-07	0.000177516
LAIR2	1.91933	6.56776	2.71709	6.02432e-06	0.00200892
CIITA	3.5599	6.40296	2.53852	2.11546e-06	0.00078942
HLA-DRB5	12.0579	6.34309	1.31122	9.16638e-11	7.50631e-08
CCND2	44.6907	6.25345	0.783331	1.29713e-15	2.25888e-12
CCL3	28.4895	5.76792	2.48881	2.53794e-05	0.00641567
CD86	16.9113	5.67477	1.31852	7.84833e-09	4.55581e-06
DUSP2	51.3053	5.44817	0.767381	1.06933e-12	1.2892e-09
BEND5	2.35122	4.94299	1.54931	1.27818e-05	0.00385247
GAD1	3.38009	4.70031	2.2144	5.39881e-05	0.0127637
CD4	1.80518	4.64698	2.75207	0.00116958	0.137825
LIM2	1.8674	4.28525	1.87554	0.000426533	0.0642793
ENTPD1	3.38693	4.04802	1.07256	1.85792e-05	0.00493544
SLC43A3	8.97082	3.85158	0.728846	1.93394e-08	9.77762e-06
TRBC2	36.2768	3.84972	0.368838	1.0826e-26	8.48378e-23
F5	15.0928	3.8423	0.622959	9.57865e-11	7.50631e-08
CD5	6.53199	3.74464	0.680364	3.7099e-09	2.23636e-06
SELL	5.5802	3.66046	0.785729	2.48639e-07	0.000118089
IL21R	21.0546	3.61227	0.878271	1.02213e-05	0.00314115
IRAG2	5.52291	3.22655	0.828622	8.34907e-06	0.0026171
MAOB	8.23116	3.21665	0.770141	1.95401e-06	0.000746957
IL2RB	4.66081	3.21476	1.17321	0.000422859	0.0642793
HLA-DPB1	3.36672	3.19407	1.53361	0.000622573	0.0887053
LCP1	61.2952	3.14579	0.423007	6.14774e-15	9.63535e-12
TNFRSF18	9.97743	3.10458	1.39205	0.000391051	0.0633006
CD6	4.33435	3.09228	0.780091	4.31628e-06	0.00153748
RAC2	19.5283	3.08673	0.500049	4.46786e-11	3.89026e-08
POU2F2	14.658	3.05216	0.387585	3.27914e-16	7.34199e-13
TP73	4.31422	3.034	0.94799	0.000116005	0.0233096
HCLS1	7.27503	2.9618	0.562346	8.52956e-09	4.77442e-06
TRAF3IP3	5.20597	2.95067	0.730209	4.62366e-06	0.00161037
RPSAP54	17.8716	2.89164	1.41632	0.00065883	0.092195
CD2	6.12753	2.82846	0.760805	1.68734e-05	0.00472243
CCR7	46.5756	2.79119	0.390713	5.62618e-14	8.01628e-11
RORB	3.30161	2.78349	1.14958	0.00110205	0.131166
IKZF3	9.82325	2.74118	0.74064	1.36615e-05	0.00396514
PRDX2	4.92447	2.73244	0.876726	0.000134395	0.0256875
KLHDC7B	1.91243	2.69439	1.38524	0.00191606	0.191277
IKZF1	20.5667	2.66191	0.427154	3.7839e-11	3.48853e-08
RPL41P2	105.279	2.63429	0.91542
HLA-DQB1	8.21349	2.61534	1.00411	0.000928619	0.113705
LCP2	1.83389	2.61496	1.15514	0.00147016	0.161937
DOCK8	2.14181	2.46759	1.4321	0.00282579	0.246048
EGR2	4.997	2.46128	1.08344	0.00157868	0.166739
PTPRN2	3.86787	2.40385	0.765187	9.346e-05	0.0197946
LAPTM5	8.0538	2.38158	0.729354	6.34378e-05	0.0142037
HLA-DMA	8.25414	2.26572	0.523268	9.36852e-07	0.000386402
GMFG	5.14389	2.2374	0.640586	2.29953e-05	0.00590828
GNA15	12.5091	2.23064	0.520447	9.19901e-07	0.000386402
TNFRSF1B	5.22646	2.22617	0.832608	0.000512429	0.0752906
SREK1IP1	209.675	2.13945	0.174419	6.90418e-36	1.08209e-31
MSI1	3.48445	2.04974	0.866804	0.000776805	0.10231
ALOX5AP	6.24032	1.95061	0.585075	4.91843e-05	0.0118595
CLEC2D	12.7688	1.94083	0.546414	1.81527e-05	0.00490529
ITGBL1	4.11374	1.93174	0.972396	0.00180207	0.183402
MAP4K1	8.05484	1.85608	0.572382	5.53776e-05	0.0127637
CRYBG1	14.5836	1.84108	0.442282	1.77409e-06	0.000695131
TRAC	13.0182	1.79557	0.499908	1.34996e-05	0.00396514
FAM43A	36.4012	1.6163	0.38122	8.37885e-07	0.000364783
STK33	7.7485	1.5736	0.624294	0.000399037	0.0633006
PAG1	5.5416	1.53553	0.799955	0.00188356	0.189237
NFATC2	29.8729	1.53109	0.34448	3.96418e-07	0.000177516
RASGRP1	8.34734	1.52742	0.570705	0.000279188	0.048619
SMPD4	13.7277	1.45913	0.475505	8.04438e-05	0.0172712
HLA-C	39.2247	1.45511	0.39072	7.59606e-06	0.00242966
PRDM1	38.0735	1.37645	0.26884	1.40597e-08	7.34525e-06
CCN3	4.57264	1.28615	0.950866	0.00354127	0.280172
NCF2	14.1267	1.27321	0.461823	0.000202045	0.0363983
BCL2	8.81401	1.22306	0.731223	0.00225464	0.216791
MYB	15.0346	1.21544	0.603865	0.00118799	0.137921
LRIG1	14.0501	1.19717	0.348487	2.90483e-05	0.00722657
HMGN5	49.5533	1.19615	0.302734	2.87495e-06	0.00104789
HLA-B	224.77	1.07685	0.228125	9.69486e-08	4.74836e-05
TCF4	58.0226	1.02015	0.271238	6.48544e-06	0.00211763
INSIG2	19.7745	0.986264	0.557169	0.00165201	0.172612
TMEM130	4.92654	0.985841	1.02013	0.00464611	0.306319
TNIK	9.89708	0.948329	0.990537	0.00407737	0.289672
HOXB6	19.5999	0.934945	0.413258	0.000804864	0.103399
ZC3H12C	16.9819	0.933119	0.507241	0.00158516	0.166739
PIEZO2	22.1416	0.912143	0.310325	0.000121976	0.0241991
SH3BP1	20.2031	0.907092	0.628663	0.00268415	0.238262
PYROXD2	9.53835	0.858024	0.58486	0.00286419	0.246651
RAB30	13.1412	0.851525	0.560395	0.00261106	0.236
NIBAN1	74.6161	0.833287	0.369827	0.000652867	0.0921836
TRIO	98.9393	0.817954	0.197173	1.37128e-06	0.000551079
WSB1	218.017	0.802499	0.148955	3.17371e-09	1.98966e-06
SPATA13	14.7045	0.780161	0.441574	0.00194746	0.193181
GABPA	14.8294	0.769887	0.46671	0.00237195	0.222608
EIF2AK3	19.4087	0.760075	0.338175	0.000760643	0.10103
LZTS2	25.6006	0.737527	0.392035	0.00149142	0.162326
BICD2	101.696	0.700684	0.238295	0.000112009	0.023099
LIMA1	69.1665	0.699522	0.274889	0.000350402	0.058352
TMEM144	14.3774	0.680279	0.481322	0.00331765	0.27082
ARHGDIB	27.0512	0.680248	0.365142	0.00157266	0.166739
RPL10P9	18.583	0.626714	0.677604	0.00458736	0.305948
MDFIC	81.5047	0.621481	0.180313	2.24336e-05	0.00586002
FAM131A	20.0455	0.615754	0.538134	0.00404834	0.289672
TPBG	53.2028	0.603148	0.477075	0.00348417	0.277195
RUNX3	53.7872	0.5899	0.28754	0.00108671	0.131016
SNRPEP4	30.0056	0.569346	0.439658	0.00362884	0.280172
SREBF1	109.617	0.555729	0.29256	0.00147751	0.161937
B2M	689.352	0.510309	0.321356	0.00241192	0.225012
HLA-A	307.428	0.507748	0.229788	0.000837413	0.105845
SRGN	286.48	0.504076	0.176238	0.000156341	0.0295221
LRRCC1	24.141	0.500423	0.401605	0.00403398	0.289672
MID1IP1	68.7551	0.496946	0.265977	0.00167712	0.174076
DYRK4	51.0735	0.471402	0.253559	0.0017617	0.180465
CBR3	34.3626	0.451562	0.3578	0.00412874	0.290005
BTF3L4	100.608	0.451137	0.268716	0.00229593	0.219416
RAP2A	77.322	0.44431	0.780451	0.00536832	0.332942
RNF5	39.5305	0.438473	0.399608	0.00465156	0.306319
CASD1	37.2385	0.436455	0.334522	0.00394963	0.288801
C14orf132	28.471	0.436202	0.402899	0.0047667	0.309465
IDNK	22.6631	0.430141	0.622375	0.00594591	0.353879
CHST14	42.5449	0.426015	0.368144	0.00455861	0.305608
CCZ1	127.283	0.406785	0.206473	0.00153542	0.164826
MZT1	51.1547	0.3888	0.803472	0.00596083	0.353879
FIGNL1	40.4129	0.382015	0.302744	0.00445091	0.300686
LDAH	56.1097	0.37607	0.223808	0.00269077	0.238262
PDIA4	230.008	0.35909	0.284866	0.00432097	0.299787
SRI	163.036	0.357286	0.250527	0.00375251	0.282755
CHN1	46.6402	0.35556	0.589468	0.00625015	0.36281
MTRFR	104.32	0.352375	0.244087	0.00368442	0.282423
P4HA1	156.103	0.341627	0.213106	0.00316933	0.261437
NFKB1	112.304	0.336135	0.268853	0.00460708	0.305961
SEC24C	80.9586	0.328148	0.284269	0.00526429	0.332014
KLF13	195.595	0.312367	0.145029	0.0012666	0.144901
TSEN15	106.758	0.298914	0.184989	0.00337524	0.272682
RPS28	1485.46	0.289444	0.192855	0.00432932	0.299787
SERPINB9	59.018	0.288126	0.487302	0.0072679	0.39421
MACROH2A2	75.5712	0.286925	0.241744	0.00576187	0.345999
SELENOS	428.584	0.257585	0.156933	0.00381416	0.286025
NFKBIA	1094.39	0.242946	0.156518	0.00443655	0.300686
FOXP1	139.769	0.239196	0.33118	0.00829461	0.416671
MT2A	3312.11	0.235595	0.444972	0.0102297	0.433325
RPS18	3181.73	0.228478	0.212609	0.00757529	0.402466
RNF14	100.681	0.219587	0.20006	0.00846903	0.418929
GGCX	118.63	0.218602	0.247135	0.00946047	0.42887
MPZL1	189.465	0.214631	0.218698	0.0093195	0.42887
RAB11A	357.366	0.207138	0.185131	0.0088876	0.428601
MAPK1IP1L	170.462	0.180655	0.166697	0.0111028	0.454376
OIP5-AS1	196.727	0.175485	0.167545	0.0120562	0.462058
ZFAS1	681.576	0.157014	0.277487	0.0148064	0.501871
CADM1	233.199	0.156213	0.451089	0.0113645	0.454376
TMEM199	74.6108	0.151002	0.317535	0.0133924	0.4836
POLR3K	134.764	0.142998	0.172566	0.0183529	0.540791
IDH1	372.228	0.142945	0.188113	0.0174286	0.527333
PTBP3	453.844	0.141602	0.174364	0.0185639	0.54195
MSL1	217.524	0.133075	0.140131	0.0213329	0.577463
FAM107B	848.84	0.12705	0.120473	0.0229245	0.589009
PTPA	82.1917	0.118456	0.408385	0.00916961	0.42887
MAZ	141.814	0.113199	0.258	0.0127745	0.472204
ARIH1	203.274	0.10879	0.154838	0.0272704	0.603319
TMED3	310.388	0.105937	0.122667	0.0341606	0.645296
HNRNPF	540.382	0.104532	0.261717	0.0121712	0.462058
SRSF7	357.472	0.103359	0.144657	0.0323226	0.63396
GSK3B	134.453	0.101384	0.151828	0.0273047	0.603319
AKR1B1	6139.55	0.100931	0.143645	0.0303151	0.624661
PDCD6IP	152.16	0.0986508	0.208653	0.0112373	0.454376
ELOB	536.451	0.0982957	0.125571	0.0360993	0.651808
RAD17	72.4695	0.0981297	0.19125	0.0149255	0.503497
ATP5F1A	499.179	0.0976476	0.105694	0.0418206	0.678207
ADD1	138.753	0.0961729	0.131211	0.0352257	0.648086
FBXO7	163.411	0.0945963	0.125819	0.0335744	0.645132
SLC39A6	172.871	0.0938636	0.139474	0.0290229	0.612216
CCNY	180.449	0.0924035	0.125395	0.0378266	0.660853
M6PR	81.8567	0.0915919	0.156081	0.0225189	0.588184
ARF4	296.834	0.0908847	0.10698	0.0472383	0.6978
SERF2	1072.12	0.090151	0.141362	0.0276365	0.606297
ZNF706	174.474	0.0888555	0.151631	0.0228731	0.588654
CLIC4	124.53	0.0862806	0.16179	0.013412	0.4836
SERP1	254.542	0.0862307	0.102445	0.0506081	0.712465
IGFBP3	203.822	0.0856677	0.138612	0.0308508	0.624739
TMEM14A	134.621	0.0853173	0.117883	0.0433628	0.682412
TMEM87A	187.305	0.0853016	0.141149	0.0282999	0.610433
TXNDC17	477.68	0.0851562	0.098162	0.0524877	0.713005
FGFR1	191.826	0.084765	0.123179	0.0379331	0.660853
DAD1	259.955	0.0841161	0.12223	0.0392186	0.663078
ZBED5-AS1	63.8318	0.083416	0.154405	0.0137363	0.487081
PHF2	79.5751	0.0828788	0.162901	0.00853507	0.418929
CLNS1A	239.151	0.0828644	0.136104	0.0269223	0.603319
PCBD1	430.668	0.0827927	0.126047	0.032251	0.63396
SNX1	274.637	0.0820078	0.126693	0.0315689	0.630292
SEH1L	71.6968	0.0818347	0.143099	0.0185021	0.54195
ATP6V1H	49.3588	0.0818319	0.155997	0.00994017	0.431482
CAPZA1	198.482	0.0816613	0.110501	0.0526914	0.713005
MMD	195.922	0.0811876	0.124169	0.0351044	0.648086
CAPN7	60.9621	0.0799161	0.133609	0.0242785	0.596862
CMPK1	159.505	0.0794433	0.135567	0.0216805	0.581039
MTG2	44.3037	0.0781708	0.142748	0.012668	0.471603
CNIH4	278.54	0.0772593	0.11788	0.0375342	0.66024
HMGN1	404.334	0.0758036	0.10936	0.0520426	0.713005
TBC1D9B	84.7849	0.0751891	0.120462	0.0321192	0.633213
EIF4A2	136.628	0.074708	0.104918	0.0566994	0.715916
CERS6	115.541	0.0745856	0.121172	0.030931	0.624739
ATXN7L3B	117.259	0.0745256	0.120978	0.0306994	0.624661
TBL1XR1	178.024	0.0742899	0.099346	0.092382	0.757252
SLC16A1	238.631	0.0741004	0.103272	0.0573523	0.718769
MACROH2A1	386.502	0.0734832	0.115374	0.0448561	0.686294
VPS45	52.904	0.0726461	0.119654	0.0291507	0.612458
SELENOT	244.155	0.0724331	0.118607	0.0380604	0.660853
GET1	43.175	0.0721427	0.129415	0.0121806	0.462058
C12orf57	438.487	0.0714604	0.0987247	0.0775783	0.74439
PHKG2	27.5504	0.0709693	0.129434	0.00954991	0.42887
ARHGEF12	59.0804	0.0707042	0.129092	0.00893466	0.42887
SCD5	55.5805	0.0704378	0.124136	0.0156095	0.505696
EWSR1	286.891	0.0702201	0.122828	0.0189983	0.548178
TAB2	57.8856	0.0690783	0.126958	0.00729413	0.39421
MFSD11	40.113	0.0690426	0.121326	0.0164011	0.512372
DTD2	67.5854	0.0684498	0.112012	0.0331736	0.644125
MID1	440.876	0.0683229	0.103371	0.0546677	0.714962
PIGF	71.0662	0.0678458	0.121103	0.0127337	0.472204
MRPL44	62.7512	0.0676803	0.114722	0.0249953	0.596862
MYH10	224.727	0.0675478	0.114805	0.0224275	0.586823
UBA1	190.365	0.0674459	0.122048	0.00952524	0.42887
TMEM59	131.559	0.0672296	0.110354	0.0345662	0.647126
ME1	190.114	0.0671324	0.103939	0.048058	0.70581
PFN2	443.653	0.0666065	0.108319	0.0372738	0.656396
SEPTIN2	469.231	0.0662218	0.0930852	0.0750516	0.739336
AVL9	75.6354	0.066183	0.107969	0.0370887	0.654617
KCTD20	64.3576	0.0661354	0.121299	0.00665899	0.372737
TMEM230	244.194	0.0661268	0.104491	0.0420437	0.680032
QKI	271.813	0.0660151	0.112073	0.0221483	0.584544
UTP6	85.4974	0.0658383	0.119536	0.00855339	0.418929
ARF1	772.574	0.065363	0.0840608	0.13731	0.807668
TMSB4XP4	224.834	0.0651102	0.114366	0.0150024	0.503497
NT5C2	105.981	0.0647786	0.0983403	0.0607496	0.724665
SEC23B	122.211	0.0646592	0.0991452	0.0588235	0.722524
ZNF207	289.899	0.0641011	0.0903134	0.0817333	0.749455
TMED4	131.842	0.0640457	0.0979741	0.0641558	0.72607
UQCRH	723.02	0.0636746	0.0921182	0.0696294	0.730458
PSME1	327.152	0.0633532	0.0992276	0.0553997	0.714962
UVRAG	61.8419	0.0626386	0.105359	0.0327758	0.639744
MCM6	114.711	0.0624175	0.106348	0.0285369	0.610433
SNX12	189.208	0.0622682	0.0933639	0.070682	0.732147
NAP1L1	2762.54	0.0621679	0.0780622	0.11764	0.783212
HIP1	204.219	0.0621352	0.109745	0.0166012	0.512452
SEC11C	210.923	0.0620712	0.102777	0.0386904	0.660853
CHMP4B	348.408	0.0618508	0.0842711	0.0982784	0.761716
ELAVL1	152.552	0.0617706	0.101344	0.0433393	0.682412
RPL21	1488.75	0.0617119	0.0899304	0.0970152	0.761021
RPL39	2406.26	0.0610722	0.0969784	0.0580893	0.72193
AACS	91.5991	0.0610056	0.0942987	0.0686651	0.727154
EEF1A1	2299.34	0.060908	0.0896397	0.0837074	0.75372
PTPN3	41.7769	0.0608057	0.107177	0.0183293	0.540791
COX5B	546.66	0.0606381	0.0869759	0.0927981	0.758129
ANXA4	341.224	0.0605957	0.105026	0.0287119	0.610433
ANXA7	152.151	0.0605278	0.0980448	0.0498327	0.712465
KDM5C	89.7983	0.0605238	0.100847	0.0413928	0.674313
NIPSNAP2	162.006	0.0604633	0.0853467	0.0984672	0.761716
NCAPD2	193.266	0.0602284	0.0961834	0.0596707	0.724292
CHASERR	149.841	0.0601008	0.0927195	0.0713504	0.732815
HMGN3	168.922	0.0598254	0.0972155	0.0535587	0.713005
MCM8	159.23	0.0596046	0.103739	0.0278126	0.607112
PSMG2	55.2577	0.0593942	0.106916	0.0121827	0.462058
TRAFD1	40.0449	0.0593037	0.108665	0.00697372	0.386216
NORAD	332.064	0.0592249	0.0866775	0.0950112	0.760074
STAMBP	203.48	0.0590961	0.0880397	0.0878566	0.753908
ORC2	74.3792	0.0589317	0.100193	0.0354129	0.649914
MKNK2	126.221	0.0586697	0.100155	0.0318124	0.631525
RPS27	2566.02	0.0586015	0.0798009	0.167952	0.831716
COPB2	185.557	0.0582689	0.0836966	0.104894	0.773372
TTC8	46.9573	0.0574014	0.105407	0.00748693	0.399125
MTF2	75.8394	0.0573944	0.096734	0.0450181	0.686294
VIM	1558.72	0.0572055	0.0942079	0.0607702	0.724665
INSIG1	133.674	0.0568696	0.0956884	0.0424662	0.680545
POC1B	63.8821	0.056855	0.101426	0.0186539	0.542418
EXOC5	126.52	0.0567308	0.0825159	0.104413	0.773372
ENTR1	126.677	0.0565752	0.0957014	0.0461919	0.692836
WWC3	200.431	0.0563481	0.0841772	0.1036	0.773372
ZFP36L2	203.277	0.0563112	0.102452	0.011986	0.462058
STIM2	110.841	0.0562972	0.0930211	0.0603699	0.724665
OSBPL9	138.607	0.056177	0.0799798	0.116406	0.781431
NOP10	745.101	0.0557784	0.09353	0.0647588	0.72607
KHDRBS1	526.125	0.055652	0.0884313	0.080953	0.74832
TMX1	171.547	0.055549	0.0821785	0.111835	0.781231
APPBP2	59.3205	0.0554651	0.0998959	0.0216071	0.581039
FKBP5	40.2403	0.0554518	0.100497	0.0153376	0.505696
WDR11	47.8611	0.0553646	0.100184	0.0156067	0.505696
KDM3A	55.6341	0.0553097	0.0965146	0.0356807	0.651591
UXT	174.33	0.0552972	0.0938781	0.0513197	0.712465
NCK2	28.9603	0.0552511	0.102382	0.00686821	0.381721
ATP5MC3	1700.76	0.0552086	0.0831397	0.108699	0.780772
ARPP19	213.466	0.0551553	0.0867737	0.0812769	0.74832
DTD1	181.319	0.0551429	0.101318	0.0100546	0.431482
WDR26	106.749	0.0551161	0.0956375	0.0445975	0.68609
DPY19L4	46.6335	0.0550688	0.0958986	0.0378985	0.660853
COQ5	94.7209	0.0550008	0.0910334	0.0682035	0.727154
TMEM256	199.07	0.0548764	0.0973666	0.0281807	0.610433
ANXA5	219.265	0.0547658	0.10054	0.0120716	0.462058
NCKAP1	157.168	0.0547341	0.0863349	0.0916771	0.756055
TSPAN31	54.3941	0.054686	0.0960274	0.0345084	0.64695
SUB1	470.632	0.0541502	0.0861697	0.0890868	0.753908
COMMD6	355.144	0.0541162	0.0926291	0.0653443	0.72607
SDCBP	494.411	0.0541152	0.0928062	0.0484888	0.707787
PHF12	61.5968	0.0538736	0.0968738	0.023783	0.595941
PFDN2	255.316	0.0538727	0.0956047	0.0311149	0.625991
C1D	39.3481	0.0538543	0.0997181	0.00924255	0.42887
TINF2	72.426	0.0538412	0.0924236	0.0512216	0.712465
DDX3Y	102.693	0.0537079	0.0912403	0.0595994	0.724292
JUND	210.214	0.0533346	0.0937251	0.0400044	0.664477
TIMMDC1	287.516	0.0532748	0.0847667	0.102041	0.769637
CD164	107.081	0.0532127	0.0884581	0.0761429	0.742157
ZNF22	46.8585	0.052978	0.0937358	0.0376244	0.660853
PJA2	120.199	0.0528304	0.0844578	0.0992573	0.763327
MTMR6	61.7842	0.0527353	0.0890271	0.0690963	0.728766
RGP1	175.271	0.0526012	0.0943592	0.0285343	0.610433
YWHAG	582.092	0.0524167	0.0788301	0.138073	0.80801
SP110	74.3265	0.0523938	0.0925332	0.0424329	0.680545
LSG1	153.39	0.0523898	0.0835867	0.104974	0.773372
CFL1	3235.76	0.0523369	0.0638951	0.155704	0.820265
TBCB	960.862	0.0522732	0.0829458	0.110977	0.781231
DPP8	158.932	0.0522638	0.0881064	0.0785338	0.745524
CSRNP2	27.8981	0.0521471	0.0968098	0.0116477	0.461555
SLC39A14	116.075	0.0521209	0.0947217	0.0253759	0.598069
GSR	490.644	0.0519702	0.0807367	0.10337	0.773372
VKORC1L1	159.617	0.0513805	0.0884458	0.0686297	0.727154
LACTB2	357.945	0.051307	0.0891698	0.0587728	0.722467
NDUFAF7	31.2587	0.0511359	0.0957737	0.0111092	0.454376
TRAM2	78.2419	0.0509782	0.0925055	0.0306508	0.624661
SLC41A2	42.5902	0.0509282	0.0933608	0.0246165	0.596862
COX18	40.7167	0.0508716	0.0934642	0.0239594	0.595941
DZIP3	60.411	0.0508472	0.092817	0.0294129	0.613658
HDDC2	169.91	0.0506634	0.0783896	0.136468	0.807668
AIDA	31.1609	0.050654	0.0943191	0.016028	0.507704
ATP11B	21.7878	0.0506304	0.0961701	0.00613078	0.358537
ICMT	155.687	0.0502672	0.0822983	0.108638	0.78069
NFKBIZ	81.2282	0.0502582	0.0949491	0.00965449	0.431482
WEE1	39.5495	0.0501228	0.0921098	0.0282005	0.610433
YIPF6	146.875	0.0500441	0.0836377	0.0965862	0.760423
TRIM28	223.376	0.049958	0.0889228	0.0542453	0.714962
ANP32A	315.39	0.049887	0.0868806	0.0755821	0.740715
TOMM20	269.694	0.0498799	0.0829793	0.103879	0.773372
EHD4	25.2112	0.0497909	0.0931741	0.0175992	0.528415
PDK4	52.6239	0.0497625	0.0915788	0.0293812	0.613658
ARL2BP	79.273	0.0496328	0.0915577	0.0280032	0.610423
MPV17	107.02	0.0495114	0.0832411	0.0995568	0.763736
RNF114	137.212	0.0493811	0.0850154	0.0848506	0.753841
PATL1	184.334	0.0493107	0.0887425	0.0542487	0.714962
STAG2	336.031	0.0492428	0.0806385	0.124485	0.792327
FERMT2	133.711	0.0488353	0.0873131	0.0598219	0.724292
TMEM183A	81.0593	0.0486566	0.0861419	0.070327	0.730783
POT1	31.9362	0.0486224	0.0908198	0.0257985	0.600388
NIPSNAP3A	34.8624	0.0485998	0.0910925	0.0229909	0.58975
POLR2F	171.94	0.0485418	0.0837083	0.0847583	0.753841
SLC16A4	63.2249	0.0484406	0.0903548	0.0265448	0.601932
PGRMC1	196.592	0.0484327	0.0854558	0.076495	0.742901
OAZ1	805.456	0.048371	0.0906486	0.0247353	0.596862
UBE2A	215.305	0.0483433	0.0856268	0.075239	0.739593
TNFAIP3	102.237	0.0483049	0.0957617	0.000123676	0.0242297
RAB14	327.103	0.0482115	0.0656014	0.215389	0.860578
ADAM10	241.466	0.0481962	0.0817164	0.112569	0.781231
IMPA2	89.0662	0.0481709	0.0862526	0.0681259	0.727154
CYSTM1	266.94	0.0481104	0.0887595	0.0396855	0.664477
RDH10	66.4329	0.0480847	0.0919624	0.0117653	0.462058
NCAPG2	213.997	0.0480167	0.0881759	0.0465279	0.69473
RAB3IP	81.2991	0.0480159	0.0882297	0.045102	0.686294
TRAM1	725.839	0.0480089	0.0847195	0.0826117	0.751028
SPTSSA	307.045	0.04787	0.0855786	0.0738974	0.737013
ZNHIT3	168.803	0.0477309	0.0829441	0.0983853	0.761716
SRBD1	57.0408	0.0476076	0.0872414	0.0535137	0.713005
CHMP1B	90.2445	0.0476047	0.080848	0.115934	0.781431
RPL13	4363.46	0.0475421	0.060892	0.235531	0.867359
WDR1	332.837	0.047508	0.068185	0.193284	0.844104
LRP6	97.7491	0.0474722	0.0894185	0.0286643	0.610433
RBM26	243.298	0.0474671	0.0794458	0.128348	0.795656
FBXO30	40.348	0.047386	0.0897046	0.0250266	0.596862
TNPO3	231.714	0.0472925	0.0814498	0.10772	0.778418
WDR33	164.633	0.047232	0.0780381	0.137609	0.807668
COPS7B	50.1465	0.0471808	0.0870175	0.0490333	0.710847
CLMN	81.5282	0.0471259	0.0802103	0.121528	0.7887
CRTAP	606.589	0.0470861	0.0860677	0.0602409	0.724665
CTDSP2	180.196	0.0470121	0.0867832	0.0508167	0.712465
ZFX	61.5476	0.0469059	0.0872232	0.0470172	0.697163
BLOC1S6	98.6612	0.0468921	0.0865042	0.0516552	0.713005
CNNM4	40.6331	0.0468874	0.0877476	0.0409898	0.672001
RSL24D1	414.538	0.0468573	0.0888181	0.0296856	0.617059
HNRNPD	597.873	0.0467911	0.0743922	0.158932	0.823036
SOS2	50.5849	0.046712	0.0895872	0.018598	0.54195
SLC38A1	255.317	0.0466317	0.0854364	0.0637915	0.72607
TMEM167A	133.669	0.0465522	0.0843101	0.0827757	0.751212
PPIA	974.203	0.0463788	0.0640333	0.208795	0.860578
ATP5MJ	963.042	0.0462627	0.0726519	0.214944	0.860578
DERA	108.296	0.0462509	0.0873127	0.0294817	0.613658
PLEKHA5	95.1069	0.0462467	0.0807442	0.112497	0.781231
PPM1B	128.319	0.0462139	0.0794253	0.135178	0.80644
KSR1	64.6244	0.0461663	0.0879218	0.0302489	0.624661
PARN	223.373	0.0461257	0.0788145	0.130325	0.797573
CNN3	99.157	0.0460386	0.0903258	0.0076261	0.403677
ACAT1	81.4361	0.0459917	0.0879371	0.0289566	0.611846
FANCC	48.1837	0.045958	0.0859685	0.0535081	0.713005
MTFR1	79.4543	0.0459521	0.0856414	0.0524251	0.713005
ATP5F1C	365.102	0.0459343	0.0832276	0.0852081	0.753841
CRYZ	206.609	0.0457933	0.0816923	0.120149	0.7887
RPL39L	56.6519	0.0456936	0.0872121	0.0339244	0.64523
STARD4	26.428	0.0456274	0.0899184	0.00724242	0.39421
SOD1	1014.81	0.0455916	0.0728545	0.174138	0.835255
CGGBP1	108.578	0.0454599	0.0819082	0.09987	0.763736
MACIR	54.8968	0.0453738	0.085061	0.0598455	0.724292
PEPD	193.961	0.0453483	0.0715861	0.18917	0.842955
RPS23	4519.24	0.0452836	0.0766477	0.192391	0.843987
BEX3	1133	0.0450404	0.0691336	0.207036	0.859371
BMI1	56.6529	0.0449469	0.0840875	0.0630756	0.72607
ABCG2	58.929	0.0446972	0.0835796	0.0739018	0.737013
ZNF318	39.1605	0.0446857	0.085965	0.0385593	0.660853
INHBB	225.985	0.0443436	0.0818353	0.0892467	0.753908
THAP12	85.8332	0.0442562	0.0852166	0.0433038	0.682412
SF3A3	138.409	0.044058	0.0811776	0.0946661	0.760074
GABPB1	41.5322	0.0440069	0.0859289	0.0315049	0.629817
TGM2	515.966	0.0438429	0.0809801	0.105	0.773372
MINPP1	61.1321	0.043802	0.0818556	0.0858798	0.753908
EID1	612.228	0.043792	0.0741647	0.184919	0.838743
ZCCHC24	29.1626	0.043776	0.0868015	0.0180463	0.536697
ZMAT3	94.3496	0.0436975	0.0830745	0.0657786	0.72607
AGR2	260.163	0.0436826	0.0845506	0.0455459	0.689702
PRPF8	337.159	0.0436399	0.0836864	0.0590121	0.723616
SNHG7	261.581	0.0435568	0.081462	0.0899518	0.754315
OSGEP	46.5747	0.0435383	0.08485	0.0379979	0.660853
PEX2	25.5433	0.0433549	0.0874224	0.00764959	0.403677
VDAC1	661.708	0.0433441	0.0766618	0.148734	0.812517
LMO4	125.396	0.0432778	0.0838875	0.0492388	0.710847
SARAF	238.234	0.0432555	0.0818069	0.0823129	0.750827
FMNL1	37.696	0.0432231	0.0866199	0.0141958	0.492237
BBS7	31.2733	0.0432092	0.0849119	0.0356268	0.651591
PRDX3	280.428	0.0431285	0.085838	0.0218609	0.581039
CYTH2	74.7833	0.0430397	0.08046	0.0998895	0.763736
MRPL42	136.487	0.0430157	0.0765741	0.148307	0.812476
LSM2	118.404	0.043013	0.0753566	0.164199	0.828551
CTNNB1	289.924	0.0429818	0.070899	0.192655	0.844104
ZNF302	57.1167	0.0429251	0.083248	0.0557489	0.714962
RBM27	75.8559	0.042921	0.083776	0.0445844	0.68609
LYSMD2	42.9387	0.0428602	0.0866122	0.0105387	0.441637
ZFAND3	139.135	0.0428571	0.084871	0.0333714	0.644125
AGGF1	50.2474	0.0427732	0.0826903	0.0638762	0.72607
GPX4	150.747	0.0427589	0.0798153	0.110682	0.781231
CDCA5	66.3993	0.0426923	0.0823036	0.067835	0.727114
TRA2B	404.676	0.0426549	0.0662214	0.228395	0.865043
TMED5	80.5353	0.04245	0.0776339	0.13466	0.806161
MANF	256.609	0.0423868	0.0819014	0.0726456	0.734565
METTL17	74.6498	0.042305	0.0851339	0.0216886	0.581039
SP3	53.1806	0.0422881	0.0843823	0.0318403	0.631525
RTN4	1594.21	0.0422843	0.0684853	0.213796	0.860578
GLRX	146.097	0.042252	0.0818993	0.0712373	0.732815
RWDD1	206.752	0.0422431	0.0830557	0.0532949	0.713005
PRAG1	143.792	0.042201	0.0802141	0.0979637	0.76165
ADK	78.9287	0.0421477	0.0804874	0.0945818	0.760074
HIBCH	74.4469	0.0421394	0.0814617	0.0732356	0.737013
PSMB8	83.0309	0.0421322	0.083797	0.0405992	0.669021
CIAO2B	315.194	0.0421317	0.0750581	0.171537	0.834249
TBRG1	87.1985	0.0420428	0.0801773	0.0918973	0.756055
PTGR1	978.031	0.0420337	0.0716554	0.195333	0.846873
SLC44A1	341.941	0.0420245	0.0823318	0.066197	0.72607
ZCCHC9	117.268	0.0419912	0.0792933	0.108388	0.779608
GMCL1	96.9018	0.041904	0.0764185	0.149559	0.81362
PIM2	131.547	0.0418877	0.0833461	0.0427468	0.682412
SUPT20H	65.4955	0.0418713	0.0830353	0.0490367	0.710847
SMIM26	153.558	0.0418517	0.0819294	0.0624097	0.724665
DAP3	203.36	0.0418277	0.0757973	0.14551	0.811789
NUDCD2	73.5717	0.0417603	0.0831909	0.0428707	0.682412
RPL22	448.671	0.0417515	0.0750538	0.163313	0.828551
SVIP	196.517	0.0416957	0.076142	0.148595	0.812517
HDAC1	122.789	0.0410781	0.0774678	0.12848	0.795656
COPA	205.275	0.0410454	0.0738244	0.177668	0.836517
CYP24A1	462.151	0.0410294	0.0836752	0.0293525	0.613658
NRAS	97.0718	0.0409701	0.0821978	0.0501436	0.712465
ARL5B	50.4101	0.0408485	0.0820885	0.0503203	0.712465
UBE2T	197.275	0.0407562	0.0823983	0.0436767	0.68523
PTGR3	32.5748	0.0407533	0.0819458	0.0527331	0.713005
SPINT2	984.618	0.0406558	0.0807761	0.0700217	0.730783
RAB3GAP1	135.076	0.0405828	0.0755101	0.223278	0.864289
NECAP2	48.9815	0.0405716	0.0834652	0.0238478	0.595941
RSU1	156.972	0.0405258	0.0764157	0.124651	0.792327
SCARB2	116.135	0.040514	0.0788017	0.106746	0.777438
PHPT1	243.907	0.0404838	0.0714116	0.189	0.842736
WTAP	176.233	0.0404644	0.0755153	0.155247	0.819925
TSPAN13	36.2618	0.0402956	0.0830363	0.027164	0.603319
PALM2AKAP2	137.871	0.0402629	0.080548	0.0716327	0.73427
SHOC2	131.543	0.0402358	0.0778525	0.122289	0.790006
ARHGEF1	25.3251	0.040223	0.0840146	0.011269	0.454376
FADD	169.493	0.040147	0.0793541	0.0945198	0.760074
EXOC2	39.6576	0.0400787	0.0819998	0.0426954	0.682412
THRA	156.899	0.0399686	0.0713818	0.202466	0.854819
ENSA	231.598	0.0398864	0.080308	0.0703732	0.730783
CMAS	194.162	0.0398648	0.074327	0.167338	0.831716
SCP2	92.538	0.0398602	0.0806231	0.0622161	0.724665
ATP8B1	27.5833	0.0398481	0.0810322	0.0566653	0.715916
NCBP2	97.0745	0.0397888	0.0745866	0.176036	0.835306
ISCA2	101.648	0.0397864	0.0803618	0.0703934	0.730783
HSCB	36.7854	0.0397323	0.0810582	0.0557895	0.714962
PLA2G12A	18.0024	0.0397203	0.0829512	0.0205657	0.568476
TFAP2A	152.831	0.0397107	0.0796853	0.0844716	0.753841
OSTC	182.621	0.0396898	0.0756411	0.153169	0.8176
TAF1D	216.585	0.0396793	0.0790964	0.0938204	0.759921
C7orf50	221.904	0.0396611	0.0769229	0.120987	0.7887
GID8	246.381	0.0396517	0.074524	0.200356	0.853748
RGS2	45.2081	0.0395812	0.0811979	0.0506428	0.712465
ZDHHC5	142.777	0.0395764	0.0794963	0.0840061	0.75372
HMGCR	61.7645	0.0395708	0.0803874	0.0680977	0.727154
FGFR1OP2	81.2779	0.0395577	0.0774228	0.12505	0.792522
MIPEP	31.8435	0.039535	0.0820517	0.0335782	0.645132
PLA2G4A	42.5388	0.0395046	0.0834929	0.0098388	0.431482
TMBIM6	1155.98	0.0395032	0.0668672	0.239674	0.86844
UQCRC1	180.048	0.0394789	0.0743659	0.168556	0.832055
CSNK2A2	228.766	0.0394731	0.0691373	0.214372	0.860578
UTP25	46.0315	0.0393924	0.0799771	0.073709	0.737013
RPL38	3991.45	0.0393682	0.0728175	0.19015	0.843104
RC3H1	39.1154	0.0393204	0.0816601	0.0318445	0.631525
RAD23B	234.688	0.0393013	0.0748551	0.1601	0.823264
FAUP1	77.1895	0.0392287	0.0797443	0.0754651	0.740616
TCAF1	61.2022	0.0391966	0.0805434	0.0580545	0.72193
RFFL	68.7168	0.0391919	0.0763374	0.14033	0.811299
CSTB	452.85	0.0391787	0.0801053	0.0684467	0.727154
SLC25A24	73.7607	0.0390803	0.0796897	0.0748946	0.739183
LAPTM4B	315.863	0.0389391	0.068875	0.230213	0.865043
SRP9	136.823	0.0389092	0.0801683	0.0620379	0.724665
PCNP	234.785	0.0388972	0.0760631	0.143311	0.81158
ERG28	73.7044	0.0388925	0.0778571	0.112264	0.781231
USP9Y	66.2421	0.0388544	0.0790144	0.0869089	0.753908
TNFRSF12A	121.882	0.0388202	0.0824988	0.0155939	0.505696
PYCR2	216.8	0.0388161	0.0798293	0.0646957	0.72607
KLF7	115.643	0.0387774	0.0757679	0.116442	0.781431
RPL39P3	36.438	0.0387366	0.083001	0.00777712	0.408437
KYNU	789	0.038715	0.0802727	0.0574153	0.718769
RNF217	55.2167	0.0387065	0.081108	0.0401493	0.664477
CAPZA2	138.802	0.038646	0.0801566	0.0565619	0.715916
CRIM1	467.039	0.0386459	0.0792981	0.0774213	0.74439
SLC25A46	54.0166	0.0386334	0.0795153	0.0747741	0.739183
SMARCA4	58.745	0.0386289	0.080022	0.0618623	0.724665
TRIM37	104.633	0.0386201	0.0755343	0.151882	0.815691
LINC00511	61.3978	0.0386175	0.0783009	0.0978902	0.76165
NUP37	108.87	0.0385758	0.0811772	0.0352719	0.648086
UBE2G1	134.156	0.0385604	0.0712159	0.224779	0.864289
SQOR	221.706	0.0385281	0.0748391	0.15831	0.823018
CHKA	91.0346	0.0385216	0.0780068	0.103781	0.773372
FBXL5	59.5281	0.0385186	0.0791868	0.0768355	0.742901
NFIB	181.27	0.0384946	0.0787682	0.0886742	0.753908
TRIM33	96.5888	0.0384614	0.0780852	0.0998313	0.763736
CEBPB	420.287	0.0384434	0.0817151	0.0228313	0.588654
SMIM13	58.127	0.0384179	0.0775777	0.11135	0.781231
GLUD1	110.89	0.0383997	0.0751915	0.153724	0.8176
ZNF281	281.892	0.0383014	0.0710213	0.250995	0.873365
TRIM31	19.5499	0.0382291	0.0834337	0.00103325	0.125536
CACNA2D1	52.7231	0.0381816	0.0798309	0.0596731	0.724292
GABARAPL2	273.639	0.0381496	0.0761289	0.134592	0.806059
PAK1	132.497	0.0381485	0.0737579	0.181727	0.837358
RBBP7	395.214	0.0380475	0.0698545	0.22928	0.865043
SLC27A2	107.695	0.0380148	0.0772953	0.107926	0.778418
PMAIP1	111.57	0.0379745	0.0811378	0.0277261	0.606297
GUK1	112.591	0.0379422	0.074569	0.159798	0.823264
DNAJC30	38.8849	0.0379278	0.0782656	0.0892183	0.753908
AP3S1	84.1245	0.0378765	0.076817	0.121679	0.7887
GATA3	39.6623	0.0378745	0.0795774	0.0608888	0.724665
PLCB1	25.311	0.0378476	0.0816555	0.0157197	0.505696
HMGB1	1153.23	0.0378321	0.0737381	0.175881	0.835255
ZNF395	74.2642	0.0378308	0.0770627	0.116358	0.781431
SPRED2	42.0838	0.0377674	0.078172	0.0885241	0.753908
SRP19	101.894	0.0377368	0.0795917	0.0585734	0.721976
SSR4	468.864	0.0376453	0.069365	0.240611	0.86844
RBMS1	239.09	0.0376339	0.0744175	0.164372	0.828551
CYB5B	369.934	0.0375801	0.0744923	0.17548	0.835255
MTRES1	33.0109	0.0375654	0.0791591	0.0660548	0.72607
POLR1D	157.684	0.0375066	0.0782938	0.0839397	0.75372
ATP5PD	576.788	0.0374946	0.0783316	0.0809184	0.74832
APOL6	57.8502	0.0374895	0.0791293	0.0654761	0.72607
PSMA3	376.774	0.0374762	0.0740124	0.174997	0.835255
USP28	43.2391	0.0374412	0.0779562	0.0878085	0.753908
DAPK1	49.1432	0.0374372	0.0807937	0.0251772	0.596862
ZNF875	19.9343	0.0374355	0.0802514	0.0371307	0.654617
NCALD	15.6077	0.0374222	0.0814685	0.0130133	0.4773
POLR2B	210.135	0.0373461	0.0784927	0.0787286	0.746469
GNAI3	178.257	0.0373407	0.0664569	0.255603	0.875936
TMEM50A	148.062	0.0373263	0.079964	0.0420931	0.680115
RHBDD2	86.147	0.0373056	0.0762183	0.134375	0.806059
AK4	47.0626	0.037285	0.0787191	0.0732787	0.737013
MTHFD2L	49.649	0.0372838	0.0790881	0.0616406	0.724665
CCDC142	19.6382	0.0372822	0.0813609	0.0128188	0.472728
ZBTB14	17.3928	0.0372747	0.0810485	0.018218	0.540779
CXCL5	2586.62	0.0372285	0.0796064	0.0493321	0.710847
JOSD1	52.1053	0.037222	0.077992	0.087561	0.753908
LLGL1	115.386	0.0371288	0.0808681	0.0199317	0.558838
RILPL2	36.2615	0.0370292	0.0775954	0.0966582	0.760423
IARS2	207.701	0.0369022	0.0784943	0.0702285	0.730783
SCFD1	125.565	0.0369008	0.0750645	0.150176	0.81412
PASK	12.4172	0.0368812	0.081292	0.00997129	0.431482
NR0B1	48.625	0.0368737	0.0799326	0.0360381	0.651808
ETV6	72.2324	0.036853	0.0779507	0.0852285	0.753841
TP53TG1	51.3807	0.0368126	0.0774046	0.0952412	0.760074
NBPF3	20.775	0.0367834	0.081039	0.0117381	0.462058
GOLM1	234.378	0.0367821	0.0716984	0.207499	0.859754
COPZ1	323.493	0.0367403	0.0647617	0.272024	0.884663
SMDT1	66.0182	0.0367198	0.0761241	0.126954	0.794944
DECR1	81.6792	0.0366805	0.077698	0.0873311	0.753908
RLIG1	37.3241	0.0366706	0.080352	0.0227143	0.588184
PSMD6	100.102	0.0366148	0.0782894	0.0720885	0.734434
TUBA1A	455.013	0.0365103	0.0764784	0.120156	0.7887
MBNL1	389.41	0.0363663	0.0646839	0.263026	0.880597
UBALD2	86.3586	0.0363627	0.0776094	0.0808117	0.74832
TACC2	168.661	0.0363557	0.0671947	0.258084	0.876736
PIGG	30.3144	0.0363533	0.0796294	0.0340263	0.64523
SLC35B1	212.263	0.0362569	0.0712375	0.209757	0.860578
RPL18A	951.602	0.0362441	0.074967	0.152864	0.8176
ZFP36L1	1829.7	0.0361634	0.0737833	0.186207	0.839431
LIPA	67.5058	0.0361248	0.0771454	0.0975604	0.761645
GSN	48.3457	0.036115	0.0774374	0.0874333	0.753908
RPE	112.107	0.0361066	0.0756133	0.133586	0.805267
MSN	649.935	0.0360878	0.07316	0.172775	0.834752
GOLT1B	99.0299	0.036073	0.074711	0.148109	0.812476
MED4	134.469	0.0359475	0.0720559	0.202348	0.854819
CNIH1	270.456	0.0359282	0.0659519	0.272285	0.884663
EIF3H	476.996	0.035848	0.0729469	0.186179	0.839431
ISOC1	54.8813	0.0358389	0.0791614	0.0352641	0.648086
FOXN3	120.371	0.035812	0.0776326	0.0785137	0.745524
MAPRE1	284.588	0.0358098	0.0764774	0.107094	0.777438
PCNA	377.714	0.0357786	0.0794484	0.0287826	0.610433
OSMR	147.318	0.0357531	0.0782961	0.0580673	0.72193
KLHL5	419.575	0.0357444	0.0691991	0.244218	0.8696
DHX16	54.6495	0.0357371	0.0775187	0.0806522	0.74832
TBX18	35.8189	0.0357266	0.0776935	0.0742662	0.738563
CFLAR	294.264	0.03569	0.0708493	0.208374	0.860285
FTH1	9447.57	0.0356871	0.0669185	0.264951	0.880674
CHMP5	399.159	0.0356376	0.0757687	0.12778	0.795656
LYPLA1	132.263	0.035632	0.079762	0.0183565	0.540791
ACVR1B	45.1427	0.035613	0.0774172	0.0803327	0.74832
PNRC1	149.209	0.0355624	0.0799387	0.0141255	0.492237
CTSL	703.747	0.0355456	0.0789096	0.0393208	0.66409
LIMD1	36.7248	0.0354596	0.07816	0.0551113	0.714962
EEF1B2P6	26.8007	0.035439	0.0782444	0.0548504	0.714962
ST7	54.807	0.0354299	0.0768646	0.0934614	0.759758
FBXL4	26.3935	0.0354242	0.0793523	0.0242628	0.596862
TRIOBP	247.422	0.035381	0.0768508	0.0881639	0.753908
RHPN2	109.859	0.0353337	0.0768306	0.0917158	0.756055
PTK2	108.102	0.0353264	0.0718423	0.197168	0.850353
ZNF646	25.492	0.0353032	0.0793405	0.0231412	0.591667
CAP1	422.751	0.0352962	0.073678	0.165845	0.828878
CASP3	24.4521	0.0352554	0.0790445	0.0291463	0.612458
PHKB	96.9755	0.0352265	0.0710457	0.216649	0.86166
EED	147.752	0.0352169	0.073169	0.181758	0.837358
CCNT2	41.6244	0.0350868	0.078303	0.0461349	0.692836
CD46	129.762	0.0350848	0.0746623	0.1368	0.807668
IGFBP7	280.526	0.0350733	0.076135	0.126283	0.793252
CHD1	183.557	0.0350093	0.0757844	0.121554	0.7887
SNX2	121.532	0.034968	0.0725592	0.189946	0.843104
DNAJB9	42.6998	0.0349545	0.079486	0.0136935	0.486661
HERPUD1	113.185	0.0349325	0.0780686	0.0501511	0.712465
CNOT10	46.5154	0.0348912	0.0762859	0.100858	0.765796
RRAGD	20.8226	0.0348703	0.0780593	0.0493914	0.710847
CPM	34.8371	0.0348656	0.0777362	0.0563725	0.715916
ZNRD2	34.3338	0.0348342	0.0775653	0.062829	0.72607
PCNX4	71.6854	0.0348322	0.0759683	0.110878	0.781231
TRAF7	127.231	0.034717	0.073572	0.168745	0.832464
TRIM65	76.1425	0.0347049	0.073485	0.172034	0.834249
SMG7	55.2205	0.0346701	0.0778143	0.0523334	0.713005
SRSF2	541.471	0.0346623	0.0738103	0.168484	0.832055
SLC25A3	1131.11	0.034626	0.0644087	0.325315	0.905022
PSMA1	284.695	0.0346209	0.0738126	0.158652	0.823036
UBXN7	118.407	0.0346103	0.0741673	0.128902	0.797109
DHX32	45.0753	0.0345935	0.0778317	0.0501365	0.712465
LATS2	50.9898	0.0345034	0.074325	0.148754	0.812517
SIRT3	31.6875	0.0345032	0.077034	0.0702856	0.730783
DIP2A	43.3111	0.0344747	0.0754972	0.121167	0.7887
GRSF1	219.153	0.034428	0.0682299	0.257918	0.876736
HTRA2	39.5382	0.034428	0.0767785	0.0797261	0.74832
RAB21	130.073	0.0343931	0.0727878	0.185897	0.839431
TSG101	93.4087	0.0343835	0.0755209	0.116492	0.781431
METTL22	25.0476	0.0343666	0.0778927	0.0438383	0.68588
STK38L	41.7256	0.0342766	0.0775264	0.0534701	0.713005
SCAMP1	118.01	0.0342575	0.0699973	0.229121	0.865043
SF3B6	209.821	0.034243	0.0732019	0.146139	0.811789
NEK7	32.2957	0.0342373	0.0788482	0.0156018	0.505696
OST4	500.274	0.034222	0.0773369	0.0590509	0.723616
ARPC1A	141.636	0.0342214	0.0760091	0.0987222	0.761716
NDUFB5	106.254	0.03422	0.0731919	0.176281	0.835672
PAPOLA	419.973	0.0341696	0.0688166	0.274146	0.885473
PUDP	100.824	0.0341677	0.0726305	0.186444	0.839936
SLFN11	29.1359	0.0341602	0.0774849	0.0531006	0.713005
MRPL48	86.443	0.0341279	0.0724953	0.184862	0.838743
ZNF740	32.0231	0.0340948	0.0758375	0.103977	0.773372
CDCA3	85.574	0.0340908	0.0738082	0.160117	0.823264
TSC22D4	25.7073	0.0340751	0.0790373	0.00952292	0.42887
RCC1	155.676	0.0340702	0.0767373	0.0746102	0.739183
ZNF511	96.6916	0.0340557	0.0731919	0.172026	0.834249
C9orf78	224.223	0.034054	0.0718687	0.172654	0.834752
AZIN1	122.066	0.034033	0.0745117	0.131286	0.799706
C17orf80	34.4424	0.0340102	0.0769653	0.066371	0.72607
GFPT2	94.944	0.0340019	0.076651	0.0773107	0.74439
MPLKIP	64.5148	0.0339878	0.0763156	0.0859766	0.753908
UBE2B	204.731	0.0339713	0.0718512	0.203564	0.854819
CMC2	83.885	0.0339692	0.0774678	0.0507368	0.712465
VGLL4	101.784	0.0339582	0.0693841	0.221112	0.864289
PDE6D	73.3735	0.0339566	0.0765661	0.0773484	0.74439
ETNK1	143.308	0.0339507	0.0752609	0.118543	0.783431
MAP2K4	81.9211	0.033927	0.0707536	0.221663	0.864289
CSTF2T	42.1243	0.033905	0.0754922	0.111403	0.781231
ANAPC5	186.218	0.0338828	0.0705645	0.233032	0.866118
MTHFD2	366.458	0.0338547	0.0768987	0.0648462	0.72607
WDR89	42.8465	0.0338346	0.0769823	0.0622526	0.724665
RBM12	88.9947	0.0338229	0.0739726	0.151336	0.814742
INTS2	26.0264	0.0338198	0.0778028	0.0363962	0.651808
LONRF1	33.1423	0.0337715	0.0772173	0.0534392	0.713005
ATXN7	47.9477	0.0337645	0.0770834	0.0570918	0.717731
GHITM	436.162	0.0337641	0.0695906	0.24494	0.869657
EMP2	207.306	0.0337259	0.0732128	0.184626	0.838743
JARID2	164.378	0.0337195	0.0677907	0.270705	0.884266
MGST1	1164.77	0.0336993	0.0750973	0.121619	0.7887
PARP2	56.1243	0.0336284	0.0732027	0.172633	0.834752
SLC66A3	82.1482	0.033602	0.0742687	0.154661	0.817996
ZBTB1	41.2406	0.0335924	0.0779464	0.0292	0.612653
FADS1	1286.91	0.0335854	0.0695464	0.240175	0.86844
MCM2	141.871	0.0335833	0.073842	0.15402	0.817612
CCDC47	187.51	0.0335582	0.0673267	0.27431	0.885473
PROS1	27.6421	0.0335342	0.0764152	0.0757842	0.740715
SIAH2	37.7555	0.0335329	0.0775311	0.0386456	0.660853
TMCC1	91.5942	0.0335236	0.0716913	0.203715	0.854819
MEST	37.03	0.0335181	0.0775273	0.0389435	0.661099
BUD23	269.237	0.0335039	0.0702087	0.221281	0.864289
NME2P1	67.2022	0.0334912	0.0769288	0.0581028	0.72193
NIFK	192.025	0.033479	0.0749684	0.129988	0.797109
VAPA	282.975	0.0334376	0.0665601	0.282583	0.886996
MRPL50	54.4441	0.033401	0.0759528	0.0893531	0.753908
PAFAH1B1	382.53	0.033375	0.0593515	0.324151	0.905022
SPPL2A	178.518	0.0333646	0.0702244	0.233823	0.866118
C1orf131	149.513	0.0333615	0.0739691	0.147499	0.812476
CMTM6	384.558	0.0333553	0.0674278	0.254897	0.875936
PPP1R18	47.8564	0.0332739	0.0737033	0.167705	0.831716
CHPT1	104.975	0.0332361	0.074702	0.122819	0.790788
RAB27A	33.9013	0.0332332	0.0757959	0.0907985	0.756055
KLHL12	72.1784	0.0332199	0.0723339	0.191136	0.84361
TMEM165	72.7399	0.03321	0.0756097	0.0961997	0.760074
PTK7	17.4749	0.0332045	0.078332	0.0102991	0.43509
GNAS	729.853	0.033149	0.0748887	0.0917876	0.756055
PPA2	93.109	0.0331318	0.0750065	0.114397	0.781431
TRUB1	67.3938	0.0331188	0.0751511	0.110494	0.781231
UBE2D2	359.132	0.0330125	0.0661884	0.296176	0.890973
CDH1	84.5415	0.032976	0.0754222	0.0950595	0.760074
PRIM2	19.2197	0.0329488	0.0779152	0.0160348	0.507704
ALDH6A1	46.5293	0.0329385	0.0741167	0.150845	0.814742
RPL23AP42	623.157	0.0328922	0.075309	0.0918141	0.756055
HYCC1	52.7538	0.0327795	0.074221	0.135662	0.806449
PYROXD1	24.1055	0.032777	0.0776127	0.0207403	0.570287
IRF5	17.4488	0.0327604	0.0782263	0.00644605	0.364725
UBLCP1	111.984	0.0327524	0.0702509	0.204965	0.856645
SLC35D1	27.1589	0.0327212	0.0758645	0.0803198	0.74832
MRPL17	153.306	0.0327171	0.0690532	0.248662	0.870952
MMUT	28.5355	0.0326864	0.076995	0.0383746	0.660853
SAMD9	46.7573	0.0326636	0.0756746	0.0843379	0.753841
SOCS6	101.974	0.0326547	0.0736948	0.140982	0.811564
ERLEC1	181.024	0.0326498	0.0704516	0.224929	0.864289
TMX4	127.53	0.0326201	0.0707213	0.223648	0.864289
C3orf38	44.8115	0.0326023	0.0739864	0.137085	0.807668
ZEB2	19.099	0.032573	0.0779289	0.00916958	0.42887
MAPRE2	31.2417	0.0325655	0.074148	0.135081	0.80644
MTLN	166.241	0.0325628	0.075864	0.079727	0.74832
TAF5L	48.4829	0.0325572	0.0764675	0.0541453	0.714962
PCID2	42.2366	0.0325197	0.0748661	0.108871	0.781231
H3-3B	2223.27	0.0324971	0.0566818	0.361422	0.910045
NDUFAB1	330.405	0.0324861	0.0621751	0.348072	0.908671
TMEM33	109.996	0.0324648	0.0711069	0.197152	0.850353
PBDC1	154.284	0.0324452	0.0740391	0.140563	0.811564
RXRA	173.072	0.0324175	0.0698823	0.237575	0.86844
ZNF367	19.1934	0.0323701	0.077319	0.0218532	0.581039
CBR4	59.3991	0.0323619	0.0728454	0.175112	0.835255
MYL12A	467.082	0.0323131	0.0737456	0.125876	0.793186
FAT1	75.5915	0.0321906	0.0768331	0.0339321	0.64523
C2orf49	76.6464	0.0321839	0.0751639	0.093524	0.759758
KCTD13	19.2679	0.0321775	0.076855	0.0362936	0.651808
FBXL3	26.6593	0.0321513	0.0763606	0.0492711	0.710847
FAM8A1	26.9428	0.0321384	0.0763156	0.0507536	0.712465
DPM2	43.9458	0.0321	0.0752127	0.0904838	0.756055
ZCCHC2	49.7783	0.0320897	0.0732849	0.15523	0.819925
SKA3	38.4093	0.0320678	0.0749812	0.100328	0.765796
MRPL35	134.021	0.0320215	0.0689681	0.251093	0.873365
PSMB9	77.4981	0.0319896	0.0749498	0.105054	0.773372
IER3IP1	63.5166	0.0319867	0.0738527	0.136443	0.807668
RAP1GDS1	33.1326	0.0319816	0.0758562	0.0645622	0.72607
PXDC1	33.1985	0.0319515	0.0769163	0.0265767	0.601932
CDK2	245.498	0.031947	0.0703389	0.22793	0.865043
MDH1	165.642	0.0319257	0.0739066	0.126161	0.793186
EIF1AD	58.3474	0.0319231	0.0762299	0.0512099	0.712465
RFX5	61.2107	0.031902	0.0751721	0.0890229	0.753908
CTSC	82.664	0.0318938	0.0760983	0.053502	0.713005
PPRC1	43.8579	0.0318758	0.0745818	0.111108	0.781231
NT5E	58.3896	0.0318467	0.0749353	0.0976183	0.761645
PIP4K2A	55.0582	0.0318439	0.0733332	0.156514	0.820417
MYL12B	490.266	0.0318229	0.0751661	0.0838465	0.75372
LANCL1	50.8941	0.03182	0.0755058	0.0748848	0.739183
POLR2K	156.451	0.0317802	0.0712486	0.214023	0.860578
S100A16	337.399	0.0316678	0.0678751	0.272889	0.884925
TRIM27	75.7662	0.0315909	0.0736736	0.138837	0.808788
CARMIL1	62.615	0.0315818	0.0739298	0.129687	0.797109
ACBD6	113.045	0.0315594	0.0698522	0.23983	0.86844
RINL	22.8475	0.0315379	0.0760828	0.046641	0.69473
C1orf174	47.4039	0.0315259	0.0762004	0.0420049	0.680032
RUVBL1	189.99	0.0315212	0.0724767	0.172239	0.834752
ZNF451	104.8	0.0314782	0.0713597	0.203605	0.854819
YY1	504.309	0.0314692	0.0684422	0.244226	0.8696
RBBP9	45.7968	0.0314677	0.0746308	0.103536	0.773372
GSKIP	49.8495	0.0314457	0.0726545	0.168936	0.832617
ASCC1	87.1121	0.0314146	0.0694166	0.248825	0.870952
SPP1	180.753	0.0313885	0.0735416	0.138574	0.808083
OARD1	64.378	0.031375	0.0741094	0.120518	0.7887
ESD	137.478	0.0313624	0.0725939	0.169431	0.83401
DCAF12	75.06	0.0313526	0.0742851	0.112543	0.781231
KCNMA1	113.362	0.0313206	0.0712176	0.20809	0.860285
EIF3M	428.608	0.0313049	0.0710046	0.215979	0.861077
ABCB10	15.5429	0.0313047	0.0770614	0.00913738	0.42887
DAAM1	103.519	0.0313028	0.0705518	0.225016	0.864289
ARHGEF9	37.0708	0.0312888	0.0755424	0.0639285	0.72607
DUSP6	100.292	0.0312837	0.0745536	0.102037	0.769637
TDP2	68.4486	0.0312707	0.075547	0.0612558	0.724665
UBR5	128.913	0.0312583	0.072637	0.169217	0.833222
CEP63	22.3208	0.0312521	0.0756548	0.0557293	0.714962
EXOSC10	85.073	0.0311861	0.0699033	0.238316	0.86844
VDR	51.8748	0.0311434	0.0765404	0.0212144	0.577246
SGSM1	13.8032	0.031141	0.0765907	0.0190269	0.548178
ZNF641	30.5312	0.0311317	0.0758631	0.0450743	0.686294
PRPF19	90.0005	0.0311284	0.0711785	0.210093	0.860578
NSUN2	167.807	0.0311252	0.0725983	0.16261	0.827507
RERE	159.817	0.0310813	0.0729785	0.157126	0.82088
TMEM161B-DT	29.5456	0.0310701	0.0754683	0.0613595	0.724665
MLLT3	110.123	0.0310387	0.0682726	0.273955	0.885473
TMEM38B	22.9764	0.0310376	0.0760783	0.0346898	0.647579
SPCS2	121.529	0.0310245	0.0702183	0.230928	0.865043
ICE2	83.5475	0.0310088	0.0719196	0.192091	0.84393
KIAA0586	53.1791	0.0309331	0.0745482	0.0959187	0.760074
FAM204A	124.736	0.030863	0.0738284	0.119673	0.788415
GINM1	125.498	0.0308558	0.0673396	0.275535	0.885473
LMBR1	57.9827	0.0308447	0.0731217	0.14806	0.812476
STEAP1	91.4714	0.0308185	0.073075	0.151215	0.814742
TLNRD1	96.932	0.0308129	0.0717353	0.19477	0.846305
MAPK13	14.1991	0.0307955	0.0776284	6.46707e-05	0.0142758
POGZ	93.7874	0.0307087	0.0732375	0.143237	0.81158
BUD31	242.954	0.0306836	0.0707378	0.222039	0.864289
INTS9	20.5159	0.0306158	0.075594	0.0448917	0.686294
FBXO33	41.7976	0.0305823	0.0739038	0.11649	0.781431
OCIAD2	198.697	0.0305655	0.0701958	0.228636	0.865043
FAM241B	50.0448	0.030562	0.0754714	0.0467202	0.69473
PSAT1	513.457	0.0305592	0.0707825	0.228927	0.865043
UBL7-DT	9.47519	0.0305484	0.0765377	0.00975093	0.431482
MSRA	39.9757	0.0305448	0.0739364	0.110851	0.781231
LINC00963	86.4103	0.0305319	0.073013	0.148193	0.812476
STX16	114.99	0.0305104	0.0696054	0.247817	0.870136
LSM14A	510.415	0.0305089	0.0689614	0.251372	0.873647
BCAS2	50.6394	0.0304984	0.0735514	0.126167	0.793186
NDUFB1	1002.89	0.0304745	0.0703762	0.229078	0.865043
COPS8	120.541	0.0304539	0.0695298	0.240522	0.86844
ZMIZ1	110.901	0.0304062	0.0693088	0.242474	0.869246
RORA	14.1558	0.0303674	0.0765567	0.00641961	0.364656
DCTN6	55.2885	0.030343	0.0745264	0.0843152	0.753841
TMEM97	357.512	0.0303225	0.0713029	0.198519	0.851897
ATP6AP2	192.62	0.0303034	0.0675919	0.286678	0.888577
PABPC1	2013.29	0.0302996	0.0724918	0.163705	0.828551
INSL4	63.182	0.0302686	0.0722085	0.175434	0.835255
WRAP73	37.346	0.0302659	0.0745919	0.0800197	0.74832
TMEM106B	168.938	0.0302612	0.0647409	0.329144	0.905022
EFCAB11	30.0919	0.0302433	0.074274	0.0943593	0.760074
AREG	251.501	0.0302177	0.0717089	0.187885	0.842414
MPHOSPH9	57.8017	0.0302171	0.071905	0.183666	0.83833
DAP	164.233	0.0301998	0.0693779	0.250776	0.873039
HGD	148.976	0.0301778	0.0701595	0.230739	0.865043
ABCA12	13.3211	0.0301646	0.0761297	0.014057	0.492237
TMEM14B	253.921	0.0301623	0.0717236	0.18093	0.837358
KANSL2	46.7099	0.0300973	0.074519	0.079743	0.74832
PRKRA	74.1048	0.0300705	0.0731123	0.13747	0.807668
PITPNA-AS1	90.4217	0.0300489	0.0712634	0.201327	0.854819
AREL1	57.0728	0.0300451	0.0727328	0.153921	0.8176
ANAPC13	79.914	0.0300381	0.0726131	0.15896	0.823036
CACNA1D	8.40157	0.0300321	0.0763747	0.0056546	0.340864
PLEKHA6	41.1554	0.0300117	0.0737175	0.113372	0.781431
C5orf15	263.004	0.0299739	0.0743821	0.0812615	0.74832
EIF4EBP2	89.0408	0.0299152	0.0686267	0.268198	0.884266
FBXO9	102.254	0.0298924	0.0717087	0.196638	0.850014
AGFG1	570.566	0.0298839	0.0616957	0.36473	0.910045
LARP4	146.512	0.0298801	0.0713813	0.195109	0.846693
MRPS6	111.678	0.029873	0.0700227	0.252835	0.875024
ABCG1	17.3949	0.0298703	0.0751324	0.0463699	0.693684
UNC50	46.2383	0.0298597	0.0756787	0.0227368	0.588184
H2BC5	29.8238	0.0298281	0.0750927	0.0467154	0.69473
TULP4	42.3173	0.0298061	0.0721329	0.172019	0.834249
CD109	101.564	0.0297924	0.0723836	0.1641	0.828551
LRPPRC	247.677	0.0297808	0.0676684	0.281251	0.885906
OAT	54.4566	0.0297671	0.0750523	0.0472011	0.6978
B3GNT9	19.9846	0.0297635	0.074682	0.065389	0.72607
RPL30	3395.39	0.0297587	0.0733932	0.122955	0.790788
COPZ2	12.8847	0.0297392	0.0755039	0.0268122	0.602908
YIPF4	134.043	0.0297287	0.070854	0.211076	0.860578
AP1M2	81.6408	0.0297264	0.0707468	0.218478	0.862646
LGALS3	98.7628	0.0297253	0.0739765	0.0956947	0.760074
LDHA	2344.81	0.0297236	0.0692127	0.327135	0.905022
SERINC3	250.233	0.0297219	0.0679045	0.283783	0.887416
CELF1	558.898	0.0297081	0.0613283	0.446152	0.933537
CYB561A3	126.681	0.0297008	0.0692162	0.249563	0.870978
CNBP	218.298	0.0297002	0.0688155	0.270499	0.884266
STMP1	194.558	0.0296954	0.0645083	0.327382	0.905022
COA7	63.0739	0.0296899	0.0695336	0.247897	0.870136
RPL7P6	45.2724	0.0296702	0.0755074	0.0250793	0.596862
BRPF3	14.2033	0.0296272	0.0757586	0.0156937	0.505696
SPPL3	110.67	0.0296091	0.0683935	0.273813	0.885473
DDX50	196.707	0.0295996	0.0672704	0.295155	0.890867
SAMD1	193.626	0.0295868	0.0737071	0.103001	0.773372
LUC7L2	217.508	0.0295776	0.0719324	0.178316	0.836692
UFL1	54.112	0.0295466	0.0717327	0.190204	0.843104
FBH1	66.0453	0.0295368	0.0719388	0.181557	0.837358
INTS8	42.5354	0.0295168	0.0739422	0.0929001	0.758346
RBM3	379.749	0.0295001	0.065087	0.343275	0.908255
MEAK7	73.8074	0.0294841	0.0688396	0.262495	0.880597
RB1	73.101	0.029452	0.0729926	0.138432	0.808083
SORCS2	16.2028	0.0294181	0.0755956	0.015047	0.503914
ATP5F1B	1207.15	0.0294173	0.0655383	0.314575	0.901777
B3GALNT2	61.9344	0.0294081	0.0740138	0.0876819	0.753908
SPARC	9.65161	0.029404	0.0758945	0.00726981	0.39421
DNAJC14	28.978	0.0293977	0.0740725	0.0832586	0.752979
TMEM150A	16.377	0.0293705	0.0755085	0.0175557	0.528415
PIAS1	148.073	0.0293207	0.070408	0.22918	0.865043
DCTPP1	250.745	0.029318	0.0670529	0.314945	0.901777
ABRACL	151.528	0.0293095	0.0715	0.18744	0.841513
ADD3	66.0761	0.029295	0.0741279	0.0780852	0.74439
CDKN3	185.576	0.0292571	0.0669703	0.306278	0.89754
DYNLT3	52.5481	0.0292261	0.0731341	0.125449	0.793186
ABHD5	45.4793	0.0291717	0.0717555	0.181524	0.837358
LAMA3	19.9798	0.0291567	0.0751939	0.0249491	0.596862
UBE2C	198.035	0.0291266	0.071938	0.172432	0.834752
RPIA	31.505	0.0291153	0.0751432	0.026094	0.600388
HNRNPL	304.896	0.0291027	0.0682311	0.283423	0.887136
TMTC4	38.7313	0.0290879	0.0725242	0.144099	0.811789
TBC1D14	55.3081	0.0290869	0.0730134	0.128054	0.795656
DDHD2	43.7044	0.0290846	0.0720489	0.170797	0.834249
REPIN1	97.5686	0.0290835	0.0712025	0.190847	0.843527
GNA13	88.8195	0.0290755	0.0695867	0.226026	0.864289
CBFA2T2	26.2494	0.029063	0.0734476	0.107004	0.777438
SLC40A1	27.9965	0.0290581	0.0749985	0.0309157	0.624739
BPNT2	203.574	0.0290363	0.069388	0.250197	0.872184
SAR1B	70.7164	0.0290191	0.0715202	0.190642	0.843104
UBFD1	111.058	0.0290097	0.0703874	0.222681	0.864289
FANCI	211.511	0.028987	0.0715422	0.185949	0.839431
ANKRD16	16.5673	0.0289621	0.0745017	0.0520499	0.713005
SDHC	471.905	0.0289217	0.0729631	0.12643	0.793252
GCFC2	31.0491	0.0288919	0.0734389	0.104289	0.773372
ATP6V1F	257.624	0.0288802	0.0691006	0.264803	0.880597
SRSF10	276.914	0.0288763	0.0678245	0.280551	0.885906
RBM5	56.8594	0.0288756	0.0718881	0.170463	0.834249
GALNT2	157.77	0.0288203	0.0723259	0.149759	0.813834
SLC25A44	126.919	0.0287959	0.070848	0.201802	0.854819
CMC1	85.1401	0.0287715	0.0730549	0.114808	0.781431
FCHSD2	24.2138	0.0287656	0.0743773	0.0526378	0.713005
DNMT1	590.276	0.028728	0.0699061	0.238505	0.86844
NOTCH2	48.3937	0.0287252	0.0733796	0.102934	0.773372
ZNF267	50.7068	0.0287209	0.0728972	0.126313	0.793252
ARL16	31.7308	0.0287178	0.0738166	0.080988	0.74832
KIF3C	108.619	0.0287134	0.0683618	0.27863	0.885906
MOAP1	15.9534	0.0287039	0.0745849	0.0412414	0.674131
ACOX2	14.1341	0.0286965	0.0751234	0.0175094	0.528415
SEC61B	399.128	0.0286715	0.0739103	0.0774298	0.74439
TSHZ1	25.457	0.0286523	0.0741633	0.0615661	0.724665
TET2	30.7337	0.0286443	0.0741417	0.0623085	0.724665
TMEM220	7.68594	0.0286374	0.07534	0.00882229	0.426765
COMT	325.333	0.0286242	0.0727554	0.114958	0.781431
TMEM123	223.451	0.0286235	0.073118	0.112701	0.781231
MAT2B	114.293	0.0286114	0.0710085	0.203148	0.854819
C1RL	52.4577	0.0285952	0.073191	0.110335	0.781231
KATNBL1	103.591	0.0285874	0.0700078	0.232259	0.866118
MUS81	50.9848	0.0285699	0.0741224	0.0610996	0.724665
GSE1	105.673	0.0285556	0.0718578	0.171524	0.834249
RAF1	49.113	0.0285438	0.0738886	0.0723836	0.734434
SPATA20	66.8165	0.0285388	0.071573	0.180802	0.837358
UBR7	60.2426	0.0285283	0.0701149	0.237291	0.86844
MUC13	10.2344	0.0284994	0.0750831	0.0140612	0.492237
DUSP14	45.7357	0.0284961	0.0735686	0.0889548	0.753908
PDE10A	73.1544	0.0284509	0.0740147	0.0638354	0.72607
SDF2	86.9047	0.0284331	0.0712293	0.193144	0.844104
PKDCC	99.3452	0.0284027	0.073626	0.0833071	0.752983
MGST3	636.812	0.0284019	0.0723277	0.148312	0.812476
GLRX3	267.945	0.028391	0.0642146	0.365723	0.910045
FPGS	80.8152	0.02835	0.0668083	0.311084	0.900241
DDHD1	30.4816	0.0283404	0.0731039	0.109421	0.781231
CDCA7	83.6602	0.028317	0.0723314	0.142878	0.81158
SGMS2	20.8335	0.0282863	0.0736826	0.0766221	0.742901
VAV2	107.886	0.0282648	0.0698139	0.229668	0.865043
HNRNPA2B1	1682.06	0.0282298	0.0692148	0.251087	0.873365
COA6	92.371	0.0282056	0.0735221	0.0837441	0.75372
INTS10	87.7478	0.0282025	0.0696929	0.242631	0.869246
ERLIN1	122.118	0.0281693	0.0709146	0.199397	0.853166
OGT	64.6926	0.0281102	0.0730822	0.104752	0.773372
TMEM64	48.1237	0.0281025	0.0738907	0.0627978	0.72607
NR2C1	32.6603	0.0280812	0.0735454	0.0780769	0.74439
MOSPD2	47.4939	0.0280647	0.0716976	0.175491	0.835255
RPL29	397.129	0.0280636	0.067815	0.291643	0.888577
PIM1	123.009	0.0280053	0.0741308	0.0455303	0.689702
ARHGAP12	204.006	0.0279946	0.0658462	0.32804	0.905022
NNT	32.6078	0.0279939	0.0716427	0.171731	0.834249
CCPG1	74.5373	0.0279922	0.0735185	0.0782501	0.74439
PABPC4	437.563	0.0279638	0.0713032	0.197594	0.851353
NECTIN1	23.0789	0.0279072	0.0736191	0.0708998	0.732147
FN3KRP	105.686	0.0278982	0.0671912	0.310429	0.900158
SNRPD2	1070.03	0.0278788	0.0673684	0.334911	0.905022
TM9SF3	653.458	0.0278749	0.0648942	0.360005	0.910045
FKBP8	11.3692	0.0278579	0.074615	0.0176908	0.530149
SIRT7	69.902	0.0278337	0.0716314	0.171949	0.834249
MECP2	100.978	0.0278143	0.0708734	0.197959	0.851788
MBD1	40.5685	0.0277979	0.0723065	0.13815	0.80801
PISD	27.4619	0.0277236	0.0729842	0.101038	0.765796
USP30	16.6931	0.0277095	0.0737649	0.0562454	0.715916
GPN1	90.9838	0.027656	0.0699747	0.237053	0.86844
EIF1	2601.4	0.0276553	0.0649403	0.345786	0.908671
CCDC32	26.2294	0.0276433	0.0726091	0.121151	0.7887
BSDC1	32.6343	0.0276083	0.0744614	0.0184286	0.541897
MCL1	556.408	0.0276002	0.0693054	0.30675	0.897794
LYPLAL1	38.4564	0.0275886	0.0719545	0.153242	0.8176
LYN	126.586	0.0275818	0.0679281	0.289165	0.888577
RCAN3	39.8999	0.0275785	0.0723687	0.129058	0.797109
SEC14L1	103.7	0.0275583	0.06975	0.23744	0.86844
TAF1	128.567	0.0275496	0.0728476	0.100729	0.765796
TLE4	138.822	0.0275421	0.0734013	0.0748444	0.739183
POLR1H	38.9599	0.0275407	0.0723175	0.130944	0.798552
C1GALT1C1	52.5082	0.0275329	0.071365	0.179656	0.837343
MSC	62.773	0.0275244	0.0736388	0.0652476	0.72607
CLDND1	28.2695	0.0275238	0.0742616	0.024751	0.596862
SHANK2	17.5665	0.0275115	0.07381	0.0470099	0.697163
RAP2C	27.7809	0.0274817	0.0723263	0.137415	0.807668
CDK19	79.8008	0.027481	0.0696962	0.241269	0.868874
BHLHE40	105.13	0.0274606	0.0702098	0.220914	0.864289
CDC42SE1	139.26	0.0274422	0.0711473	0.18725	0.841513
EXOSC8	94.6418	0.0274221	0.0688206	0.270267	0.884266
KRT10	529.088	0.0273903	0.0663711	0.333648	0.905022
MCMBP	52.3107	0.0273744	0.072421	0.122931	0.790788
PCSK7	24.7224	0.0273643	0.0728898	0.0977032	0.761645
CENPJ	69.6498	0.0273387	0.0711064	0.188961	0.842736
CLASP1	45.2996	0.0273384	0.0705211	0.213485	0.860578
RLIM	76.8689	0.0273294	0.0692944	0.253371	0.875024
FOXP4	10.8177	0.0273153	0.0742577	0.0194474	0.55519
ARHGEF2	95.4438	0.0273122	0.071612	0.152105	0.815959
HPF1	91.9124	0.0272992	0.0701636	0.225243	0.864289
PPM1N	45.6058	0.0272928	0.0710172	0.192046	0.84393
ELP5	134.982	0.027251	0.0691684	0.268893	0.884266
ETFA	752.654	0.0272494	0.0627576	0.380093	0.914069
HMGA2	98.842	0.0272299	0.0716831	0.160659	0.823686
WWC2	111.468	0.0271354	0.0702975	0.209427	0.860578
HNRNPA1	579.851	0.0271246	0.0678018	0.295595	0.89091
ATP5MK	639.987	0.0271157	0.0708924	0.175841	0.835255
SMU1	83.5389	0.0270965	0.0682142	0.314463	0.901777
TTC5	26.4757	0.0270493	0.0723197	0.122297	0.790006
MIR1244-2	61.2123	0.0270342	0.0715252	0.164333	0.828551
ERCC1	139.61	0.0270254	0.0669929	0.314514	0.901777
NT5C3A	65.5496	0.0270246	0.0703566	0.208898	0.860578
SNHG30	18.4759	0.0270082	0.0738074	0.0364727	0.651808
MED21	51.4503	0.0269994	0.0711289	0.188538	0.842587
LARGE1	11.1635	0.0269781	0.0738757	0.0293497	0.613658
CBX8	26.0221	0.0269775	0.0733929	0.057906	0.72193
KLHL18	25.7944	0.0269718	0.072666	0.100776	0.765796
PPP4R1	100.845	0.0269572	0.0689117	0.269681	0.884266
ANKRD18A	89.0442	0.0269502	0.0722555	0.126054	0.793186
APPL2	45.4409	0.0269289	0.0709883	0.186988	0.84118
SRPK1	179.529	0.0269091	0.0693635	0.241545	0.869084
SAPCD2	74.6331	0.0269031	0.0709796	0.190618	0.843104
PLOD2	273.173	0.0268401	0.0701361	0.22505	0.864289
DGCR8	23.4183	0.0268277	0.0729235	0.0821291	0.750827
CEP44	38.6265	0.026823	0.0716661	0.150382	0.81434
SMARCAD1	55.7557	0.0268206	0.0697874	0.236159	0.867977
TRIM59	21.8589	0.0267986	0.0731346	0.0678726	0.727114
TIA1	62.0496	0.0267897	0.0714323	0.159308	0.823155
CDS2	135.122	0.0267835	0.0672802	0.3104	0.900158
SLC29A2	13.4708	0.0267543	0.0735067	0.0434535	0.682412
NXT1	114.843	0.0267018	0.0713953	0.165098	0.82884
MOB1A	154.245	0.0266958	0.0703597	0.207098	0.859371
PROSER1	31.8524	0.0266749	0.0711482	0.18361	0.83833
CBFB	60.1255	0.0266418	0.0704544	0.211386	0.860578
TMEM128	13.9564	0.02664	0.0736646	0.031224	0.626598
ANKH	23.7751	0.0266378	0.0726238	0.0952815	0.760074
IGF2R	119.498	0.0266365	0.0727792	0.0839965	0.75372
KCTD12	5.18395	0.0266315	0.0744602	0.00183668	0.185718
HLA-F	20.9569	0.0266083	0.0743615	0.00295227	0.247348
GLOD4	178.114	0.026575	0.0692431	0.254946	0.875936
NUP50	93.9565	0.026563	0.0686424	0.275483	0.885473
PPP1R9B	66.6203	0.026551	0.0682163	0.29647	0.89146
DCP1A	49.1283	0.0265484	0.0713138	0.16585	0.828878
TMED8	75.8084	0.0265474	0.0688024	0.269287	0.884266
MMP7	127.91	0.0265464	0.0669262	0.315077	0.901777
ZNF7	28.7271	0.0265332	0.0720282	0.128211	0.795656
ZCCHC14	19.6524	0.0265246	0.0730986	0.061615	0.724665
SERPINB1	275.344	0.0264921	0.0610749	0.406339	0.922498
COG7	26.7458	0.0264759	0.0725726	0.0953645	0.760074
AIG1	44.1943	0.0264692	0.0704749	0.206373	0.859346
ERCC8	32.147	0.0264583	0.0716786	0.147839	0.812476
TRPM7	177.886	0.0264499	0.0667551	0.318966	0.901777
MTHFD1L	75.9867	0.0264412	0.0681414	0.290703	0.888577
CEACAM16-AS1	25.2509	0.0264405	0.0727523	0.0820697	0.750827
ZWINT	172.234	0.0264314	0.0663388	0.304519	0.896414
MTARC2	15.4942	0.0264298	0.0733623	0.039977	0.664477
ATF7IP	41.1035	0.0264219	0.07278	0.0948069	0.760074
RAB3GAP2	93.3964	0.0264201	0.0699455	0.231107	0.865043
ACBD5	117.126	0.0264166	0.07146	0.159868	0.823264
SETD2	151.264	0.0263904	0.0696693	0.234929	0.867163
NSUN3	30.9835	0.0263813	0.0717847	0.139225	0.808947
SLC25A5	914.634	0.0263459	0.0722277	0.112966	0.781431
PSMD14	402.649	0.0263397	0.0714941	0.14594	0.811789
FZD7	17.82	0.0263339	0.0736316	0.0234407	0.595941
ANO6	107.621	0.0263275	0.0696076	0.22607	0.864289
RPL23	4048.54	0.0263152	0.0698123	0.233457	0.866118
TRUB2	88.2211	0.0262853	0.0685595	0.275013	0.885473
CRLF3	17.7015	0.0262689	0.073073	0.0568238	0.715916
VPS26A	91.0069	0.0262519	0.069947	0.236709	0.86844
SOCS7	150.189	0.0262352	0.0662905	0.337781	0.905022
TMEM242	34.0967	0.0262352	0.0728924	0.0671714	0.72607
NTN4	73.9878	0.0261845	0.0721185	0.112672	0.781231
DYNLT1	158.145	0.0261558	0.0693797	0.248743	0.870952
CCDC18-AS1	25.2408	0.0261439	0.0733519	0.0344477	0.64695
GTF3C3	64.9124	0.0261266	0.0685092	0.27831	0.885854
IARS1	225.494	0.026121	0.0702325	0.215194	0.860578
STK10	26.831	0.0261097	0.0719994	0.126153	0.793186
DHRS7	165.733	0.0261094	0.0699003	0.227754	0.865043
NIP7	80.3213	0.0260987	0.0718549	0.129417	0.797109
TIFA	18.1947	0.0260913	0.0736439	0.0166553	0.512678
MEAF6	65.0189	0.0260672	0.0705134	0.19896	0.852462
LATS1	30.3701	0.026046	0.0720691	0.116229	0.781431
GSTCD	12.2354	0.0260444	0.0729381	0.0592653	0.724292
SHMT1	108.786	0.0260284	0.0708633	0.183448	0.83833
PHTF1	28.1232	0.0260184	0.0728052	0.0664331	0.72607
NCOA1	100.131	0.0260097	0.06959	0.239833	0.86844
PITPNB	168.346	0.0260003	0.0640904	0.378034	0.91312
FNDC3B	189.62	0.0259969	0.0708369	0.183807	0.838394
LDAF1	38.2217	0.0259851	0.0725392	0.0810889	0.74832
GCLC	198.328	0.0259669	0.0622071	0.424467	0.927603
ELMO2	25.5913	0.0259514	0.0719877	0.115871	0.781431
PTHLH	15.5682	0.0259417	0.0727026	0.0671729	0.72607
CEP43	25.7572	0.0259219	0.0726438	0.0740097	0.737013
BRK1	400.353	0.0259154	0.0624847	0.355296	0.909862
PHF10	67.8512	0.0258544	0.071276	0.16267	0.827507
CEBPG	153.6	0.0258403	0.0717378	0.129446	0.797109
HTATIP2	301.449	0.0258376	0.0627189	0.390209	0.918691
CEP128	27.3344	0.0258322	0.072337	0.0915657	0.756055
ATG5	44.4822	0.0258318	0.0721975	0.100626	0.765796
RBM23	110.246	0.0258283	0.0710952	0.160541	0.823686
RAB10	632.48	0.0258265	0.0678598	0.298893	0.89355
SP1	73.8788	0.0258222	0.0709872	0.170429	0.834249
NDUFB4	497.414	0.0258167	0.0694208	0.248055	0.870136
ZNF280B	33.3298	0.025806	0.0715315	0.141682	0.81158
NUS1	25.4137	0.0257955	0.0720345	0.108216	0.779084
FMC1	77.1365	0.0257792	0.0701083	0.213636	0.860578
GPSM2	29.2423	0.025776	0.0729375	0.0484491	0.707787
EPDR1	166.717	0.0257712	0.0720218	0.112222	0.781231
SLC16A5	43.9259	0.0257705	0.0721369	0.0998795	0.763736
PARP9	51.9338	0.0257618	0.0721334	0.122192	0.790006
THAP11	126.532	0.0257431	0.0656822	0.349835	0.908671
MED13	122.581	0.0257429	0.0698258	0.220254	0.864289
SERPINH1	66.6987	0.0257217	0.0708253	0.17792	0.836517
SC5D	31.5513	0.0257073	0.0720129	0.111666	0.781231
ACTR3	314.158	0.0256871	0.0655949	0.361065	0.910045
MED14	46.4009	0.0256699	0.0709365	0.175716	0.835255
NBN	177.955	0.0256546	0.0678069	0.290412	0.888577
CHMP7	61.7271	0.025647	0.0710642	0.16775	0.831716
HELZ	57.6836	0.0256444	0.0708957	0.175972	0.835255
CFAP20	82.4054	0.0256374	0.0715416	0.137035	0.807668
SLC15A4	66.069	0.0256019	0.067711	0.303861	0.896366
ATG16L1	84.9415	0.0255831	0.0690124	0.257836	0.876736
TCIM	163.734	0.0255496	0.0716712	0.116347	0.781431
LGALSL	18.3683	0.0255493	0.0721951	0.0946069	0.760074
MOB3A	20.1136	0.0255376	0.0723476	0.0820794	0.750827
UTP20	123.381	0.0255372	0.0703823	0.202881	0.854819
EXT1	82.5482	0.0254644	0.0688093	0.275524	0.885473
UBE2E2	69.5006	0.0254613	0.0690056	0.258331	0.876736
BIRC3	319.428	0.0254324	0.0716056	0.130046	0.797109
CDC23	70.7054	0.0254078	0.0694939	0.245293	0.869748
PDHX	51.3328	0.0253733	0.0701075	0.218779	0.862917
UAP1	22.6558	0.0253723	0.0724335	0.0721653	0.734434
INPP4A	32.0817	0.0253601	0.0710554	0.161997	0.827297
CUTC	41.3503	0.0253584	0.0715438	0.132838	0.803716
ADAM9	179.423	0.0253335	0.072461	0.0684731	0.727154
PEX13	32.9861	0.0253242	0.0715091	0.133794	0.805678
PHC2	47.0046	0.0253205	0.0713824	0.142136	0.81158
SDHB	104.129	0.0253187	0.0715271	0.133414	0.805267
MRPL18	152.83	0.0253134	0.0695718	0.238183	0.86844
STX11	5.55076	0.025289	0.0739333	0.00011524	0.0233096
CXCR4	19.7563	0.025243	0.0731087	0.022154	0.584544
SP140L	26.3175	0.0252372	0.0721118	0.0915833	0.756055
PRUNE1	46.8339	0.0252343	0.0699736	0.230657	0.865043
FAM174B	53.2003	0.0252098	0.0708717	0.167966	0.831716
CHST3	38.547	0.0252003	0.070219	0.205954	0.859155
PEBP1	1482.73	0.0251897	0.0595511	0.401057	0.92144
LHFPL2	135.758	0.0251772	0.0688826	0.2721	0.884663
NUDT21	99.9326	0.0251713	0.0718993	0.103238	0.773372
NAB2	12.0555	0.0251685	0.0733146	0.00973433	0.431482
MARCHF5	117.545	0.0251682	0.0676633	0.306657	0.897794
RHOT1	62.6748	0.0251662	0.0698273	0.218056	0.862646
KLF12	13.8652	0.0251624	0.0727775	0.03967	0.664477
FADS2	366.111	0.0251437	0.0681349	0.30918	0.89956
SMAD5	152.586	0.0251419	0.0685972	0.274919	0.885473
EIF2B1	80.2011	0.02514	0.0697385	0.229508	0.865043
PPARA	15.5638	0.0251315	0.0723474	0.0700659	0.730783
GAS5	352.041	0.0250991	0.0689567	0.336312	0.905022
KIN	83.1958	0.0250936	0.0686667	0.301378	0.896003
FAM167A	25.0606	0.0250847	0.0723058	0.0712461	0.732815
MCAT	33.7781	0.0250763	0.0712378	0.144318	0.811789
POM121C	82.5469	0.0250691	0.0686066	0.275331	0.885473
FAM98B	43.7588	0.0250675	0.0713784	0.137316	0.807668
PRKD3	46.519	0.0250451	0.0700782	0.210937	0.860578
GOLPH3L	93.6206	0.025036	0.0669516	0.321903	0.903878
SLC35E3	177.159	0.0250316	0.0618522	0.418437	0.925172
ATG2B	35.0465	0.0249971	0.071445	0.131581	0.799951
STT3B	232.949	0.0249968	0.0579622	0.449179	0.935671
RRM2B	96.8279	0.0249814	0.070918	0.161409	0.825609
PCCB	55.6061	0.0249782	0.0681934	0.288989	0.888577
SEPHS1	134.621	0.0249411	0.0676593	0.306313	0.89754
PPAT	44.6473	0.0249232	0.0698554	0.213721	0.860578
ADGRA3	15.2465	0.0249027	0.0731071	0.0130342	0.4773
SMIM30	57.0889	0.0249012	0.0717569	0.106516	0.777438
C6orf62	127.816	0.0248971	0.069116	0.258483	0.876736
ITGB2	52.2131	0.0248697	0.0717385	0.107685	0.778418
MGST2	250.273	0.024859	0.067939	0.300499	0.895088
LPGAT1	192.29	0.0248558	0.0691836	0.233868	0.866118
CXCL1	365.435	0.0248366	0.0729394	0.0195291	0.555498
HMGXB4	102.341	0.0248266	0.0654041	0.364937	0.910045
UCKL1	25.1257	0.0248231	0.0714489	0.126827	0.794471
ALDH18A1	69.0719	0.0248201	0.0705364	0.177116	0.836517
WDR36	53.0538	0.0248185	0.0693018	0.245526	0.869748
S100A6	5891.53	0.0248118	0.0700129	0.213385	0.860578
TPD52L1	73.6362	0.0247989	0.0683324	0.292092	0.888577
ALKBH5	186.104	0.0247927	0.0696888	0.229898	0.865043
FBXL20	48.2388	0.0247429	0.0703867	0.192219	0.84393
GTPBP8	65.4753	0.0247369	0.069167	0.254203	0.875392
CCNG1	92.8729	0.0247354	0.0694226	0.241791	0.869186
HMGB2	152.563	0.0247343	0.072164	0.0709584	0.732147
SLC36A1	22.2407	0.0247088	0.071681	0.106107	0.776733
PWP1	421.007	0.0247084	0.058339	0.405146	0.922498
MFN1	55.1335	0.0247003	0.0677304	0.302093	0.896366
PTGES3	949.935	0.0246978	0.0662158	0.358354	0.910045
GPRC5B	65.0461	0.0246957	0.0698474	0.214805	0.860578
ACSL4	306.144	0.0246644	0.0707495	0.167517	0.831716
GYPC	16.2434	0.0246597	0.0732179	0.00436691	0.300187
EOLA2	16.1775	0.0246141	0.0719323	0.0806731	0.74832
PBX1	412.602	0.0246099	0.0607777	0.416672	0.925172
COPS3	320.594	0.0246088	0.06185	0.425828	0.928493
ZNF175	20.5849	0.0245839	0.071434	0.12056	0.7887
AKAP1	111.973	0.024553	0.0659395	0.341959	0.907624
EDEM2	52.8286	0.0245512	0.070401	0.189323	0.842955
MARCKSL1	55.158	0.0245487	0.0703482	0.19051	0.843104
IRS1	105.736	0.0245364	0.0669558	0.331837	0.905022
NBPF9	38.1327	0.0245266	0.07055	0.17882	0.837111
HS6ST1	19.7162	0.0245165	0.0719005	0.0849603	0.753841
LSM8	113.936	0.0244936	0.0709309	0.142926	0.81158
WDR5	156.121	0.0244889	0.0682109	0.292772	0.888577
CD44	524.571	0.024486	0.0641723	0.332431	0.905022
DDX19A	87.3943	0.0244828	0.06596	0.345182	0.908671
HSPB8	20.3722	0.024474	0.0729336	0.0107539	0.444823
PUM1	135.299	0.0244654	0.0687468	0.260754	0.879825
CAPRIN1	240.861	0.0244558	0.0644926	0.378946	0.913646
RNPS1	275.356	0.0244502	0.0643839	0.360446	0.910045
TRIM38	76.413	0.0244477	0.0671997	0.325463	0.905022
KMT2A	77.7576	0.0244433	0.0722652	0.0536018	0.713005
SNF8	336.651	0.0244425	0.0632602	0.344602	0.908671
SENP7	22.5021	0.0244344	0.0714226	0.115656	0.781431
TMEM260	20.0191	0.02443	0.0721989	0.0583605	0.72193
ARL6IP1	178.53	0.0244191	0.0712419	0.140906	0.811564
XRN1	48.0623	0.0244035	0.0716733	0.0951435	0.760074
MPPE1	22.5659	0.0243967	0.0713506	0.120562	0.7887
DDIAS	26.2571	0.0243803	0.0717377	0.0909844	0.756055
FAM217B	74.1619	0.0243512	0.0667343	0.329076	0.905022
C3	101.911	0.0243425	0.0717633	0.101774	0.769463
ABHD3	14.1144	0.0243423	0.072509	0.030932	0.624739
DENND4A	65.0745	0.0243342	0.0694691	0.230414	0.865043
RSPRY1	87.7474	0.0243279	0.0688464	0.257704	0.876736
MUC20-OT1	21.3077	0.0243228	0.0718263	0.0913998	0.756055
HADH	57.308	0.024299	0.0708952	0.153777	0.8176
CDK4	278.09	0.0242922	0.0673791	0.317889	0.901777
ARHGAP17	28.8873	0.0242865	0.0715189	0.105977	0.776733
L3HYPDH	43.7327	0.0242828	0.0714234	0.112767	0.781344
SYNC	23.9784	0.0242822	0.0712672	0.125669	0.793186
B3GAT3	33.2157	0.0242806	0.0699344	0.211501	0.860578
RIPK1	48.2533	0.0242755	0.069951	0.208552	0.860394
SRSF4	143.426	0.0242705	0.0716527	0.0928252	0.758129
MYLIP	26.3754	0.0242451	0.0705381	0.174416	0.835255
RASSF8	35.9402	0.0242105	0.0710325	0.137014	0.807668
DSE	40.1924	0.0241927	0.0705013	0.176755	0.836232
ZNF251	11.3213	0.0241913	0.0724507	0.0304716	0.624661
PTPRK	32.9673	0.0241889	0.0705264	0.174743	0.835255
GPR157	19.1767	0.024183	0.0720671	0.0654405	0.72607
RAB28	22.9418	0.0241598	0.0708892	0.149158	0.812517
CEMIP2	235.468	0.0241588	0.0703459	0.186678	0.840508
TIPRL	171.35	0.0241361	0.0625399	0.394438	0.920942
FOXK2	227.472	0.0241348	0.0669697	0.326483	0.905022
RPN1	121.052	0.0241234	0.0705168	0.166838	0.830951
RBM33	137.399	0.0241186	0.0621303	0.423983	0.927437
ZDHHC20	43.43	0.0241136	0.07013	0.197905	0.851788
FBXO46	47.1729	0.0241089	0.0713286	0.116368	0.781431
RALY	98.0761	0.0240936	0.0679033	0.298164	0.89284
CCNI	966.793	0.0240775	0.0537473	0.49082	0.945177
LSM5	250.71	0.0240567	0.0669085	0.343052	0.908255
GHDC	17.2615	0.0240327	0.0724372	0.0258235	0.600388
UTP14A	121.884	0.0240302	0.0669965	0.328923	0.905022
CD320	67.2533	0.0240231	0.0681322	0.292419	0.888577
PPP1R2	41.0658	0.0240082	0.0706959	0.159011	0.823036
LIX1L	73.5695	0.0240036	0.0713648	0.110284	0.781231
COX6C	1371.92	0.0239917	0.0674756	0.292727	0.888577
PGAM5	107.067	0.0239724	0.0689489	0.263489	0.880597
DESI2	91.3394	0.0239645	0.0673359	0.31993	0.902496
RNF138	22.3647	0.023947	0.0718054	0.0724829	0.734434
RPRD1B	31.6878	0.0239379	0.0718712	0.0662225	0.72607
MRPS23	234.444	0.023923	0.065415	0.381557	0.915051
BCAT1	96.6726	0.0239118	0.0690063	0.256147	0.875975
BAHD1	22.4065	0.023885	0.0712649	0.116889	0.781431
C1orf21	25.3583	0.0238841	0.0708954	0.14283	0.81158
PRELID2	36.0868	0.0238642	0.0715479	0.0875214	0.753908
PSMB2	310.202	0.023856	0.0629093	0.418282	0.925172
RANBP9	25.919	0.0238486	0.0717489	0.0740163	0.737013
ANKRD40	104.721	0.0238187	0.0662681	0.346519	0.908671
AAMP	602.326	0.0238169	0.0655143	0.365869	0.910045
PYGO1	26.039	0.0237992	0.0705601	0.164822	0.82884
TMEM203	24.6546	0.0237839	0.0712687	0.112388	0.781231
MAGEH1	28.8766	0.0237787	0.0708412	0.146167	0.811789
CSTF1	50.9159	0.0237687	0.0686531	0.269248	0.884266
UBTD2	49.465	0.0237673	0.0696352	0.22228	0.864289
PPM1A	84.4223	0.0237632	0.0679707	0.297686	0.892433
KLHL7	22.28	0.0237174	0.0704575	0.170687	0.834249
TMEM209	17.3056	0.0237118	0.0710704	0.125874	0.793186
EMC7	259.929	0.0237099	0.0681522	0.287271	0.888577
SEC11A	1283.79	0.023693	0.0605695	0.462078	0.940926
SEC22C	59.3434	0.0236853	0.067851	0.308477	0.898861
RNLS	12.1536	0.0236797	0.071767	0.068454	0.727154
HARS1	74.6997	0.0236515	0.0693342	0.24047	0.86844
NSMCE2	97.7112	0.0236479	0.0670962	0.333568	0.905022
EEF1B2P3	67.1841	0.0236214	0.0703475	0.176327	0.835672
NEFL	16.1618	0.0236207	0.0706592	0.150419	0.81434
CENPN	64.1915	0.023611	0.0699467	0.201709	0.854819
SEMA4D	28.7057	0.0235415	0.0710392	0.12284	0.790788
BLOC1S5	13.3597	0.0235392	0.0716682	0.0701543	0.730783
TMEM218	39.6913	0.0234921	0.0695763	0.222636	0.864289
MXD3	13.3867	0.0234613	0.0718415	0.0517244	0.713005
NSMCE3	46.1341	0.0234181	0.06978	0.209124	0.860578
UBL5	998.866	0.0234144	0.0685552	0.215211	0.860578
NSMAF	66.6146	0.0234133	0.0696889	0.216594	0.86166
ORC1	27.7121	0.0233833	0.0699555	0.200001	0.853476
MT1A	38.2568	0.0233796	0.0699992	0.196727	0.850014
DPF2	81.4608	0.0233654	0.0682092	0.284402	0.888502
DCBLD2	1632.57	0.0233468	0.0627594	0.381789	0.915091
UMAD1	23.6401	0.0233286	0.0714117	0.0828701	0.751634
NVL	39.7829	0.0233251	0.0705863	0.151202	0.814742
ERN1	40.9572	0.0233225	0.0713037	0.0934532	0.759758
MIB1	85.2034	0.0233156	0.0693092	0.234016	0.866206
LONP2	155.012	0.0233023	0.0642112	0.404631	0.922498
ATRAID	298.453	0.0232972	0.0650405	0.382646	0.915618
ATP2C1	62.0241	0.0232928	0.0655803	0.373214	0.912298
VPS54	39.025	0.0232858	0.0701303	0.183668	0.83833
ISG20	37.0872	0.0232651	0.0714267	0.082022	0.750827
HMGN4	65.1215	0.0232392	0.07011	0.189227	0.842955
FAM199X	68.0181	0.0232172	0.0675956	0.331696	0.905022
ALKBH6	33.6872	0.0232137	0.0706922	0.140729	0.811564
TMSB4X	6990.08	0.0232105	0.0712304	0.0979569	0.76165
DTX3	74.9851	0.0231865	0.0700263	0.191157	0.84361
TMEM63B	43.648	0.0231667	0.0715764	0.0644731	0.72607
RFLNB	105.169	0.0231644	0.0671356	0.326512	0.905022
ACOT13	218.099	0.0231516	0.0638642	0.414669	0.923957
ZNF587	29.0349	0.0231463	0.0699754	0.193514	0.844104
SLC25A26	43.2646	0.0231263	0.0697994	0.203979	0.854819
GSTM3	26.163	0.0230927	0.0705449	0.149959	0.814102
SNRPGP10	19.1965	0.0230733	0.0719641	0.0289247	0.611846
GARS1-DT	25.6532	0.0230633	0.0705306	0.15092	0.814742
RPL23A	6851.85	0.023053	0.0697961	0.204694	0.855967
TM7SF3	391.264	0.0230502	0.0661861	0.36276	0.910045
TMED7	85.9618	0.0230445	0.0705803	0.152583	0.816746
NUP35	55.5415	0.023039	0.0696202	0.212456	0.860578
CAPZB	1297.72	0.0230311	0.0671257	0.337427	0.905022
CNOT6	145.136	0.0230298	0.0638114	0.418251	0.925172
IL2RG	4.32806	0.0230203	0.0726557	3.39928e-05	0.00832451
CEP68	44.4876	0.0230191	0.0685295	0.279003	0.885906
CCDC91	179.595	0.023015	0.0659785	0.364775	0.910045
PVT1	91.2899	0.0230134	0.0689224	0.25608	0.875936
TIMM9	106.382	0.0229956	0.0657211	0.371903	0.912298
RPS18P5	299.803	0.0229889	0.0717662	0.0422004	0.680306
CTBP1-DT	12.4149	0.0229857	0.0715661	0.0582973	0.72193
RPSA	1471.07	0.0229843	0.0566153	0.483806	0.944348
TMED2	194.115	0.0229788	0.0696425	0.220803	0.864289
PTS	48.1356	0.0229455	0.0710298	0.113829	0.781431
KYAT3	25.8871	0.0229383	0.0708283	0.124844	0.792327
ARID1B	99.8947	0.0229318	0.0688036	0.260506	0.879747
PPP1R10	340.728	0.022917	0.0662474	0.363864	0.910045
QNG1	32.6193	0.0229138	0.0709309	0.115005	0.781431
CREM	59.7203	0.0229118	0.0678919	0.304162	0.896366
UPF3A	160.953	0.0229076	0.0691902	0.240692	0.86844
FAHD1	121.873	0.0229041	0.0673828	0.324895	0.905022
ARMC10	76.8982	0.0228872	0.0672944	0.326389	0.905022
HIGD2A	152.642	0.022877	0.0676792	0.312175	0.900662
AGFG2	15.7138	0.0228759	0.0710416	0.0961354	0.760074
MTA1	183.221	0.022867	0.0699706	0.185546	0.839431
NELFE	119.209	0.0228537	0.0647306	0.397237	0.92144
GTF2B	22.4056	0.0228515	0.0709921	0.105463	0.775295
PSMG1	65.6428	0.0228319	0.0699076	0.193832	0.844104
HERC1	78.4646	0.0227932	0.07032	0.161552	0.825832
AP4E1	47.3988	0.022774	0.0695063	0.218186	0.862646
CRK	207.297	0.0227689	0.0687347	0.255622	0.875936
STX5	49.1384	0.022753	0.0704283	0.149163	0.812517
NUDT15	59.2987	0.0227523	0.0704686	0.149201	0.812517
UBE2E3	144.965	0.022745	0.0680525	0.290617	0.888577
PRRG4	18.748	0.0227447	0.0712408	0.102187	0.769913
RBM17	402.81	0.0227206	0.0688714	0.257608	0.876736
UPRT	13.7632	0.0226869	0.0716875	0.0360931	0.651808
CDKN2AIPNL	48.8873	0.0226798	0.0708714	0.111302	0.781231
KIF23	140.642	0.0226736	0.0652993	0.381264	0.915051
KRT10-AS1	66.3809	0.0226584	0.0698318	0.201436	0.854819
CLCN4	23.7218	0.0226535	0.0704626	0.14622	0.811789
E2F3	137.565	0.0226518	0.0673077	0.317803	0.901777
SRSF1	448.291	0.0226429	0.067394	0.355774	0.909939
CCDC82	81.5902	0.0226426	0.06726	0.313372	0.901427
CKLF	115.852	0.0226261	0.0690626	0.244129	0.8696
BACH1	18.0296	0.0226242	0.0710956	0.0884005	0.753908
DCXR	69.1162	0.0226125	0.0679538	0.292393	0.888577
EFL1	59.1753	0.0226121	0.0693465	0.225471	0.864289
MSH3	99.1367	0.0226111	0.0653557	0.377137	0.912298
EIF3FP3	22.5209	0.0225884	0.0712477	0.0724921	0.734434
SEC13	208.934	0.0225865	0.0618925	0.442922	0.932822
PCOLCE2	37.5294	0.0225851	0.07034	0.154523	0.817996
NDFIP2	40.4578	0.022585	0.0710977	0.0890152	0.753908
CDK7	46.3745	0.0225837	0.0711347	0.0846656	0.753841
PNRC2	62.1999	0.0225661	0.0698641	0.192143	0.84393
PBRM1	161.369	0.022557	0.0651451	0.391192	0.918735
DERL2	104.865	0.0225555	0.0669228	0.339697	0.905848
TSNAX	150.38	0.0225533	0.0631791	0.41855	0.925172
BMPR2	130.721	0.0225521	0.0699815	0.181034	0.837358
MFSD1	51.2478	0.0225425	0.0696278	0.195273	0.846848
PITRM1	73.1467	0.0225404	0.0670696	0.340462	0.906182
SDHAF3	12.9691	0.0225353	0.0717345	0.0267316	0.602908
FUCA2	98.4705	0.0225346	0.0665772	0.357515	0.910045
CALM2	1829.28	0.0225332	0.0692101	0.218496	0.862646
STYX	38.0511	0.0225261	0.0686475	0.268755	0.884266
MAPKAPK5	104.741	0.0225109	0.0678467	0.312755	0.901234
C18orf21	21.8265	0.022504	0.0704308	0.14478	0.811789
WAS	10.9054	0.0224709	0.072045	0.00612592	0.358537
ASCC3	95.6753	0.0224607	0.0685792	0.269955	0.884266
ZNF76	21.1411	0.0224387	0.0707945	0.112157	0.781231
CDK6	204	0.0224383	0.0697547	0.191799	0.84393
IGBP1	210.421	0.0224377	0.0623168	0.445765	0.933478
KICS2	26.9207	0.0224285	0.0698849	0.194048	0.844303
ADH5	232.334	0.0224168	0.0649845	0.3884	0.918691
PIAS2	31.1206	0.0224039	0.0689666	0.248425	0.870849
AKAP5	7.54911	0.0224039	0.0716985	0.0249044	0.596862
BRI3	410.813	0.0224009	0.0652695	0.388016	0.918691
ZBTB7A	584.928	0.0224007	0.0651003	0.391028	0.918691
MPHOSPH8	298.731	0.0223942	0.0652178	0.401785	0.921447
SORD	28.8559	0.0223908	0.0704815	0.136668	0.807668
GLI2	60.7515	0.0223849	0.0668461	0.346657	0.908671
ACADM	77.3173	0.0223819	0.0678512	0.301654	0.896366
DENND1B	13.9219	0.0223795	0.0709115	0.0972675	0.761645
PLD5	16.7451	0.022379	0.0707157	0.120881	0.7887
C18orf54	15.2219	0.0223694	0.071158	0.0729697	0.737013
CEBPD	268.173	0.0223652	0.0660596	0.371608	0.912298
STAM	75.582	0.0223415	0.0670364	0.340664	0.906182
NDUFA4	1134.3	0.0223414	0.0586136	0.48634	0.94481
ARL6IP6	38.2021	0.0223337	0.0711109	0.0765355	0.742901
ADAM23	14.5003	0.0223137	0.0711085	0.0780582	0.74439
CSTF3	145.553	0.0223055	0.0680155	0.292273	0.888577
NR2F2	254.14	0.0222754	0.0627019	0.438391	0.931414
TRIP10	111.29	0.0222743	0.0659133	0.357479	0.910045
TRAPPC13	14.8259	0.0222718	0.0709521	0.0901959	0.755206
INPP1	77.6443	0.0222694	0.0663149	0.370402	0.912298
SAMD9L	10.6354	0.0222604	0.071862	0.010177	0.432262
MARCKS	369.724	0.0222591	0.0581031	0.530887	0.946379
CNOT6L	41.4642	0.0222445	0.0699436	0.177324	0.836517
ST3GAL1	46.4742	0.0222079	0.0689005	0.245506	0.869748
JUNB	438.428	0.0222055	0.0701532	0.161455	0.825609
COMMD2	65.8596	0.0221889	0.0694457	0.215914	0.861077
TASOR	87.7113	0.0221712	0.0691369	0.235225	0.867359
MPV17L2	12.5399	0.0221578	0.0711129	0.0666098	0.72607
PSD3	47.0802	0.0221529	0.0692696	0.22615	0.864289
USO1	172.893	0.0221492	0.0637814	0.38784	0.918691
EBLN3P	102.015	0.022146	0.0666736	0.352669	0.908671
IPO7	537.399	0.0221411	0.0613763	0.468137	0.942068
PTPN9	83.0666	0.0221389	0.0682012	0.283028	0.887136
POLG2	22.2932	0.0221178	0.0711277	0.0673612	0.726803
ECI1	112.092	0.0221003	0.0674186	0.320326	0.902942
FAM201A	16.049	0.0220956	0.070836	0.105019	0.773372
DTYMK	319.886	0.0220948	0.0654658	0.391195	0.918735
PROCR	112.505	0.0220757	0.0699567	0.178294	0.836692
PTGFRN	30.7058	0.0220682	0.0692283	0.230314	0.865043
CLOCK	69.2342	0.0220668	0.0677254	0.320656	0.902942
KANSL1	65.609	0.0220657	0.0705376	0.121202	0.7887
GABPB1-AS1	120.623	0.0220633	0.0691297	0.235409	0.867359
ERRFI1	51.9904	0.0220489	0.0706222	0.113341	0.781431
ONECUT2	26.5172	0.0220388	0.0704383	0.12977	0.797109
RPS6KA3	210.855	0.0220275	0.0635069	0.434925	0.930688
XBP1	132.971	0.0220229	0.0685322	0.263104	0.880597
SRD5A1	38.7497	0.0220189	0.0686317	0.264292	0.880597
RPS6KA5	21.3741	0.0220186	0.071072	0.0666179	0.72607
RGS16	9.33683	0.0220149	0.0720946	0.000319196	0.0548703
CASC9	40.5521	0.02198	0.0700702	0.162757	0.827507
SUSD1	25.3855	0.0219554	0.0702554	0.146424	0.811789
PYCARD	101.005	0.0219494	0.0669381	0.344045	0.908671
P2RY6	87.0687	0.0219426	0.0690027	0.256064	0.875936
CYBA	27.0802	0.0219424	0.0712003	0.051191	0.712465
SMG6	61.4569	0.0219325	0.0662669	0.364569	0.910045
ZNF200	12.6961	0.021912	0.0712641	0.0444392	0.68609
RFK	373.201	0.0218978	0.0653371	0.390735	0.918691
TOMM40	204.316	0.0218953	0.0689168	0.254914	0.875936
IMMP1L	110.726	0.0218866	0.0675803	0.316781	0.901777
TNFRSF10A-DT	22.019	0.021876	0.0705076	0.120518	0.7887
KNSTRN	62.153	0.0218441	0.069399	0.216058	0.861077
FUCA1	51.0778	0.0218387	0.0694658	0.209615	0.860578
RUFY2	37.4788	0.021819	0.0691554	0.241961	0.869186
BCL7C	36.2643	0.0218079	0.0692752	0.218512	0.862646
ZXDC	22.2719	0.0218061	0.0702278	0.144295	0.811789
RASSF5	23.9237	0.021797	0.0710233	0.0653756	0.72607
SH3BGRL	113.312	0.0217867	0.0652409	0.382961	0.915822
IFT43	71.393	0.0217821	0.0684233	0.279544	0.885906
OXA1L	246.914	0.021773	0.0653338	0.376076	0.912298
GSTK1	141.896	0.0217721	0.0624264	0.498195	0.946379
PLPP6	29.691	0.0217624	0.0699957	0.165383	0.82884
FOXJ2	39.282	0.0217505	0.0686912	0.257135	0.87656
RIPK2	69.8231	0.0217277	0.0688162	0.249337	0.870978
DCUN1D3	19.8698	0.0217171	0.0704346	0.121655	0.7887
ATP11A	19.4368	0.0216866	0.0703005	0.139034	0.808947
RCL1	98.1582	0.0216751	0.0666941	0.358678	0.910045
CCS	55.411	0.0216736	0.0687286	0.255163	0.875936
POLE2	26.7278	0.021671	0.0696965	0.188617	0.8427
LMNB1	108.437	0.0216579	0.0667765	0.360873	0.910045
C15orf40	51.7304	0.0216574	0.0677354	0.312913	0.901284
TICRR	29.3857	0.0216546	0.06955	0.199593	0.853476
UBASH3B	186.569	0.0216485	0.0649762	0.404022	0.922498
ZNF593	70.2712	0.0216473	0.0666592	0.352729	0.908671
VPS37A	49.6603	0.021647	0.067974	0.299133	0.89355
ZNHIT1	125.117	0.0216281	0.0675202	0.318374	0.901777
INTS12	37.5213	0.0216	0.0694874	0.203843	0.854819
GMPR2	91.3324	0.0215932	0.0662749	0.368867	0.911581
PLAGL2	19.9834	0.0215841	0.0711467	0.0398046	0.664477
MRPL13	197.409	0.0215822	0.0689704	0.238668	0.86844
YAF2	163.705	0.0215779	0.0656592	0.353607	0.909377
ARPIN	56.268	0.0215752	0.0677695	0.310602	0.900241
NECAP1	18.3664	0.021572	0.0706219	0.0990725	0.763029
BAD	62.0433	0.021562	0.0694725	0.20728	0.859754
TRIT1	37.0674	0.0215611	0.0693905	0.210213	0.860578
AIP	62.8566	0.0215597	0.0690755	0.232858	0.866118
EYA4	67.6251	0.0215558	0.0681483	0.286934	0.888577
TNIP3	13.0245	0.0215264	0.0718075	0.000201358	0.0363983
EIF5A	474.407	0.0215236	0.0681845	0.294186	0.88994
CNOT7	324.148	0.0215192	0.0636247	0.433072	0.929446
SPIRE2	27.1718	0.0215156	0.069384	0.211668	0.860578
SLBP	57.3485	0.021513	0.0705246	0.104505	0.773372
COX7A2L	307.701	0.0215094	0.0667508	0.340923	0.906563
SMARCD1	74.9431	0.0214995	0.0669299	0.33355	0.905022
EBI3	16.0351	0.0214811	0.0718545	0.000401064	0.0633006
ABCC2	348.423	0.021461	0.0671042	0.408086	0.922498
FYN	10.5578	0.021447	0.0711868	0.0364292	0.651808
BST2	8.91427	0.0214469	0.0718572	0.000179791	0.0331513
FNDC3A	67.8379	0.021444	0.0680968	0.290227	0.888577
AKT1	177.292	0.0214369	0.0697568	0.183855	0.838394
GUF1	26.1239	0.0214363	0.0701709	0.139076	0.808947
MFSD2A	11.2691	0.0214356	0.0708193	0.0713393	0.732815
CYLD	53.8418	0.0214309	0.0685411	0.263811	0.880597
CYP4V2	12.2233	0.0214137	0.0707826	0.0759374	0.741537
SCAF4	18.1014	0.0214075	0.0701208	0.142753	0.81158
CDKAL1	31.683	0.0214026	0.0697252	0.180273	0.837343
ELF1	87.1821	0.0213988	0.0670206	0.34263	0.908255
BCDIN3D	20.8693	0.0213888	0.070381	0.116732	0.781431
BAMBI	48.9518	0.0213855	0.069833	0.168437	0.832055
HPRT1	87.4906	0.0213726	0.0681043	0.29357	0.889927
CLCN3	109.91	0.0213591	0.0655659	0.389489	0.918691
SMKR1	13.2666	0.0213307	0.070671	0.0842421	0.753841
ANXA13	29.121	0.0213107	0.0696638	0.182988	0.83833
LAMB3	62.5958	0.0213029	0.0696243	0.186443	0.839936
H2AC6	31.6832	0.0213012	0.0706255	0.0908657	0.756055
NECTIN2	121.391	0.021301	0.0669319	0.332513	0.905022
ABRAXAS1	21.4854	0.0213006	0.0704912	0.101004	0.765796
SKIC8	177.661	0.0213002	0.0657806	0.372027	0.912298
UBXN2B	27.3693	0.0212848	0.0694019	0.203867	0.854819
TCF3	113.117	0.0212694	0.0670994	0.339646	0.905848
KBTBD2	92.8003	0.0212689	0.0662538	0.370629	0.912298
ZNF518A	48.1852	0.0212494	0.0694801	0.189534	0.842955
FBXW10B	12.3673	0.0212272	0.0710305	0.0396381	0.664477
MON1B	166.16	0.0212077	0.0630088	0.45478	0.9371
MAFG	375.616	0.0212075	0.0668691	0.350219	0.908671
CTH	8.01217	0.0212018	0.0712124	0.0222538	0.586191
PSMD5	106.35	0.0211814	0.0645178	0.409699	0.922498
ASB7	43.5139	0.0211813	0.0687823	0.249398	0.870978
PSMA5	80.0833	0.0211767	0.0700377	0.148111	0.812476
MAP2K1	69.2115	0.0211594	0.0699786	0.153842	0.8176
PPARG	33.8728	0.0211527	0.0700772	0.141226	0.81158
PFN1	1439.91	0.0211455	0.0688736	0.218949	0.862917
SLC31A1	115.42	0.021143	0.0635877	0.433204	0.929446
LRRC41	70.6941	0.0211405	0.0683042	0.285535	0.888577
PLAGL1	6.44595	0.0211143	0.0712555	0.0151982	0.505696
FGB	138.059	0.0211131	0.0695965	0.18492	0.838743
DDX56	90.6428	0.021085	0.0647382	0.41619	0.925021
BCL10	30.271	0.0210833	0.0704613	0.0959745	0.760074
PAX8-AS1	9.02672	0.0210727	0.0711014	0.0264527	0.601932
ZNF330	54.6886	0.021071	0.0669618	0.346282	0.908671
FBLN5	9.59774	0.0210555	0.0708611	0.0512785	0.712465
RFT1	40.6401	0.0210531	0.069037	0.227666	0.865043
RACK1	2000.87	0.0210493	0.062494	0.33945	0.905848
TES	154.19	0.0210477	0.0674962	0.320969	0.903448
LMBRD1	22.4225	0.0210306	0.0703166	0.104366	0.773372
N4BP2	33.5125	0.0210268	0.0699899	0.142259	0.81158
FAM171B	15.5983	0.0210147	0.0706429	0.0734124	0.737013
ODC1	178.2	0.021007	0.0684813	0.275934	0.885473
EIF2AK4	97.3369	0.0210065	0.0651337	0.416184	0.925021
PRDM2	39.1906	0.0209971	0.0691956	0.21331	0.860578
CALU	491.737	0.0209963	0.0615104	0.473293	0.942848
FBXO45	65.315	0.0209815	0.0661542	0.375047	0.912298
PRNP	257.226	0.0209497	0.0672726	0.331471	0.905022
POU2AF3	6.89411	0.0209403	0.0709714	0.0344937	0.64695
ZNF350	15.4959	0.0209329	0.0702069	0.117421	0.783131
MRPL57	249.569	0.0209258	0.0578078	0.513388	0.946379
ARPC5	466.709	0.0209221	0.0645096	0.425308	0.927874
ABHD17C	339.881	0.0209219	0.0677936	0.317286	0.901777
TIGAR	52.8667	0.0209207	0.0678164	0.317554	0.901777
ZNF131	67.2855	0.0208677	0.0680092	0.293641	0.889927
ELOC	222.785	0.0208641	0.0698566	0.153253	0.8176
ATF6	76.546	0.0208536	0.0673421	0.329823	0.905022
MKRN1	174.717	0.0208426	0.063215	0.429603	0.929446
POLR1F	145.334	0.0208369	0.0638589	0.435795	0.930828
EBPL	86.1367	0.0208189	0.0693327	0.203872	0.854819
EBAG9	92.0635	0.0208182	0.0662934	0.369642	0.912298
ATF2	44.787	0.0208162	0.069009	0.228999	0.865043
NEK2	57.7173	0.0208144	0.0694637	0.181686	0.837358
LSM4	309.908	0.0208131	0.0642574	0.432686	0.929446
GALNT14	41.4563	0.0208115	0.069387	0.197889	0.851788
VASP	251.94	0.0208006	0.0630895	0.453621	0.936829
MRPL36	147.966	0.0207424	0.0672204	0.336027	0.905022
IRS2	480.684	0.0207278	0.0660849	0.384265	0.916679
CAT	74.7848	0.0206894	0.066846	0.35119	0.908671
LAMTOR3	15.3762	0.0206715	0.0700329	0.127412	0.795588
MYCBP2	104.451	0.0206412	0.0694444	0.184906	0.838743
LSP1	23.2403	0.02064	0.0712921	0.00268236	0.238262
MCOLN2	11.5293	0.0206203	0.0710156	0.0241768	0.596862
RNF41	54.7335	0.0206146	0.0686068	0.247786	0.870136
PIP4P1	31.3657	0.0206001	0.0690706	0.224853	0.864289
SF3B4	242.96	0.0205986	0.0644988	0.428281	0.929443
SH3BP4	126.053	0.0205896	0.0655025	0.397175	0.92144
NDUFAF6	59.1369	0.0205876	0.0671151	0.337539	0.905022
MAP7	277.414	0.0205856	0.0601461	0.500336	0.946379
PPIC	29.5705	0.0205847	0.0700532	0.124951	0.792327
MTX2	61.3175	0.0205796	0.0703337	0.0912699	0.756055
MICU2	36.3316	0.0205741	0.068001	0.291222	0.888577
SMAP1	114.804	0.0205656	0.0643897	0.398924	0.92144
LSM14B	65.4707	0.0205635	0.067324	0.31613	0.901777
SCOC-AS1	21.1051	0.0205609	0.069502	0.182492	0.838031
ZSCAN21	22.1404	0.020558	0.0694861	0.1821	0.837455
EXOC3	57.297	0.0205579	0.0666382	0.367041	0.910261
ABHD17B	43.3574	0.0205521	0.0689098	0.234059	0.866206
ST6GAL1	20.8176	0.0205471	0.0703366	0.0920407	0.756055
SLC10A3	48.9349	0.0205467	0.0682636	0.278807	0.885906
NCSTN	96.5021	0.020545	0.0698797	0.1449	0.811789
CABLES2	25.9467	0.0205401	0.0691946	0.214151	0.860578
MAPK1	84.2163	0.0205293	0.0658026	0.400448	0.92144
GINS1	88.4344	0.0205271	0.0665372	0.366037	0.910045
TM9SF4	62.9641	0.020518	0.067342	0.331017	0.905022
AKR1B10	3791.63	0.0205058	0.0682887	0.244978	0.869657
TMEM60	39.469	0.020505	0.0683086	0.275164	0.885473
ABHD4	89.7088	0.0205041	0.0663214	0.374311	0.912298
CIBAR1	22.5763	0.0204945	0.0692116	0.209056	0.860578
HADHB	191.247	0.0204668	0.0624773	0.471702	0.942723
RAPGEF2	42.1091	0.0204616	0.0690471	0.22119	0.864289
ACVR1	38.6156	0.0204517	0.0692597	0.200961	0.854714
STARD3NL	75.1324	0.0204435	0.0685705	0.256621	0.876097
UBE2Z	397.722	0.0204295	0.0666511	0.336778	0.905022
CCSER2	78.9005	0.0204284	0.0668325	0.350693	0.908671
JTB	176.392	0.0204208	0.0687647	0.23882	0.86844
NFE2L3	19.1085	0.0204128	0.0704308	0.0547573	0.714962
NFYA	21.1576	0.0204047	0.0699211	0.135044	0.80644
SPCS1	142.184	0.0204044	0.0656844	0.402463	0.921788
OSBPL10	41.2345	0.0203997	0.0676949	0.325414	0.905022
PPP1R8	57.0178	0.0203781	0.0674332	0.323846	0.905022
ZDHHC2	47.3535	0.0203769	0.0680318	0.292665	0.888577
CMTM8	53.4552	0.020373	0.0677573	0.307334	0.898332
TCF20	50.0709	0.0203684	0.068376	0.270754	0.884266
PSMC2	210.263	0.0203673	0.064373	0.443759	0.93306
ANP32E	224.909	0.0203634	0.0665867	0.365113	0.910045
USF2	369.395	0.0203452	0.0573888	0.527353	0.946379
SBF2-AS1	15.0856	0.0203408	0.0702334	0.094862	0.760074
PKNOX1	21.1924	0.0203346	0.0696073	0.165167	0.82884
GIN1	18.9228	0.020322	0.0700031	0.118165	0.783212
NIPAL3	49.8388	0.0202916	0.0666275	0.364948	0.910045
PNPLA8	73.4048	0.0202899	0.0668242	0.349681	0.908671
RPS29	11664.8	0.0202628	0.0645054	0.432672	0.929446
PRPS2	86.9201	0.0202594	0.0662307	0.379656	0.913919
TMEM14C	152.268	0.0202398	0.0682659	0.272317	0.884663
TARBP1	27.2902	0.0202368	0.0695972	0.164098	0.828551
SLC30A5	30.9929	0.0202363	0.0689372	0.22539	0.864289
DNAJA2	121.563	0.0202278	0.0686771	0.240465	0.86844
SMCHD1	92.5156	0.0202273	0.0661581	0.375912	0.912298
HLA-DPA1	3.33963	0.0202153	0.0712639	1.59983e-05	0.00455892
SPG11	17.7979	0.0202108	0.0699572	0.1178	0.783212
RARA	23.1729	0.020208	0.0698182	0.131954	0.800911
NRIP1	240.352	0.0201946	0.0646666	0.453611	0.936829
WDR20	34.0405	0.0201858	0.0678951	0.303568	0.896366
CASP9	28.899	0.0201858	0.0693138	0.192034	0.84393
ARID2	86.6242	0.0201833	0.0653068	0.395012	0.921088
DCUN1D5	69.4048	0.0201712	0.0689019	0.221902	0.864289
RTL9	6.93098	0.02016	0.0712323	5.84397e-05	0.0132743
HES1	178.556	0.02016	0.0703278	0.0756115	0.740715
CFL2	148.475	0.0201533	0.0641775	0.441465	0.932727
MAPK7	32.7328	0.0201323	0.0696142	0.156495	0.820417
PALB2	25.0705	0.0201293	0.0687164	0.241816	0.869186
NAPEPLD	24.3178	0.0201262	0.0692978	0.190507	0.843104
RNPC3	22.342	0.0201109	0.0696309	0.155065	0.819674
DUSP11	42.9144	0.0201041	0.0687162	0.251996	0.874205
PTAR1	46.5008	0.0201015	0.0683689	0.264195	0.880597
OSER1	60.5078	0.0200945	0.0672814	0.32784	0.905022
CENPT	17.487	0.0200933	0.0699739	0.114367	0.781431
AOPEP	135.75	0.0200876	0.0687737	0.235448	0.867359
NT5DC2	64.4983	0.0200841	0.0674594	0.322035	0.903878
ZNF780B	11.6074	0.0200796	0.0703386	0.0687748	0.727333
RTF1	225.658	0.0200758	0.0662879	0.376906	0.912298
TMEM70	151.047	0.020034	0.0676633	0.312726	0.901234
RGS3	40.8338	0.0200116	0.0676976	0.3066	0.897794
LPXN	10.0087	0.0200025	0.0705511	0.0387426	0.660853
SNHG14	81.5583	0.0199981	0.0692144	0.191704	0.84393
CDC37L1	42.4749	0.0199916	0.0683907	0.266386	0.881559
GULP1	193.51	0.0199907	0.0633711	0.48646	0.94481
CDCA4	116.836	0.01999	0.064465	0.43284	0.929446
ST6GAL2	60.2679	0.0199843	0.0674316	0.319698	0.902459
YRDC	38.5395	0.0199838	0.0699216	0.117741	0.783212
FGGY	9.15122	0.0199754	0.0705771	0.0357953	0.651591
MAN2A1	81.151	0.0199747	0.0673938	0.327425	0.905022
DYRK1A	89.964	0.0199322	0.0674015	0.335126	0.905022
ANKRD44	6.06202	0.0199289	0.0707644	0.0141676	0.492237
TNFSF14	4.63533	0.0199209	0.0710978	0.000403883	0.0633006
HSPA9	500.35	0.0199171	0.0660285	0.366135	0.910045
WASHC4	125.888	0.0199125	0.0656416	0.399338	0.92144
PTCD1	45.9863	0.0199079	0.0675467	0.320384	0.902942
ECT2	277.072	0.0199059	0.062788	0.44967	0.935686
NUDT7	9.48415	0.0198979	0.0704836	0.04343	0.682412
OSBPL8	168.232	0.0198908	0.062458	0.465413	0.94142
ZNF189	12.5687	0.0198868	0.0702609	0.0702685	0.730783
GEMIN8	25.3248	0.0198817	0.0684907	0.257748	0.876736
RPS7	4242.12	0.019867	0.0636615	0.417452	0.925172
ZNF652	58.7187	0.0198645	0.0685876	0.255213	0.875936
CAP2	73.7633	0.0198629	0.066247	0.383049	0.915822
NQO1	2960.65	0.0198502	0.059773	0.515038	0.946379
ZNRF1	84.5052	0.0198422	0.0672456	0.328906	0.905022
XPNPEP3	44.9906	0.0198414	0.0677515	0.308163	0.898576
FOXA1	18.8712	0.0198357	0.0705707	0.0318133	0.631525
EML2	81.1954	0.0198349	0.0696287	0.147618	0.812476
UBQLN1	289.943	0.0198237	0.0587834	0.526731	0.946379
MARCHF8	38.5836	0.0198181	0.0680192	0.335797	0.905022
WDR59	54.4086	0.0198165	0.0669255	0.35287	0.908671
SLAIN2	76.5867	0.0198132	0.0663336	0.365004	0.910045
CISD1	219.857	0.0198058	0.0628764	0.476475	0.943689
APOBEC3B	42.7558	0.0198024	0.0699972	0.103382	0.773372
LYRM7	132.363	0.0197613	0.0665624	0.372825	0.912298
CHD7	83.5022	0.019753	0.0680136	0.292179	0.888577
SEPHS2	165.819	0.019749	0.0665491	0.382621	0.915618
UBE3B	85.1172	0.0197332	0.0645906	0.436112	0.930908
ZNF26	13.2486	0.0197259	0.0700671	0.0883265	0.753908
MCUB	35.6031	0.0197253	0.0686165	0.245282	0.869748
TEX264	41.2508	0.0197229	0.0684055	0.263828	0.880597
CHUK	82.8038	0.0197145	0.0682682	0.27365	0.885409
TAGLN2	1098.14	0.0197015	0.0690399	0.207935	0.860285
KLHL23	49.1894	0.0196717	0.0681902	0.276067	0.885473
MRPL34	198.246	0.0196661	0.0676722	0.345674	0.908671
IRF3	70.3656	0.0196407	0.0680477	0.288209	0.888577
SGCE	37.6503	0.0196264	0.0701922	0.0689132	0.727814
PDCL	63.7644	0.0196177	0.065978	0.390762	0.918691
RTN4IP1	25.9257	0.0196122	0.0681953	0.281543	0.885938
CDH2	173.022	0.0196062	0.0650019	0.434769	0.930688
MYD88	32.4934	0.0195734	0.0688014	0.228847	0.865043
APOH	20.0204	0.0195724	0.0695646	0.147535	0.812476
STAG1	68.0788	0.0195664	0.0671503	0.35464	0.909377
RARRES1	29.3314	0.0195539	0.0702894	0.0507823	0.712465
GOLIM4	187.49	0.0195459	0.0676231	0.320665	0.902942
ARID3A	71.9746	0.0195427	0.0692296	0.184209	0.838652
RYK	64.2333	0.0195261	0.0683599	0.265604	0.881436
SLC27A5	31.7878	0.0195245	0.0681882	0.277195	0.885543
CLCC1	77.4327	0.0195197	0.066388	0.376	0.912298
ACTL6A	59.456	0.0195125	0.0686936	0.242484	0.869246
NKIRAS1	30.784	0.0195113	0.0682291	0.279752	0.885906
STEEP1	43.9311	0.0195097	0.0666745	0.363968	0.910045
CHDH	18.2996	0.0195089	0.0690946	0.197615	0.851353
UBA5	45.2028	0.0194884	0.0687934	0.226657	0.864963
FAM133DP	9.5025	0.0194878	0.070125	0.0690388	0.72865
ITGAE	113.337	0.0194853	0.0672491	0.334287	0.905022
TMEM267	41.2146	0.0194772	0.0668417	0.357324	0.910045
SLC30A1	93.0598	0.0194657	0.0673369	0.335145	0.905022
FANCF	30.1802	0.0194433	0.0683671	0.260068	0.878839
VAPB	130.617	0.0194284	0.0656667	0.407253	0.922498
VCPIP1	25.1275	0.019394	0.0688167	0.222076	0.864289
HEG1	44.4193	0.0193908	0.0682332	0.268671	0.884266
GALNT12	10.4629	0.0193807	0.0701384	0.0635404	0.72607
TRIM16L	375.923	0.0193799	0.065831	0.396837	0.92144
ITM2B	362.945	0.0193738	0.0628387	0.509024	0.946379
PPP4R3B	174.79	0.019371	0.0621659	0.531563	0.946379
IP6K2	126.984	0.0193699	0.064184	0.435695	0.930828
IFTAP	57.3333	0.0193336	0.0677994	0.30342	0.896366
COPB1	236.337	0.0193307	0.0619182	0.49399	0.946358
TOX4	111.385	0.0193254	0.0625391	0.486581	0.94481
EIF4A3	315.036	0.0193101	0.0679657	0.290021	0.888577
GNAI1	94.7173	0.0193086	0.068271	0.276763	0.885473
RAB2A	651.799	0.0193077	0.0588992	0.540172	0.946675
PRELID3B	56.2599	0.0193043	0.0675513	0.313995	0.901584
ALDH5A1	54.3008	0.0192998	0.0680081	0.29024	0.888577
HBS1L	48.2358	0.0192942	0.0692529	0.172014	0.834249
PRXL2B	34.0031	0.019293	0.0683341	0.263966	0.880597
ZYX	61.6338	0.0192854	0.0688042	0.221695	0.864289
INTS15	34.7563	0.0192834	0.0675849	0.321979	0.903878
RAB5B	124.045	0.0192823	0.066142	0.414882	0.92416
DARS1	426.495	0.0192738	0.0615719	0.498733	0.946379
ITGB7	3.47472	0.0192694	0.0704193	0.023709	0.595941
SIX1	70.6353	0.0192554	0.0652244	0.40779	0.922498
GART	127.903	0.0192518	0.0648499	0.43532	0.930688
PARD6B	33.2555	0.0192446	0.0685293	0.252085	0.874205
SLC35B3	23.2553	0.0192412	0.0693095	0.166592	0.830677
ALDH2	221.591	0.0192401	0.0652959	0.419344	0.925172
PM20D2	65.4974	0.019234	0.0677452	0.303572	0.896366
HSP90B1	1576.51	0.019222	0.0634342	0.45312	0.936829
ASXL2	136.681	0.0192102	0.0657892	0.414492	0.923957
TYW5	32.5699	0.0191856	0.068022	0.287548	0.888577
CHD4	113.621	0.0191766	0.0651125	0.405525	0.922498
GPN3	54.3243	0.0191612	0.0691886	0.181695	0.837358
NUP58	48.6933	0.0191452	0.0688657	0.203112	0.854819
C1GALT1	86.2658	0.0191428	0.065565	0.419363	0.925172
GRB2	325.187	0.0191025	0.0632621	0.47828	0.943689
BOLA3	333.77	0.0190967	0.0682338	0.271728	0.884663
MAP3K5	13.1361	0.0190949	0.0696007	0.111539	0.781231
IDS	33.5925	0.0190822	0.0687409	0.225019	0.864289
PLAA	37.7468	0.0190785	0.0673979	0.331332	0.905022
VEGFA	33.7639	0.0190671	0.0687286	0.225473	0.864289
AKNA	19.3268	0.0190603	0.0693907	0.150416	0.81434
ADCY3	56.7392	0.0190413	0.0667804	0.31941	0.902329
ANXA6	120.841	0.0190351	0.0676241	0.314872	0.901777
BIRC2	194.176	0.0190277	0.0656222	0.410088	0.922498
ADGRL1	32.6981	0.0190265	0.0686394	0.233778	0.866118
TNFAIP2	2672.23	0.0190159	0.065916	0.400976	0.92144
ZBTB49	5.10219	0.0190142	0.0704666	0.00941678	0.42887
SMIM15	168.132	0.0190124	0.0674616	0.316446	0.901777
SOCS2	20.3372	0.0190078	0.0699811	0.0657146	0.72607
FBXO10	11.3254	0.019007	0.0699216	0.0661282	0.72607
CEP20	191.636	0.0190048	0.0643588	0.452729	0.936829
CXADR	77.6183	0.0189878	0.0663602	0.382795	0.915681
FOXQ1	63.8775	0.0189771	0.0694368	0.142897	0.81158
VPS39	31.9623	0.0189378	0.0682178	0.268905	0.884266
SLC7A7	116.275	0.0189335	0.0649295	0.442511	0.932822
RBPMS	194.858	0.018918	0.061987	0.512489	0.946379
RPL19	3826.98	0.0189166	0.0660783	0.386321	0.918488
RTCA	49.1731	0.0188984	0.067747	0.302106	0.896366
TMEM237	30.6976	0.0188912	0.0682006	0.272741	0.884925
PIP4K2B	85.0172	0.018891	0.0667846	0.364143	0.910045
ZNF548	7.70642	0.0188897	0.0701992	0.0306696	0.624661
DCP1B	23.0656	0.0188842	0.068527	0.240114	0.86844
LRRC28	33.3394	0.0188816	0.0672638	0.337628	0.905022
PFKM	45.5766	0.0188801	0.0679622	0.29411	0.889927
LAMTOR5	167.517	0.0188759	0.0664083	0.387813	0.918691
MAPK8	36.7792	0.0188615	0.0678062	0.293316	0.889711
SNORD3A	15.2426	0.0188602	0.0704373	0.00716019	0.392383
KYAT1	22.7521	0.0188587	0.0687181	0.224257	0.864289
G3BP2	191.274	0.0188526	0.065036	0.439233	0.931414
SSH2	46.8387	0.0188395	0.0673131	0.332376	0.905022
RUSF1	73.512	0.0188334	0.0663341	0.387391	0.918691
GALE	80.9567	0.018831	0.0655904	0.400276	0.92144
MAIP1	31.0728	0.01883	0.0692743	0.157505	0.821487
PDCD2	104.574	0.0188233	0.0639694	0.453085	0.936829
ARFIP1	36.213	0.0188155	0.0678398	0.298399	0.893027
POLQ	31.3146	0.0188097	0.0677625	0.303859	0.896366
SNHG6	975.351	0.0187892	0.0629583	0.392226	0.919075
PIGP	32.7049	0.0187696	0.0684884	0.244115	0.8696
ZNF226	65.3772	0.0187694	0.0664656	0.380196	0.914069
COX7C	980.47	0.0187613	0.0594788	0.537945	0.946517
CREG1	112.248	0.0187547	0.0686697	0.226059	0.864289
PTPDC1	18.9813	0.0187446	0.0689578	0.193487	0.844104
WDFY1	24.5614	0.0187373	0.0690728	0.180604	0.837358
AHCY	379.538	0.0187352	0.066584	0.373784	0.912298
TMEM185A	9.21225	0.0187225	0.0696335	0.106226	0.776733
SNRNP25	103.956	0.0187156	0.0655983	0.413071	0.923957
GPR153	7.25938	0.0187041	0.0703284	0.0104767	0.441401
ZBTB38	301.371	0.0186918	0.066464	0.39508	0.921088
COL27A1	96.6968	0.01869	0.0664468	0.387431	0.918691
RMND5A	63.1733	0.0186808	0.0668466	0.363524	0.910045
PSMA6	5.10327	0.0186742	0.0702186	0.0202548	0.56419
CTSS	94.2894	0.0186702	0.0685526	0.237681	0.86844
SLC25A15	30.484	0.0186466	0.0686135	0.232524	0.866118
METTL25	13.7426	0.0186441	0.0695597	0.117909	0.783212
JHY	13.0254	0.018644	0.0696295	0.0998953	0.763736
SMAP2	24.3176	0.0186306	0.0690377	0.183273	0.83833
FAM117B	11.8173	0.018628	0.0696333	0.10104	0.765796
CCDC167	63.3182	0.0186257	0.0661272	0.389993	0.918691
ADGRE1	19.8917	0.0186156	0.0690317	0.178627	0.836937
NRP1	167.956	0.0186003	0.0651254	0.438868	0.931414
LMCD1	129.197	0.0186	0.0636295	0.476076	0.943635
FAM120AOS	185.569	0.0185782	0.0612966	0.5048	0.946379
UBE2Q1	182.568	0.0185651	0.06052	0.527562	0.946379
UBE2N	199.332	0.0185527	0.0662232	0.406162	0.922498
CTU2	28.8878	0.0185294	0.069191	0.158827	0.823036
DNAJC19	76.1855	0.0185286	0.0676763	0.314051	0.901584
RPA3	257.157	0.0185248	0.0625645	0.497723	0.946379
TTC3	476.678	0.0185238	0.0604631	0.53778	0.946449
ATP2A2	927.349	0.0185232	0.0656624	0.439717	0.931812
MYO9A	81.6494	0.0185112	0.0665818	0.372663	0.912298
AIM2	4.75777	0.0185066	0.0704829	5.51577e-05	0.0127637
PAPSS1	48.6064	0.0184958	0.0683637	0.256497	0.876097
ELOVL7	20.6752	0.0184857	0.0691107	0.16825	0.832055
TTYH3	223.135	0.0184814	0.0684316	0.244454	0.8696
WDHD1	56.1778	0.0184748	0.0680266	0.281753	0.885994
MAD2L1BP	31.4033	0.0184653	0.0693844	0.131182	0.799384
SKAP2	129.279	0.018465	0.065513	0.423249	0.927407
HLA-E	145.877	0.0184636	0.0662206	0.394711	0.921088
E2F1	39.7681	0.0184523	0.0685861	0.231531	0.865234
FBXO43	8.73768	0.0184485	0.0696823	0.084833	0.753841
POGLUT1	37.4152	0.0184474	0.0669055	0.358122	0.910045
MIX23	91.7394	0.0184283	0.0677808	0.299134	0.89355
CHRAC1	125.795	0.018425	0.0673497	0.335874	0.905022
SOX9	78.2354	0.0184212	0.0685484	0.232964	0.866118
PLAU	242.75	0.0184207	0.0694996	0.112433	0.781231
TRIM5	20.5415	0.0184136	0.0691299	0.162295	0.827507
RPLP0P6	27.1409	0.0184111	0.0689886	0.180847	0.837358
FUT10	12.924	0.0184094	0.06915	0.156813	0.820732
TRAK2	72.15	0.0184093	0.0643651	0.466419	0.94142
LHFPL6	8.68243	0.0184087	0.0699518	0.041432	0.674313
RAB18	210.91	0.0184047	0.0641295	0.465939	0.94142
COQ3	21.9041	0.0183953	0.0686449	0.221522	0.864289
MTR	75.8343	0.018386	0.0667326	0.366327	0.910045
SPX	15.3544	0.0183837	0.0699191	0.0450393	0.686294
NHSL1	5.4888	0.0183647	0.0699964	0.0370065	0.654617
GLUL	39.4381	0.0183552	0.067861	0.294112	0.889927
C12orf75	512.138	0.0183333	0.0616438	0.531471	0.946379
CENPI	48.6442	0.0183255	0.0664714	0.381617	0.915051
NONO	628.676	0.0183225	0.061087	0.523955	0.946379
EIF3J-DT	27.6077	0.0183098	0.0684494	0.239406	0.86844
RNF216P1	26.8332	0.0183073	0.068093	0.272751	0.884925
PIP4P2	10.8467	0.0183065	0.0694672	0.116089	0.781431
HDHD5	61.7148	0.0183051	0.0688477	0.196198	0.848746
PLEKHG4	22.4307	0.0182916	0.0691531	0.155957	0.820265
PMPCB	196.667	0.0182894	0.0671369	0.335429	0.905022
SNRPG	1289.37	0.0182887	0.0619536	0.549949	0.947627
RABEP1	207.82	0.0182884	0.0634722	0.494297	0.946358
ERI2	21.3267	0.0182856	0.0683146	0.255764	0.875936
CYC1	432.758	0.0182666	0.0642194	0.466608	0.94142
FANK1	6.56763	0.0182664	0.0698359	0.052642	0.713005
APOO	60.4957	0.0182542	0.0673322	0.349096	0.908671
RPL24P8	92.934	0.0182528	0.0684388	0.241871	0.869186
LURAP1L	27.364	0.0182461	0.0689685	0.179575	0.837343
SNORA12	22.7709	0.0182434	0.0696231	0.0835194	0.753415
GNB5	148.642	0.0182385	0.0637574	0.482583	0.943689
DPYD	4.83771	0.0182073	0.0700989	0.0140785	0.492237
NDUFAF2	168.079	0.0182049	0.0654593	0.429684	0.929446
SNHG15	31.3921	0.0181912	0.0690495	0.166087	0.829801
TMEM41B	80.9562	0.018176	0.0672314	0.337423	0.905022
NCAPD3	36.2059	0.018171	0.068374	0.244353	0.8696
OCRL	64.604	0.0181621	0.0673316	0.328769	0.905022
ALAS1	61.0576	0.0181259	0.0680775	0.276035	0.885473
FNIP1	54.9062	0.0181212	0.0667019	0.370592	0.912298
RRN3	169.573	0.0181196	0.0664017	0.385937	0.918293
MED20	23.0192	0.0181168	0.0687264	0.206004	0.859155
TRAPPC6B	18.8985	0.0181103	0.0688122	0.19495	0.846386
PRKY	11.0739	0.0181026	0.0693909	0.113939	0.781431
GTF2H5	177.03	0.018093	0.0652826	0.431822	0.929446
INPP5E	28.3716	0.0180907	0.0686305	0.213168	0.860578
PAICS	319.51	0.0180867	0.0655514	0.423428	0.927407
LNPEP	82.274	0.0180849	0.067601	0.311457	0.900309
HNRNPLL	57.3415	0.0180541	0.0666424	0.377148	0.912298
ADPRH	18.3519	0.0180506	0.0693794	0.11419	0.781431
ASS1	48.9272	0.0180497	0.069189	0.148937	0.812517
HNRNPA1L3	15.4177	0.0180496	0.0694981	0.0945775	0.760074
ZNG1B	24.0163	0.0180465	0.0687921	0.196916	0.850211
GDAP2	15.5417	0.0180422	0.0690051	0.175578	0.835255
CCDC124	20.6041	0.0180205	0.0691678	0.143731	0.81158
NEDD4L	152.746	0.0179901	0.0621512	0.507423	0.946379
COX8A	816.525	0.0179737	0.0613056	0.532387	0.946379
PPTC7	85.5813	0.0179714	0.0684901	0.229395	0.865043
EDEM1	21.8977	0.017941	0.0696553	0.0614948	0.724665
HIF1A	395.489	0.0179393	0.0641265	0.474902	0.94337
SAMHD1	35.2073	0.0179214	0.0681697	0.263498	0.880597
HBP1	44.9003	0.0179189	0.0676956	0.305448	0.897316
IGF2BP3	107.383	0.017915	0.0669265	0.351618	0.908671
PERP	628.89	0.0179005	0.0632066	0.498292	0.946379
BICRAL	16.1786	0.0178892	0.0689277	0.175017	0.835255
MITD1	127.497	0.0178859	0.0640691	0.472684	0.942733
ZSCAN25	9.30249	0.0178687	0.0698163	0.0341073	0.645296
ZNF567-DT	8.20394	0.017861	0.0695725	0.0734928	0.737013
ME2	61.8486	0.0178543	0.0676281	0.310283	0.900158
JADE3	12.2599	0.0178518	0.0692234	0.124323	0.792256
GMPPA	43.9166	0.0178496	0.0671052	0.347304	0.908671
DPY19L3	35.9881	0.017848	0.0666051	0.370317	0.912298
DONSON	22.4188	0.0178476	0.0677033	0.304814	0.896481
MRPS17	22.478	0.0178418	0.0686052	0.215393	0.860578
LINC02577	28.9476	0.0178297	0.0687744	0.189959	0.843104
RPL7AP30	5.52638	0.0178178	0.0699565	0.0148259	0.501871
SELENOI	77.7964	0.017798	0.0682029	0.247945	0.870136
TDRD3	19.641	0.0177902	0.0683616	0.239011	0.86844
TCF12-DT	14.8395	0.0177897	0.0690438	0.151147	0.814742
S100P	114.329	0.0177729	0.0673868	0.325581	0.905022
SCPEP1	19.4542	0.0177661	0.0687999	0.186027	0.839431
MAD2L1	68.019	0.0177566	0.0665693	0.397467	0.92144
HLA-DMB	12.7365	0.0177564	0.0692647	0.120245	0.7887
P2RX5	14.9355	0.0177549	0.0692187	0.126383	0.793252
ZNF254	9.81765	0.0177364	0.0696135	0.0582145	0.72193
TNFSF10	5.72367	0.0177316	0.0700614	0.00358352	0.280172
LINC00467	62.2614	0.0177253	0.0653506	0.436401	0.931143
CDKN2C	27.941	0.0177252	0.0686569	0.208416	0.860285
NUP160	29.6751	0.0177115	0.0675243	0.316984	0.901777
TIAM1	8.93433	0.0177031	0.0696793	0.0467781	0.694931
SOCS3	147.115	0.0177	0.0683044	0.246036	0.870136
SPOPL	38.4319	0.0176912	0.0668401	0.358203	0.910045
[truncated: 17,934 more rows]

## Sheet: 4_A549MT4SN
Supplementary Table 4 - Transcriptome A549 MT-4 SN co-culture
Gene	baseMean	log2FoldChange	lfcSE	pvalue	padj
TRBC1	4.77354	-8.18098	2.81173	4.684e-09	6.55031e-06
PTPRC	3.57853	-6.15269	2.57127	4.03701e-06	0.00181464
TRAC	13.0182	-5.97609	2.47507	1.81491e-06	0.00103829
LCP1	61.2952	-4.56548	1.31362	6.17546e-06	0.00250724
TRBC2	36.2768	-4.14513	1.27796	1.99186e-05	0.00626738
CXCR4	19.7563	-3.24555	0.836347	1.74922e-05	0.00579361
IKZF1	20.5667	-3.19593	1.31064	0.000383791	0.0547654
BTG2	39.5515	-2.7042	0.446289	4.47771e-11	1.40891e-07
SESN2	177.71	-2.64605	0.372842	4.12761e-14	2.5975e-10
SLC52A1	15.1747	-2.59959	0.651613	3.21361e-06	0.00149802
CDKN1A	825.526	-2.16463	0.263827	7.63466e-18	9.60898e-14
BBC3	503.906	-1.78869	0.300413	1.00807e-10	2.53751e-07
PPM1D	68.3032	-1.72995	0.318164	2.15345e-09	4.01798e-06
FAS	25.6307	-1.71193	0.443399	4.85919e-06	0.00210889
GDF15	861.906	-1.66407	0.316571	5.27146e-09	6.63466e-06
FDXR	437.295	-1.61326	0.243214	1.31392e-12	5.51232e-09
SULF2	22.5766	-1.60128	0.420226	5.8299e-06	0.00244584
ARHGDIB	27.0512	-1.54691	0.418411	1.03826e-05	0.00384339
MDM2	410.325	-1.43553	0.287113	2.06594e-08	2.00015e-05
HES2	11.3057	-1.4262	0.513239	0.000222821	0.0389503
AEN	363.211	-1.24061	0.238517	7.88693e-09	9.02408e-06
ASTN2	43.7637	-1.19967	0.271564	4.38765e-07	0.000353217
IPO13	20.1763	-1.19799	0.441631	0.000215657	0.038229
LYNX1	12.9964	-1.18712	0.456687	0.000340518	0.0529106
DDB2	308.656	-1.17644	0.216015	2.28215e-09	4.01798e-06
IGFL2-AS1	73.98	-1.16713	0.267715	5.49154e-07	0.00038398
NBPF1	21.4652	-1.08471	0.350159	7.17041e-05	0.0167124
SLC4A11	35.3007	-1.07419	0.359646	0.000102501	0.0215637
LINC01588	37.5189	-1.06806	0.348502	7.90198e-05	0.0180826
PHLDA3	204.838	-1.05682	0.266908	3.12435e-06	0.00149802
CYFIP2	150.145	-1.05668	0.217624	4.87148e-08	4.37946e-05
POLH	79.3356	-1.03768	0.313744	3.1461e-05	0.008608
HYI	31.2983	-1.02778	0.326509	6.27144e-05	0.0154769
TNFSF9	59.0485	-1.00425	0.48217	0.000937629	0.102617
APBA3	22.4669	-1.00206	0.335145	0.000114866	0.0229477
NRAV	37.8391	-1.00028	0.297084	3.01844e-05	0.00844223
TP53I3	306.412	-0.912174	0.207212	4.49028e-07	0.000353217
ZNF420	26.2405	-0.901816	0.352456	0.000351675	0.0533274
PLXNB2	71.7782	-0.898882	0.259597	2.14186e-05	0.00657498
EPS8L2	239.241	-0.889316	0.21644	1.48834e-06	0.000916381
TRMT61A	28.3776	-0.882695	0.372249	0.000540115	0.072318
MYEOV	209.393	-0.855199	0.158058	2.55394e-09	4.01798e-06
TRIAP1	672.324	-0.852076	0.195322	5.48265e-07	0.00038398
ZNF512B	44.3874	-0.832447	0.275056	8.82402e-05	0.0194841
MAP3K14	38.3853	-0.798351	0.315006	0.000387265	0.0547654
TFPT	43.0312	-0.797434	0.327666	0.000493522	0.0675159
IER5	440.983	-0.744933	0.177527	1.13045e-06	0.000748836
TMEM250	351.173	-0.73755	0.275958	0.000248238	0.0413964
DPH2	53.6097	-0.71707	0.238354	0.000102798	0.0215637
TRAF4	100.344	-0.713686	0.287046	0.00039682	0.0554931
GPC1	171.561	-0.704782	0.175561	2.83252e-06	0.00148542
KIRREL1	18.9315	-0.696825	0.41864	0.00249156	0.175188
ZNF688	21.5542	-0.692533	0.439091	0.00278971	0.183347
MIR1915HG	96.4365	-0.689423	0.216163	5.66286e-05	0.0142545
PSD4	52.5213	-0.682283	0.2641	0.000349272	0.0533274
STOM	219.615	-0.676596	0.235146	0.000146865	0.027183
COL7A1	102.726	-0.652226	0.372572	0.00194508	0.152055
PRICKLE2	26.4948	-0.643196	0.409941	0.00281924	0.18385
TFIP11	63.6486	-0.636363	0.356751	0.00201348	0.153616
NDUFAF8	1234.18	-0.634367	0.18446	2.6537e-05	0.00795225
ZNF219	187.209	-0.625367	0.230446	0.000245513	0.0413964
LRRC23	22.6014	-0.616902	0.358745	0.00245557	0.173628
HEXIM2	52.0787	-0.615817	0.31486	0.00146656	0.128979
HRAS	105.418	-0.61569	0.239784	0.000365565	0.0535001
EDA2R	46.6756	-0.6115	0.440161	0.00334877	0.202633
NRG1	365.345	-0.607315	0.151875	3.14178e-06	0.00149802
FAM98C	84.6884	-0.603575	0.214771	0.000197219	0.0359739
APOBEC3C	322.207	-0.560774	0.267533	0.00112714	0.111702
MICAL2	69.21	-0.558425	0.233253	0.000645518	0.0788786
TIMM44	96.5917	-0.555673	0.259906	0.00104044	0.108222
NINJ1	84.5187	-0.554842	0.239992	0.000754188	0.0878909
PDGFA	157.774	-0.547939	0.252863	0.00098755	0.104448
ACTA2	65.9151	-0.546999	0.393566	0.0036481	0.214432
PEA15	164.398	-0.54345	0.225566	0.000581056	0.0735398
NDST1	178.086	-0.538797	0.258482	0.00123489	0.117745
MRNIP	35.4755	-0.536489	0.29214	0.00201388	0.153616
TAP1	122.747	-0.531721	0.259508	0.00135765	0.122931
FBXO22	285.381	-0.521689	0.155018	3.42527e-05	0.00917244
CTPS1	232.024	-0.516698	0.231757	0.000887432	0.0981805
SCAMP5	46.9322	-0.507412	0.327294	0.00318908	0.196754
SERTAD1	123.352	-0.50531	0.307179	0.00273115	0.182842
ZNFX1	309.655	-0.50498	0.217533	0.000741556	0.0872264
MICALL1	34.0849	-0.504881	0.400085	0.00474838	0.24294
PEX26	90.8556	-0.504564	0.251365	0.0015184	0.129126
ABTB2	75.3727	-0.498419	0.260491	0.00185548	0.147804
FAM83H	171.107	-0.496129	0.295686	0.00279696	0.183347
DDA1	160.204	-0.49276	0.20077	0.000579504	0.0735398
TIGAR	52.8667	-0.491333	0.313377	0.00308904	0.192468
DDX31	28.7349	-0.487882	0.343316	0.00389342	0.221772
ZNF576	54.6876	-0.487854	0.246933	0.00164474	0.137091
POP1	71.2842	-0.487113	0.300517	0.00286211	0.183883
PGPEP1	70.5283	-0.478936	0.229061	0.0013493	0.122931
DPH7	54.7696	-0.474614	0.261652	0.00222476	0.164711
SCRIB	136.036	-0.471661	0.216419	0.00114489	0.112575
CCDC174	89.5613	-0.465704	0.282735	0.00286358	0.183883
NCLN	95.1569	-0.462646	0.277385	0.00289541	0.184983
ZNF444	95.1476	-0.461195	0.291551	0.00325407	0.199465
CCDC107	43.0491	-0.453883	0.43188	0.00553653	0.268371
DBNL	132.173	-0.448933	0.182997	0.000606487	0.0748358
RAP2B	121.734	-0.448406	0.278024	0.00304543	0.191649
NACC2	145.011	-0.441917	0.166866	0.000374049	0.0541124
XPC	273.063	-0.440881	0.259265	0.00269317	0.181972
MOSPD1	70.9483	-0.431965	0.27495	0.00341191	0.204487
SNX8	108.979	-0.431869	0.225904	0.0019712	0.152206
TAX1BP3	182.411	-0.42207	0.226416	0.00215848	0.162357
POLR3D	110.515	-0.420537	0.213902	0.00180722	0.144877
BOP1	143.894	-0.420042	0.227573	0.00225538	0.166001
ARHGEF3	51.005	-0.41873	0.42371	0.00628469	0.278338
DELE1	57.5069	-0.403646	0.386251	0.00632486	0.278338
CARS1	228.114	-0.402294	0.383688	0.00593593	0.276399
PVR	263.934	-0.393513	0.283116	0.00455532	0.235939
MGRN1	50.5665	-0.391489	0.345966	0.00604343	0.276399
CLK1	64.5237	-0.388341	0.353453	0.00601377	0.276399
MGME1	115.731	-0.380854	0.234999	0.00330882	0.201183
BTBD10	83.813	-0.379456	0.284027	0.00525602	0.262509
NOC4L	58.2627	-0.378904	0.258984	0.00452436	0.235304
GRWD1	232.335	-0.378818	0.169195	0.00111633	0.111702
PHPT1	243.907	-0.378338	0.15697	0.000697789	0.0828526
NOSIP	123.324	-0.373615	0.211937	0.00298567	0.189786
WDR18	88.0488	-0.3717	0.31491	0.00606243	0.276399
RBCK1	617.932	-0.37077	0.258263	0.00439917	0.23461
ZKSCAN5	77.3992	-0.370591	0.439572	0.00692308	0.294049
PUS1	98.7538	-0.369762	0.219724	0.0034764	0.207365
POMT2	191.002	-0.368379	0.275196	0.00558663	0.268371
RTF2	246.762	-0.366666	0.1485	0.000660146	0.0798904
RHOT2	128.371	-0.365857	0.283898	0.00548216	0.268371
ZNF337	72.1296	-0.361425	0.293042	0.00598008	0.276399
DDRGK1	148.341	-0.356077	0.168407	0.00151642	0.129126
EI24	619.392	-0.353148	0.151521	0.00102277	0.107271
FAM174C	225.837	-0.348044	0.235696	0.00495697	0.250445
WARS1	155.126	-0.345471	0.179434	0.00254229	0.17678
METTL8	91.7684	-0.343528	0.179457	0.00257895	0.178032
CCDC90B	161.326	-0.341405	0.258059	0.00585936	0.276399
SPOP	526.3	-0.340272	0.199987	0.00354561	0.210495
MAP4K5	111.354	-0.335575	0.250922	0.00581405	0.276134
MITF	134.007	-0.331228	0.199495	0.00396588	0.223277
RPS6KB2	131.696	-0.325485	0.302507	0.00766639	0.30837
FHL2	88.6998	-0.324643	0.269334	0.00696215	0.294049
IRAK1	579.904	-0.321311	0.198876	0.00425916	0.231859
SDC1	466.274	-0.31746	0.14624	0.00164241	0.137091
PLK2	362.099	-0.312807	0.213896	0.00569348	0.271432
BLOC1S2	232.276	-0.309183	0.310551	0.00832838	0.321166
TRIP6	140.964	-0.305316	0.205486	0.0056491	0.270341
DNAJC5	226.57	-0.302171	0.273021	0.00830912	0.321166
YTHDC1	249.911	-0.299334	0.1514	0.00266875	0.181562
SAT1	1175.66	-0.29547	0.390382	0.00910066	0.330089
LRRFIP2	188.066	-0.291596	0.16602	0.00394984	0.223277
PIP5K1A	177.564	-0.286625	0.210062	0.0069856	0.294049
EHD1	274.778	-0.281175	0.247414	0.00854005	0.322778
PRMT5	152.637	-0.279958	0.152357	0.00385632	0.221624
PSMG3	454.076	-0.279236	0.36803	0.00995995	0.338785
TBC1D20	148.101	-0.269296	0.29674	0.0099269	0.338785
PFKP	426.999	-0.267042	0.286732	0.0103861	0.343261
CUEDC1	246.168	-0.265945	0.28591	0.0104697	0.343261
RPUSD3	118.272	-0.258022	0.229015	0.0113328	0.348614
FARSA	157.42	-0.25694	0.375973	0.0110848	0.347045
ILKAP	88.6534	-0.253997	0.465153	0.0107205	0.344817
CAPN2	296.074	-0.250909	0.16561	0.00715495	0.296224
NOL9	93.1234	-0.249613	0.229016	0.0109478	0.344817
HSF1	165.361	-0.242342	0.325149	0.0123132	0.359668
CYREN	69.775	-0.240672	0.298797	0.0124658	0.359668
PACSIN2	154.266	-0.239631	0.284334	0.0129706	0.363774
KLHDC10	113.849	-0.234161	0.256297	0.0132466	0.363774
SLC20A1	315.214	-0.230923	0.128747	0.00596212	0.276399
ZFR	559.875	-0.229852	0.255268	0.0131763	0.363774
UPF1	80.1648	-0.226845	0.252156	0.0129246	0.363774
BANP	41.1449	-0.223733	0.407657	0.0131567	0.363774
DCTN4	67.7228	-0.222354	0.373646	0.0132748	0.363774
TNFRSF10B	268.648	-0.217181	0.335453	0.0139066	0.367551
NME1	700.591	-0.215988	0.18182	0.0134408	0.364256
RBM22	148.843	-0.213209	0.198202	0.0135278	0.364796
TMEM120A	148.82	-0.213099	0.24148	0.01533	0.378498
SURF2	68.7116	-0.209931	0.308155	0.0153049	0.378498
ELF3	904.454	-0.20955	0.206702	0.0164207	0.393658
SREK1	390.702	-0.209341	0.212202	0.0157579	0.383616
MRPL27	308.74	-0.208897	0.15561	0.0128259	0.363774
VPS4A	143.171	-0.207735	0.317529	0.0149929	0.378498
SRA1	119.025	-0.207163	0.354538	0.0140914	0.367551
TIAL1	222.862	-0.203392	0.144777	0.0127297	0.36248
ATG2A	76.65	-0.201734	0.326409	0.0152531	0.378498
MYO5A	192.895	-0.197844	0.230921	0.0174873	0.401433
NDUFB8	294.282	-0.196383	0.265416	0.0167709	0.396346
EIF2S2	1759.27	-0.195515	0.166522	0.0176567	0.402586
NDUFB9	787.868	-0.193398	0.135748	0.0140154	0.367551
CSNK1A1	399.872	-0.192745	0.163984	0.0179673	0.404538
RBM39	793.17	-0.192397	0.130341	0.0123474	0.359668
PQBP1	127.444	-0.192307	0.180426	0.018583	0.407302
MYOF	233.901	-0.190969	0.289286	0.0167215	0.396339
ZC3H8	121.303	-0.186149	0.321401	0.0157511	0.383616
YIF1A	160.467	-0.185536	0.42869	0.0130483	0.363774
MRPL52	344.833	-0.183317	0.133598	0.01697	0.397735
ECSIT	37.7018	-0.181348	0.353648	0.0153974	0.378498
TMEM147	711.397	-0.181032	0.214916	0.0206236	0.424132
MRPL49	137.543	-0.179219	0.276444	0.019266	0.413087
RABIF	65.2233	-0.174405	0.263345	0.0195525	0.414617
ARHGAP29	231.911	-0.173198	0.208446	0.0235533	0.456064
RAD51C	143.053	-0.172571	0.165496	0.0233831	0.454373
FANCD2	134.476	-0.166827	0.187242	0.0248418	0.469458
RRP7A	250.681	-0.16484	0.177713	0.024968	0.471136
RNF121	117.075	-0.164633	0.259539	0.0205259	0.423828
DDX54	306.877	-0.16395	0.170093	0.0245617	0.466969
NTPCR	195.838	-0.162873	0.167244	0.0259887	0.480314
ECHS1	275.009	-0.161711	0.16863	0.0258204	0.480023
GTF3A	233.501	-0.160734	0.171183	0.027579	0.484425
NSDHL	89.2509	-0.160663	0.25865	0.0207971	0.424923
ARL4C	1520.24	-0.15935	0.137041	0.0281623	0.489574
ZNF316	114.821	-0.158767	0.268546	0.0187373	0.407302
NARS1	547.367	-0.158441	0.183584	0.027031	0.482179
RRP12	57.0768	-0.15782	0.351168	0.013106	0.363774
SETD3	152.598	-0.157757	0.15319	0.0302273	0.498477
LINC02878	102.745	-0.157593	0.226149	0.0259875	0.480314
ANKZF1	41.3146	-0.157439	0.531865	0.00713717	0.296224
KIF1C	821.59	-0.156926	0.181467	0.0286107	0.491783
SYNRG	180.63	-0.15643	0.175227	0.0294923	0.494919
PRMT2	353.347	-0.155275	0.162975	0.0297135	0.495365
AGAP3	89.182	-0.154766	0.350596	0.0124169	0.359668
TFE3	77.3051	-0.154404	0.248842	0.0200867	0.421353
PPP2R2D	92.4765	-0.154376	0.194834	0.0272879	0.48328
NAP1L4	900.653	-0.154219	0.157874	0.0297187	0.495365
YKT6	351.679	-0.151991	0.150469	0.032206	0.511418
SZRD1	175.175	-0.150334	0.150467	0.0351575	0.524918
CCNG1	92.8729	-0.149396	0.297922	0.014349	0.369319
GOSR1	198.259	-0.149069	0.137077	0.0322782	0.511418
IKBIP	229.296	-0.146927	0.265338	0.0175424	0.401433
TAF8	49.4295	-0.146485	0.26181	0.0187697	0.407302
THOP1	161.408	-0.143875	0.205137	0.0257734	0.479962
MVK	47.5265	-0.143468	0.294095	0.0132783	0.363774
GATA3	39.6623	-0.143366	0.373603	0.00715058	0.296224
LMBRD2	34.0885	-0.143147	0.366415	0.00819169	0.321166
EZR	791.561	-0.143056	0.149706	0.0371831	0.537299
OLA1	205.36	-0.142935	0.139357	0.0348009	0.524802
HMGA1	1605.68	-0.142849	0.208816	0.025779	0.479962
HSD17B10	180.797	-0.141701	0.186875	0.0305139	0.500715
MSANTD7	35.7125	-0.141009	0.310456	0.0109993	0.345228
DHCR7	181.138	-0.140574	0.180875	0.0345303	0.524802
UBE4A	91.8808	-0.139656	0.20691	0.0267194	0.482179
SAMM50	125.947	-0.138402	0.165777	0.0360691	0.52722
MLF2	350.677	-0.137991	0.166358	0.0364401	0.528991
ESYT2	184.625	-0.137686	0.141809	0.0393566	0.552669
SART3	221.107	-0.137196	0.130878	0.0354164	0.524918
CDKL5	52.3174	-0.134992	0.281602	0.0113564	0.348614
KNOP1	492.489	-0.13379	0.0876456	0.0268445	0.482179
EPRS1	508.106	-0.132839	0.146874	0.0414838	0.557676
HEATR1	127.592	-0.132698	0.176501	0.035835	0.52722
AUP1	372.937	-0.132508	0.158373	0.0355123	0.524918
LMNA	1003.22	-0.132487	0.150937	0.0411079	0.555862
RETSAT	384.544	-0.131827	0.27175	0.0112226	0.347045
CLGN	93.8545	-0.131248	0.200494	0.0270601	0.482179
UBAC2	190.203	-0.131217	0.268365	0.0108405	0.344817
TRMT1L	129.564	-0.130111	0.147	0.043216	0.566026
PPM1A	84.4223	-0.129731	0.20896	0.0245285	0.466969
LUC7L	131.32	-0.129709	0.159951	0.0405251	0.555862
POLD2	275.076	-0.129516	0.15095	0.0406716	0.555862
TMEM208	129.447	-0.129402	0.181529	0.0321907	0.511418
DHX37	103.323	-0.129262	0.201329	0.0276614	0.484425
PTGES2	66.5451	-0.128225	0.224496	0.0185597	0.407302
EIF2S1	213.088	-0.127995	0.126346	0.0469803	0.578507
MRPL55	110.326	-0.127778	0.206216	0.0254662	0.476961
FSTL3	107.099	-0.12765	0.225206	0.0186445	0.407302
KRT80	145.472	-0.126598	0.165049	0.0418255	0.560284
GLE1	362.371	-0.126437	0.15496	0.0433201	0.566026
TMX2	217.697	-0.125606	0.156027	0.0438209	0.568389
KRR1	181.674	-0.125583	0.14092	0.0442572	0.568389
ENTPD6	90.3132	-0.123593	0.150621	0.0464132	0.578507
LSM1	139.837	-0.12264	0.150868	0.0470307	0.578507
FLCN	101.879	-0.122565	0.180478	0.0319913	0.511418
GOSR2	89.2809	-0.122321	0.164127	0.0411201	0.555862
GPATCH4	472.857	-0.121434	0.18595	0.0320345	0.511418
DGCR6L	62.2472	-0.121169	0.181356	0.032174	0.511418
ZNF195	52.1135	-0.120556	0.213414	0.0186144	0.407302
S100A2	18.69	-0.120454	0.282509	0.00217065	0.162357
CREB3	112.171	-0.120389	0.148457	0.0483834	0.583666
TARS1	1053.16	-0.120086	0.178857	0.0344217	0.524493
KDM4A	114.449	-0.119319	0.230632	0.0108147	0.344817
ZBTB11	64.2377	-0.11788	0.20775	0.0181526	0.406163
CDC37	751.145	-0.117673	0.189193	0.0269947	0.482179
PLCL2	24.1297	-0.117517	0.268838	0.00170697	0.140418
AMZ2	179.26	-0.11685	0.145968	0.052322	0.593665
SNHG1	113.08	-0.116299	0.21958	0.0117384	0.357197
FBXO44	37.1874	-0.116293	0.223673	0.010934	0.344817
SUSD6	54.8822	-0.11586	0.2382	0.00538074	0.265576
EIF6	532.088	-0.115487	0.172734	0.0349684	0.524918
MRPS12	316.406	-0.115158	0.147108	0.0481661	0.582903
ZNF593	70.2712	-0.115107	0.174807	0.0368612	0.533873
EMC10	208.719	-0.114517	0.173483	0.0347324	0.524802
INPP1	77.6443	-0.11414	0.166522	0.0388691	0.548438
EGFR	454.557	-0.114022	0.186164	0.0265159	0.482179
SLC5A6	141.79	-0.113821	0.165775	0.0396622	0.552669
ALKBH3	48.3681	-0.113356	0.211264	0.0128838	0.363774
PFKFB3	831.02	-0.112732	0.146685	0.0474479	0.578507
CWC25	93.0172	-0.112298	0.153261	0.047352	0.578507
PLEKHG3	110.153	-0.111789	0.144111	0.0539201	0.596087
PIM2	131.547	-0.111524	0.203742	0.0141285	0.367551
FANCA	59.4544	-0.11098	0.180465	0.0279355	0.486403
KCTD17	92.9571	-0.110183	0.173591	0.0319547	0.511418
AP1M1	74.0903	-0.110041	0.170947	0.0353967	0.524918
COX19	113.133	-0.109792	0.17909	0.0285719	0.491783
ADRM1	288.247	-0.109314	0.153681	0.0472792	0.578507
RAB2B	80.256	-0.109265	0.172609	0.03223	0.511418
SAP18	297.92	-0.109001	0.106367	0.0668902	0.636253
[truncated: 19,632 more rows]

## Sheet: 5_A549MT2
							Gene	baseMean	log2FoldChange	lfcSE	pvalue	padj		PDIA6
[truncated: 19,935 more rows]

[truncated: 6 more sheets: 6_A549MT2SN, 7_TFs_TRRUST, 8_TFs_ENCODE, 9_Top 20 Genes, 10_KEGG, 11_GO]
